# Supplementary material for: Single-cell profiling reveals distinct populations of tumor-associated macrophages and metastatic tumor cells in breast cancer brain metastasis
Source: Cell Death Dis. 2026 Apr 25;17(1):553. doi: 10.1038/s41419-026-08807-w (PMC13247122; doi:10.1038/s41419-026-08807-w)
Supplement: Supplementary file 3 — Supplementary Information Summary [file 41419_2026_8807_MOESM3_ESM.txt]

Supplementary information summary
SupMethods2.docx (Supplementary Methods)
Supplementary Figures: 
SupFigs1-10.pptx (Supplementary Figure 1 - 10)
SupFigs11-14.pptx (Supplementary Figure 11 - 14)
Supplementary Tables: 
Supplementary Table 1.xlsx
Supplementary Table 2.xlsx
Supplementary Table 3.xlsx
Supplementary Table 4.xlsx
Supplementary Table 5.xls
Supplementary Table 6.xls
Supplementary Table 7.xls
Supplementary Table 8.xls
Supplementary Table 9.xls
