# Supplementary material for: Single-cell profiling reveals distinct populations of tumor-associated macrophages and metastatic tumor cells in breast cancer brain metastasis
Source: Cell Death Dis. 2026 Apr 25;17(1):553. doi: 10.1038/s41419-026-08807-w (PMC13247122; doi:10.1038/s41419-026-08807-w)
Supplement: Supplementary file 4 — Supplementary Table 1 [file 41419_2026_8807_MOESM4_ESM.xlsx]

## Sheet: Brain Metastasis
Clinical information of the patients
Sample name	Age at diagnosis of BCBM(years)	Date of diagnosis of BCBM	Gender	ER status of primary lesion	PR status of primary lesion	HER2 status of primary lesion	Ki-67 expression of primary lesion	Histological Grade	T stage	N stage	M stage	Extracranial organ metastasis at diagnosis of BCBM	Extracranial progression at diagnosis of BCBM	Previous treatment for BCBM	Time to brain metastasis from initial diagnosis of BC(months)	Number of BM	Anatomical location of the sample	ER status of BCBM	PR status of BCBM	HER2 status of BCBM	Ki-67 of BCBM	Family history of BC	Other malignancies
S1-01	65	1/2023	Female	Positive;80%	Positive;80%	Negative	0.2	Ⅱ	4	3	1	lymph node,lung,bone,liver	Yes	None	0	3	Left temporal lobe	Positive;95%	Positive;40%	Negative	0.01	None	None
S2-01	54	3/2023	Male	Positive;85%	Positive;90%	Negative	0.7	Ⅱ	1	0	0	lymph node,lung	Yes	None	60	3	Left frontal lobe	Positive;90%	Positive;70%	Negative	0.3	Yes	None
S3-01	52	2/2022	Female	Positive;20%	Positive;10%	Positive	0.1	Ⅱ	2	1	0	lymph node,bone,liver,hydrothorax	Yes	WBRT(8/2022)	30	>3	Right frontal lobe	Positive;10%	Negative	Positive	25%-30%	None	Papillary thyroid cancer
S4-01	35	6/2023	Female	Negative	Negative	Positive	0.3	Ⅲ	2	3	0	lymph node,liver	No	None	17	1	Right frontoparietal lobe	Negative	Negative	Positive	0.7	Yes	None
S5-01	41	3/2022	Female	Positive;80%	Negative	Positive	0.3	Ⅱ	2	0	0	lymph node	No	Anti-HER2 therapy(T-DM1)	55	1	Left cerebellum	Positive;95%	Positive;90%	Positive	0.5	Yes	None
S6-01	53	7/2023	Female	Positive;50%-75%	Positive;<25%	Negative	0.25	Ⅱ	3	3	0	lymph node,liver	Yes	None	50	>3	Left parietal lobe	Positive;90%	Positive;20%	Negative	30%-40%	None	None
BC,breast cancer;BM,brain metastasis;BCBM,breast cancer brain metastasis;ER,estrogen receptor;PR,progesterone receptor;HER2,Human epidermal growth factor receptor 2;WBRT,whole brain radiotherapy

## Sheet: Adjacent Brain Metastasis
Clinical information of the patients
Sample name	Age at diagnosis of BCBM(years)	Date of diagnosis of BCBM	Gender	ER status of primary lesion	PR status of primary lesion	HER2 status of primary lesion	Ki-67 expression of primary lesion	Histological Grade	T stage	N stage	M stage	Extracranial organ metastasis at diagnosis of BCBM	Extracranial progression at diagnosis of BCBM	Previous treatment for BCBM	Time to brain metastasis from initial diagnosis of BC(months)	Number of BM	Anatomical location of the sample	ER status of BCBM	PR status of BCBM	HER2 status of BCBM	Ki-67 of BCBM	Family history of BC	Other malignancies
S1-02	65	1/2023	Female	Positive;80%	Positive;80%	Negative	0.2	Ⅱ	4	3	1	lymph node,lung,bone,liver	Yes	None	0	3	Left temporal lobe	Positive;95%	Positive;40%	Negative	0.01	None	None
S2-02	54	3/2023	Male	Positive;85%	Positive;90%	Negative	0.7	Ⅱ	1	0	0	lymph node,lung	Yes	None	60	3	Left frontal lobe	Positive;90%	Positive;70%	Negative	0.3	Yes	None
S4-02	35	6/2023	Female	Negative	Negative	Positive	0.3	Ⅲ	2	3	0	lymph node,liver	No	None	17	1	Right frontoparietal lobe	Negative	Negative	Positive	0.7	Yes	None
BC,breast cancer;BM,brain metastasis;BCBM,breast cancer brain metastasis;ER,estrogen receptor;PR,progesterone receptor;HER2,Human epidermal growth factor receptor 2

## Sheet: CTC
Clinical information of the patients
Sample name	Age at diagnosis of BCBM(years)	Date of diagnosis of BCBM	Gender	ER status of primary lesion	PR status of primary lesion	HER2 status of primary lesion	Ki-67 expression of primary lesion	Histological Grade	T stage	N stage	M stage	Extracranial organ metastasis at diagnosis of BCBM	Extracranial progression at diagnosis of BCBM	Previous treatment for BCBM	Time to brain metastasis from initial diagnosis of BC(months)	Number of BM	Anatomical location of the sample	ER status of BCBM	PR status of BCBM	HER2 status of BCBM	Ki-67 of BCBM	Family history of BC	Other malignancies
S3-CTC	52	2/2022	Female	Positive;20%	Positive;10%	Positive	0.1	Ⅱ	2	1	0	lymph node,bone,liver,hydrothorax	Yes	WBRT(8/2022)	30	>3	Right frontal lobe	Positive;10%	Negative	Positive	25%-30%	None	Papillary thyroid cancer
S6-CTC	53	7/2023	Female	Positive;50%-75%	Positive;<25%	Negative	0.25	Ⅱ	3	3	0	lymph node,liver	Yes	None	50	>3	Left parietal lobe	Positive;90%	Positive;20%	Negative	30%-40%	None	None
S7-CTC	33	7/2021	Female	Negative	Negative	Positive	0.7	Ⅲ	4	1	0	lymph node,lung,liver	Yes	None	48	3	Left cerebellum	Negative	Negative	Positive	50-70%	None	None
CTC,circulating tumor cell;BC,breast cancer;BM,brain metastasis;BCBM,breast cancer brain metastasis;ER,estrogen receptor;PR,progesterone receptor;HER2,Human epidermal growth factor receptor 2;WBRT,whole brain radiotherapy
