# Supplementary material for: Single-cell profiling reveals distinct populations of tumor-associated macrophages and metastatic tumor cells in breast cancer brain metastasis
Source: Cell Death Dis. 2026 Apr 25;17(1):553. doi: 10.1038/s41419-026-08807-w (PMC13247122; doi:10.1038/s41419-026-08807-w)
Supplement: Supplementary file 5 — Supplementary Table 2 [file 41419_2026_8807_MOESM5_ESM.xlsx]

## Sheet: Sheet1
Baseline characteristics of Supplementary Table 1
Characteristics	N
Age at diagnosis of BCBM(Years)	52(33-65),N=7
Gender
Male	1(14.3%)
Female	6(85.7%)
TNM
Ⅰ stage	1(14.3%)
Ⅱ stage	2(28.6%)
Ⅲ stage	3(42.8%)
Ⅳ stage	1(14.3%)
Breast
ER
Positive	5(71.4%)
Negative	2(28.6%)
PR
Positive	4(57.1%)
Negative	3(42.9%)
HER2
Positive	4(57.1%)
Negative	3(42.9%)
BC molecular subtyping
Luminal	3(42.9%)
HER2 positive	4(57.1%)
TNBC	0
Histological Grade
Ⅰ	0
Ⅱ	5(71.4%)
Ⅲ	2(28.6%)
Number of BM
Single	2(28.6%)
Multiple	5(71.4%)
Extracranial metastasis
Lymph node metastasis	7(100%)
Bone metastasis	2(28.6%)
Liver metastasis	5(71.4%)
Lung metastasis	3(42.9%)
Hydrothorax	1(14.3%)
Extracranial progression at diagnosis of BCBM
Yes	5(71.4%)
No	2(28.6%)
Previous Treatment for BCBM
WBRT	1(14.3%)
Anti-HER2 therapy	1(25.0%) a
None	5(71.4%)
Anatomical location of BCBM
Temporal lobe	1(14.3%)
Frontal lobe	2(28.6%)
Frontoparietal lobe	1(14.3%)
Parietal lobe	1(14.3%)
Cerebellum	2(28.6%)
BM
ER
Positive	5(71.4%)
Negative	2(28.6%)
PR
Positive	4(57.1%)
Negative	3(42.9%)
HER2
Positive	4(57.1%)
Negative	3(42.9%)
Family history of BC
Yes	3(42.9%)
No	4(57.1%)
Other malignancies
Yes*	1(14.3%)
None	6(85.7%)
BC,breast cancer;BM,brain metastasis;BCBM,breast cancer brain metastasis;ER,estrogen receptor;PR,progesterone receptor;HER2,Human epidermal growth factor receptor 2;TNBC,triple-negative breast cancer;WBRT,whole brain radiotherapy aPercentage is based on the number of HER2 positive patients. *Papillary thyroid cancer
