# Supplementary material for: Single-cell profiling reveals distinct populations of tumor-associated macrophages and metastatic tumor cells in breast cancer brain metastasis
Source: Cell Death Dis. 2026 Apr 25;17(1):553. doi: 10.1038/s41419-026-08807-w (PMC13247122; doi:10.1038/s41419-026-08807-w)
Supplement: Supplementary file 6 — Supplementary Table 3 [file 41419_2026_8807_MOESM6_ESM.xlsx]

## Sheet: Sheet1
Table Information
Age		Years
DFS		Months
OS		Months
Status		1-Death;0-Survival
BCBM		Months
BMER		1-Positive;0-Negative
BMPR		1-Positive;0-Negative
BMHER2		1-Positive;0-Negative
BMKi67		%
BM subtype		1-HR+/HER2-;2-HR-/HER2-;3-HR-/HER2+;4-HR+/HER2+
BC,breast cancer;BM,brain metastasis;DFS,disease-free survival;OS,overall survival;BCBM,breast cancer brain metastasis;ER,estrogen receptor;PR,progesterone receptor;HER2,human epidermal growth factor receptor 2;HR,hormone receptor;TNBC,triple-negative breast cancer

## Sheet: primary tumours
ID	Age	DFS	Time from diagnosis of BC to brain metastasis	OS	BCBM	Status	BMER	BMPR	BMHER2	BMKi67	BM subtype
110270045	30	8	48	54	10	1	0	0	1	70	3
110270041	37	5	5	19	12	1	0	0	0	60	2
110270038	61	12	16	26	10	1	0	0	0	60	2
110270005	34	48		78	26	0	0	0	1	70	3
110270007	27	34	38	72	35	0	0	0	1	50	3
110270018	47	0	0	65	65	0	0	0	0	10	2
110270043	50	8	8	25	17	1	0	0	0	50	2
110270009	27	33	33	89	57	1	1	1	1		4
110270003	60	18	32	49	17	0	0	0	1	50	3
110270100					10	1
110270012	50	21	36	57	21	0	0	0	1	25	3
110270109	50	24	45	60	15	0	0	0	1	35	3

## Sheet: peripheral blood
ID	Age	DFS	Time from diagnosis of BC to brain metastasis	OS	BCBM	Status	BMER	BMPR	BMHER2	BMKi67	BM subtype
110279999	30	8	48	54	10	1	0	0	1	70	3
110270023	37	5	5	19	12	1	0	0	0	60	2
110270002	61	12	16	26	10	1	0	0	0	60	2
110270060	50	8	8	25	17	1	0	0	0	50	2
110270068	50	24	45	60	15	0	0	0	1	35	3
110270055	44
110270065	50
110270058	44
110270078	59	12	15	44	29	0	0	0	0	80	2

## Sheet: brain metastases
ID	Age	DFS	OS	Time from diagnosis of BC to brain metastasis	Status	BMER	BMPR	BMHER2	BMKi67	BM subtype
110270029	30	8	54	10	1	0	0	1	70	3
110270050	41	17	29	12	0	0	0	1		3
110270053	53	14	26	11	0	0	0	0	50	2
110270054	41	15	22	4	0	0	0	0	5	2
110270001	37	5	19	12	1	0	0	0	60	2
110270006	56	17	58	41	1	1	0	0	60	1
110270028	61	12	26	10	1	0	0	0	60	2
110270014	34	48	78	26	0	0	0	1	70	3
110270015	27	34	72	35	0	0	0	1	50	3
110270013	47	0	65	65	0	0	0	0	10	2
110270060	50	8	25	17	1	0	0	0	50	2
110270024	44	13	59	30	1	0	0	0	80	2
110270011	45	9	22	13	0	0	0	1	20	3
110270010	27	33	89	57	1	1	1	1		4
110270021	46	17	74	59	0	1	1	0		1
110270020	35	9	37	25	0	0	0	0		2
110270090	35	0	33	14	1	0	0	0	80	2
110270052	60	18	49	17	0	0	0	1	50	3
110270084	47			9	1	1	1	1	40	4
110270108	60			7	1	1	1	0	40	1
110270106	41		66	20	0	0	0	0	60	2
110270103	38			16	1	1	1	0	50	1
110270081	50			26	1	1	0	1	50	4
110270088	48			27	0
110270097	49		18	11	0
110270104	61		20	8	0	0	1	0	40	1
110270102	46		37	7	0	0	0	1	50	3
110270096	38		40	10	0	1	1	0	80	1
110170080	59		80	7	0	1	1	0	40	1
110270083	26		75	25	0					4
110270101	63		66	30	0					4
110270099				42	0					4
110270092	55		42	18	0					4
110270107	56		44	8	0	1	1	1	70	4
110270082				64	1
110270105				67	1
110270089				78	1
110270095				10	1
110270040
110270055
110270019
110270030
110270046
110270058
110270098
