# Supplementary material for: Single-cell profiling reveals distinct populations of tumor-associated macrophages and metastatic tumor cells in breast cancer brain metastasis
Source: Cell Death Dis. 2026 Apr 25;17(1):553. doi: 10.1038/s41419-026-08807-w (PMC13247122; doi:10.1038/s41419-026-08807-w)
Supplement: Supplementary file 7 — Supplementary Table 4 [file 41419_2026_8807_MOESM7_ESM.xlsx]

## Sheet: Sheet1
Baseline characteristics of Supplementary Table 3
Characteristics	Breast(N=11)	Brain Metastasis
Age (Years)	48.5(27-61)	46.5(26-64)N=40
DFS (Months)	18.0(4.1-32.0)	12.0(5.5-18.5)N=25
TNM		N=24
Ⅰ Stage	0	1(4.2%)
Ⅱ Stage	5(45.5%)	12(50.0%)
Ⅲ Stage	5(45.5%)	8(33.3%)
Ⅳ Stage	1(9.0%)	3(12.5%)
Breast		N=25
ER
Postive	11(100%)	8(32.0%)
Negative	0	17(68.0%)
PR
Postive	1(9.0%)	8(32.0%)
Negative	10(91.0%)	17(68.0%)
HER2
Postive	7(63.6%)	12(48.0%)
Negative	4(36.4%)	13(52.0%)
Breast molecular subtyping
Luminal	2(18.2%)	7(28.0%)
HER2 positive	7(63.6%)	12(48.0%)
TNBC	2(18.2%)	6(24.0%)
De Novo Brain Metastasis
Yes	4(36.4%)	12(54.5%)
No	7(63.6%)	10(45.4%)
Number of BM
Single	6(54.5%)	14(56.0%)
Multiple	5(45.5%)	11(44.0%)
Breast Brain Metastasis		N=35
ER
Positive	1(9.0%)	12(34.3%)
Negative	10(91.0%)	23(65.7%)
PR
Positive	1(9.0%)	11(31.4%)
Negative	10(91.0%)	24(68.6%)
HER2
Positive	7(63.6%)	17(48.6%)
Negative	4(36.4%)	18(51.4%)
BC,breast cancer;BM,brain metastasis;DFS,disease-free survival;OS,overall survival;BCBM,breast cancer brain metastasis;ER,estrogen receptor;PR,progesterone receptor;HER2,human epidermal growth factor receptor 2;TNBC,triple-negative breast cancer
