# Supplementary material for: Single-cell profiling reveals distinct populations of tumor-associated macrophages and metastatic tumor cells in breast cancer brain metastasis
Source: Cell Death Dis. 2026 Apr 25;17(1):553. doi: 10.1038/s41419-026-08807-w (PMC13247122; doi:10.1038/s41419-026-08807-w)
Supplement: Supplementary file 8 — Supplementary Table 5 [file 41419_2026_8807_MOESM8_ESM.xls]

## Sheet: q3v9f-0zo5d
cell_type	gene	avg_log2FC	pct.1	pct.2	p_val	p_val_adj
MTC	AURKAIP1	0.462735	0.821	0.609	0	0
MTC	MRPL20	0.329443	0.782	0.598	0	0
MTC	GNB1	-0.522417	0.476	0.657	0	0
MTC	SKI	-0.31407	0.085	0.228	0	0
MTC	KCNAB2	-0.298586	0.023	0.17	0	0
MTC	RPL22	0.32197	0.972	0.938	0	0
MTC	PER3	-0.252146	0.087	0.186	0	0
MTC	RERE	-0.372668	0.486	0.589	0	0
MTC	ENO1	0.574591	0.881	0.788	0	0
MTC	PIK3CD	-0.478758	0.013	0.217	0	0
MTC	CTNNBIP1	0.271937	0.314	0.147	0	0
MTC	UBE4B	-0.37872	0.142	0.264	0	0
MTC	KIF1B	-0.725325	0.177	0.335	0	0
MTC	CASZ1	0.366275	0.2	0.022	0	0
MTC	SRM	0.488783	0.485	0.262	0	0
MTC	TNFRSF1B	-0.922864	0.015	0.359	0	0
MTC	VPS13D	-0.301176	0.204	0.327	0	0
MTC	PRDM2	-0.345495	0.185	0.34	0	0
MTC	KAZN	0.469075	0.269	0.138	0	0
MTC	EFHD2	-0.626272	0.14	0.37	0	0
MTC	PLEKHM2	-0.296098	0.071	0.228	0	0
MTC	SPEN	-0.276944	0.184	0.304	0	0
MTC	SRARP	0.475825	0.197	0.026	0	0
MTC	PADI2	-0.668122	0.107	0.24	0	0
MTC	AKR7A3	0.311158	0.149	0.029	0	0
MTC	AKR7A2	0.443889	0.399	0.184	0	0
MTC	CAPZB	-0.71794	0.672	0.829	0	0
MTC	HP1BP3	-0.405134	0.373	0.504	0	0
MTC	EIF4G3	-0.667482	0.38	0.575	0	0
MTC	CDC42	-0.288692	0.759	0.821	0	0
MTC	LUZP1	-0.272528	0.126	0.237	0	0
MTC	TCEA3	0.612226	0.365	0.034	0	0
MTC	GALE	0.264553	0.235	0.065	0	0
MTC	NIPAL3	-0.25835	0.088	0.173	0	0
MTC	RSRP1	-0.514567	0.222	0.447	0	0
MTC	ZNF593	0.458387	0.474	0.164	0	0
MTC	SH3BGRL3	-1.45751	0.705	0.864	0	0
MTC	HMGN2	0.312181	0.83	0.755	0	0
MTC	RPS6KA1	-0.250824	0.053	0.183	0	0
MTC	ARID1A	-0.287163	0.211	0.334	0	0
MTC	NUDC	0.295244	0.663	0.453	0	0
MTC	WASF2	-0.539997	0.504	0.66	0	0
MTC	IFI6	-0.255088	0.533	0.649	0	0
MTC	STX12	-0.323102	0.153	0.311	0	0
MTC	THEMIS2	-0.436401	0.027	0.248	0	0
MTC	PTAFR	-0.43322	0.011	0.204	0	0
MTC	PHACTR4	-0.306351	0.223	0.342	0	0
MTC	EPB41	-0.609689	0.137	0.317	0	0
MTC	LAPTM5	-1.70223	0.127	0.63	0	0
MTC	SERINC2	0.641579	0.371	0.053	0	0
MTC	EIF3I	0.261417	0.613	0.392	0	0
MTC	MARCKSL1	0.422834	0.828	0.495	0	0
MTC	KIAA1522	0.317602	0.211	0.018	0	0
MTC	TMEM54	0.587247	0.399	0.048	0	0
MTC	RNF19B	-0.288573	0.039	0.156	0	0
MTC	AK2	0.256502	0.403	0.219	0	0
MTC	AZIN2	-0.261516	0.017	0.136	0	0
MTC	PHC2	-0.521687	0.122	0.338	0	0
MTC	TMEM35B	-0.266026	0.032	0.174	0	0
MTC	PSMB2	0.378916	0.637	0.431	0	0
MTC	AGO4	-0.356407	0.062	0.227	0	0
MTC	AGO3	-0.419773	0.176	0.342	0	0
MTC	TRAPPC3	0.319999	0.368	0.224	0	0
MTC	MAP7D1	-0.319453	0.105	0.262	0	0
MTC	MRPS15	0.548314	0.592	0.281	0	0
MTC	CSF3R	-0.933732	0.06	0.293	0	0
MTC	C1orf122	0.253013	0.643	0.408	0	0
MTC	NDUFS5	0.250677	0.873	0.76	0	0
MTC	MACF1	-0.623546	0.415	0.648	0	0
MTC	CAP1	-0.550751	0.517	0.69	0	0
MTC	RLF	-0.400397	0.163	0.327	0	0
MTC	SMAP2	-1.30683	0.112	0.472	0	0
MTC	CITED4	0.737751	0.403	0.086	0	0
MTC	HIVEP3	-0.384748	0.166	0.294	0	0
MTC	PPCS	0.251748	0.445	0.248	0	0
MTC	EBNA1BP2	0.409004	0.404	0.152	0	0
MTC	PTPRF	0.518794	0.39	0.086	0	0
MTC	RNF220	-1.38893	0.091	0.222	0	0
MTC	RPS8	0.415255	0.981	0.972	0	0
MTC	PLK3	-0.356587	0.037	0.2	0	0
MTC	PRDX1	0.813349	0.937	0.853	0	0
MTC	PIK3R3	0.638278	0.282	0.057	0	0
MTC	TSPAN1	0.712742	0.276	0.017	0	0
MTC	UQCRH	0.784879	0.923	0.806	0	0
MTC	MKNK1	-0.546909	0.092	0.268	0	0
MTC	CYP4Z1	0.644827	0.134	0.019	0	0
MTC	SPATA6	-0.301549	0.102	0.172	0	0
MTC	AGBL4	0.365498	0.136	0.024	0	0
MTC	FAF1	-0.355052	0.399	0.485	0	0
MTC	TTC39A	0.283072	0.194	0.019	0	0
MTC	EPS15	-0.727415	0.157	0.437	0	0
MTC	OSBPL9	-0.316005	0.213	0.33	0	0
MTC	NRDC	-0.309789	0.311	0.412	0	0
MTC	TUT4	-0.524151	0.137	0.364	0	0
MTC	MRPL37	0.255415	0.293	0.118	0	0
MTC	DHCR24	0.460562	0.347	0.107	0	0
MTC	USP24	-0.315246	0.114	0.254	0	0
MTC	TACSTD2	1.19771	0.434	0.054	0	0
MTC	PATJ	0.672688	0.34	0.106	0	0
MTC	ATG4C	-0.454428	0.039	0.217	0	0
MTC	JAK1	-0.789685	0.396	0.686	0	0
MTC	AK4	0.291064	0.216	0.034	0	0
MTC	DNAJC6	-0.865949	0.029	0.143	0	0
MTC	PDE4B	-1.77621	0.245	0.564	0	0
MTC	SGIP1	-0.362017	0.013	0.14	0	0
MTC	MIER1	-0.315002	0.248	0.374	0	0
MTC	GNG12	0.260642	0.234	0.067	0	0
MTC	LRRC7	-0.42726	0.03	0.12	0	0
MTC	ST6GALNAC3	-1.73411	0.018	0.325	0	0
MTC	AK5	-0.647787	0.026	0.127	0	0
MTC	USP33	-0.277734	0.191	0.309	0	0
MTC	IFI44L	-0.801484	0.093	0.372	0	0
MTC	IFI44	-0.438709	0.103	0.315	0	0
MTC	TTLL7	-1.17439	0.074	0.164	0	0
MTC	PRKACB	-0.641003	0.102	0.294	0	0
MTC	SH3GLB1	-0.308562	0.374	0.464	0	0
MTC	PKN2	-0.567935	0.244	0.421	0	0
MTC	GTF2B	-0.381294	0.148	0.303	0	0
MTC	GBP2	-0.585601	0.128	0.296	0	0
MTC	LRRC8C	-0.676316	0.019	0.281	0	0
MTC	LRRC8D	-0.512358	0.083	0.279	0	0
MTC	ZNF644	-0.355594	0.265	0.407	0	0
MTC	EVI5	-0.438695	0.162	0.332	0	0
MTC	DIPK1A	-0.481452	0.062	0.239	0	0
MTC	TMED5	-0.319113	0.146	0.303	0	0
MTC	CCDC18-AS1	-0.423619	0.084	0.275	0	0
MTC	FNBP1L	0.513945	0.36	0.103	0	0
MTC	PTBP2	-0.556759	0.145	0.305	0	0
MTC	DPYD	-1.60247	0.19	0.528	0	0
MTC	CDC14A	-0.442471	0.041	0.202	0	0
MTC	FAM102B	-0.350516	0.09	0.216	0	0
MTC	PRPF38B	-0.310663	0.257	0.374	0	0
MTC	STXBP3	-0.396332	0.134	0.294	0	0
MTC	KIAA1324	0.535435	0.337	0.051	0	0
MTC	SORT1	-0.785665	0.155	0.33	0	0
MTC	GNAI3	-0.332728	0.258	0.367	0	0
MTC	GSTM3	0.570308	0.284	0.1	0	0
MTC	CSF1	-0.442325	0.009	0.125	0	0
MTC	CD53	-1.27953	0.034	0.534	0	0
MTC	RAP1A	-1.12153	0.301	0.683	0	0
MTC	CTTNBP2NL	-0.448465	0.081	0.236	0	0
MTC	CAPZA1	-0.532181	0.408	0.571	0	0
MTC	RHOC	0.351218	0.733	0.383	0	0
MTC	MAGI3	0.499889	0.283	0.078	0	0
MTC	SLC22A15	-0.467532	0.024	0.169	0	0
MTC	CD58	-0.462715	0.117	0.278	0	0
MTC	VTCN1	0.799521	0.189	0.014	0	0
MTC	PHGDH	0.436909	0.33	0.092	0	0
MTC	SRGAP2C	-0.972999	0.031	0.334	0	0
MTC	SRGAP2B	-1.06309	0.028	0.299	0	0
MTC	RBM8A	0.305507	0.742	0.587	0	0
MTC	POLR3GL	-0.253396	0.109	0.235	0	0
MTC	TXNIP	-1.60964	0.317	0.657	0	0
MTC	PLEKHO1	-0.699969	0.039	0.348	0	0
MTC	C1orf54	-0.454282	0.017	0.221	0	0
MTC	MRPS21	0.385136	0.723	0.522	0	0
MTC	RPRD2	-0.26762	0.167	0.271	0	0
MTC	ADAMTSL4-AS1	-0.959492	0.167	0.339	0	0
MTC	MCL1	-0.483075	0.467	0.633	0	0
MTC	CTSS	-1.61318	0.095	0.529	0	0
MTC	CERS2	0.293918	0.31	0.186	0	0
MTC	PSMD4	0.264279	0.63	0.402	0	0
MTC	SELENBP1	0.701402	0.339	0.048	0	0
MTC	PSMB4	0.337993	0.597	0.382	0	0
MTC	POGZ	-0.273457	0.21	0.318	0	0
MTC	S100A10	0.36595	0.8	0.668	0	0
MTC	S100A6	-0.430639	0.644	0.749	0	0
MTC	S100A16	1.12578	0.615	0.146	0	0
MTC	S100A14	1.5915	0.571	0.071	0	0
MTC	S100A13	0.982516	0.7	0.28	0	0
MTC	S100A1	0.841852	0.272	0.094	0	0
MTC	ILF2	0.536044	0.627	0.333	0	0
MTC	GATAD2B	-0.397288	0.195	0.352	0	0
MTC	CREB3L4	0.485998	0.293	0.042	0	0
MTC	JTB	0.439177	0.838	0.637	0	0
MTC	RAB13	0.411285	0.675	0.292	0	0
MTC	TPM3	-0.287308	0.801	0.791	0	0
MTC	C1orf43	0.333792	0.706	0.474	0	0
MTC	IL6R	-0.439437	0.046	0.229	0	0
MTC	ADAR	-0.286059	0.303	0.41	0	0
MTC	PMVK	0.268845	0.429	0.224	0	0
MTC	CKS1B	0.773307	0.39	0.133	0	0
MTC	ADAM15	0.348893	0.303	0.1	0	0
MTC	EFNA1	0.631913	0.34	0.067	0	0
MTC	SLC50A1	0.42693	0.363	0.096	0	0
MTC	DPM3	0.381695	0.417	0.191	0	0
MTC	MUC1	1.51809	0.487	0.065	0	0
MTC	MTX1	0.282363	0.358	0.147	0	0
MTC	FDPS	0.582869	0.535	0.294	0	0
MTC	ASH1L	-0.345988	0.504	0.62	0	0
MTC	SYT11	-0.650154	0.015	0.196	0	0
MTC	ARHGEF2	-0.343781	0.081	0.253	0	0
MTC	SSR2	0.314116	0.871	0.677	0	0
MTC	LAMTOR2	0.355894	0.727	0.459	0	0
MTC	RAB25	0.828678	0.485	0.036	0	0
MTC	LMNA	0.363488	0.708	0.466	0	0
MTC	CCT3	0.598844	0.818	0.546	0	0
MTC	GPATCH4	0.276941	0.304	0.123	0	0
MTC	HAPLN2	-0.388208	0.012	0.11	0	0
MTC	CRABP2	1.89025	0.573	0.076	0	0
MTC	MRPL24	0.414769	0.396	0.148	0	0
MTC	HDGF	0.363948	0.415	0.204	0	0
MTC	IFI16	-1.2327	0.094	0.601	0	0
MTC	DUSP23	0.465723	0.42	0.205	0	0
MTC	TAGLN2	0.454137	0.833	0.609	0	0
MTC	PEA15	-0.333841	0.127	0.279	0	0
MTC	CD84	-0.79555	0.014	0.292	0	0
MTC	F11R	0.295127	0.262	0.103	0	0
MTC	TSTD1	0.967637	0.784	0.294	0	0
MTC	ARHGAP30	-0.377022	0.043	0.221	0	0
MTC	NECTIN4	0.253828	0.137	0.007	0	0
MTC	PFDN2	0.347101	0.735	0.571	0	0
MTC	UFC1	0.313633	0.707	0.463	0	0
MTC	SDHC	0.316006	0.595	0.336	0	0
MTC	FCGR2A	-0.928124	0.014	0.318	0	0
MTC	ATF6	-0.480214	0.202	0.363	0	0
MTC	UAP1	0.256941	0.266	0.088	0	0
MTC	RGS5	-0.942427	0.019	0.103	0	0
MTC	PBX1	0.962082	0.51	0.152	0	0
MTC	MGST3	0.269301	0.806	0.717	0	0
MTC	TMCO1	0.396501	0.735	0.473	0	0
MTC	POU2F1	-0.39073	0.148	0.299	0	0
MTC	CD247	-0.652985	0.01	0.168	0	0
MTC	CREG1	-0.637224	0.13	0.323	0	0
MTC	RCSD1	-0.68197	0.027	0.339	0	0
MTC	MPC2	0.386933	0.705	0.414	0	0
MTC	DNM3	-1.33149	0.051	0.213	0	0
MTC	PRDX6	0.4539	0.81	0.584	0	0
MTC	RC3H1	-0.308717	0.251	0.366	0	0
MTC	RABGAP1L	-1.05734	0.44	0.727	0	0
MTC	CACYBP	0.274255	0.643	0.461	0	0
MTC	COP1	-0.558329	0.244	0.44	0	0
MTC	RASAL2	-0.459569	0.171	0.274	0	0
MTC	RALGPS2	0.289741	0.237	0.098	0	0
MTC	ABL2	-0.443978	0.134	0.285	0	0
MTC	SOAT1	-0.540084	0.051	0.272	0	0
MTC	CEP350	-0.494227	0.251	0.419	0	0
MTC	XPR1	-0.270309	0.12	0.232	0	0
MTC	GLUL	-0.978514	0.529	0.636	0	0
MTC	NPL	-0.991443	0.026	0.307	0	0
MTC	NCF2	-0.611884	0.012	0.227	0	0
MTC	ARPC5	-0.742555	0.63	0.816	0	0
MTC	RGL1	-0.818183	0.028	0.261	0	0
MTC	COLGALT2	-0.382365	0.009	0.116	0	0
MTC	C1orf21	0.708178	0.388	0.064	0	0
MTC	NIBAN1	-0.729692	0.136	0.322	0	0
MTC	IVNS1ABP	-0.712562	0.09	0.324	0	0
MTC	PLA2G4A	-0.740917	0.012	0.174	0	0
MTC	BRINP3	0.327625	0.136	0.021	0	0
MTC	NEK7	-0.325854	0.192	0.317	0	0
MTC	PTPRC	-1.97103	0.139	0.656	0	0
MTC	MIR181A1HG	-0.587568	0.081	0.23	0	0
MTC	TMEM9	0.464902	0.395	0.1	0	0
MTC	NAV1	-0.305762	0.1	0.207	0	0
MTC	TIMM17A	0.388219	0.463	0.202	0	0
MTC	ELF3	1.34793	0.522	0.045	0	0
MTC	PTPN7	-0.283198	0.017	0.134	0	0
MTC	PPP1R12B	-0.432452	0.173	0.266	0	0
MTC	KDM5B	0.397922	0.369	0.154	0	0
MTC	CYB5R1	0.29421	0.268	0.12	0	0
MTC	TMEM183A	0.306598	0.375	0.156	0	0
MTC	BTG2	-0.896668	0.298	0.478	0	0
MTC	ATP2B4	-0.401981	0.146	0.277	0	0
MTC	SNRPE	0.902926	0.881	0.573	0	0
MTC	NFASC	-0.437989	0.037	0.134	0	0
MTC	CNTN2	-0.535984	0.013	0.124	0	0
MTC	CDK18	-0.47735	0.037	0.15	0	0
MTC	NUCKS1	0.347117	0.907	0.804	0	0
MTC	SRGAP2	-1.54713	0.054	0.395	0	0
MTC	RASSF5	-0.378458	0.024	0.2	0	0
MTC	MAPKAPK2	-0.286527	0.204	0.285	0	0
MTC	CD46	0.409009	0.679	0.451	0	0
MTC	MIR205HG	0.646382	0.186	0.013	0	0
MTC	LPGAT1	-0.516039	0.217	0.305	0	0
MTC	NENF	0.611002	0.796	0.567	0	0
MTC	PROX1	-0.306156	0.005	0.11	0	0
MTC	ESRRG	0.27489	0.205	0.091	0	0
MTC	EPRS	0.315267	0.45	0.263	0	0
MTC	IARS2	0.252045	0.361	0.176	0	0
MTC	DISP1	-0.331897	0.047	0.149	0	0
MTC	CNIH4	0.437056	0.538	0.247	0	0
MTC	DNAH14	0.59935	0.311	0.034	0	0
MTC	LBR	-0.346229	0.081	0.239	0	0
MTC	ENAH	0.893109	0.543	0.173	0	0
MTC	SRP9	0.591711	0.843	0.549	0	0
MTC	EPHX1	0.498786	0.36	0.123	0	0
MTC	ITPKB	-0.396884	0.072	0.229	0	0
MTC	ARF1	0.289961	0.875	0.707	0	0
MTC	C1orf35	0.344599	0.378	0.142	0	0
MTC	MRPL55	0.560172	0.644	0.278	0	0
MTC	GUK1	0.477338	0.938	0.803	0	0
MTC	RNF187	0.410938	0.442	0.174	0	0
MTC	RHOU	-0.334769	0.088	0.16	0	0
MTC	RAB4A	0.277424	0.406	0.225	0	0
MTC	GALNT2	-0.383157	0.178	0.292	0	0
MTC	DISC1	-0.951721	0.058	0.35	0	0
MTC	SIPA1L2	-0.432629	0.095	0.228	0	0
MTC	PCNX2	-0.453332	0.111	0.264	0	0
MTC	KCNK1	0.397973	0.283	0.093	0	0
MTC	COA6	0.31973	0.39	0.172	0	0
MTC	TOMM20	0.656831	0.883	0.684	0	0
MTC	ARID4B	-0.524457	0.568	0.688	0	0
MTC	LYST	-0.792865	0.162	0.407	0	0
MTC	CEP170	-1.13237	0.083	0.432	0	0
MTC	SDCCAG8	-0.653171	0.28	0.455	0	0
MTC	AKT3	-0.933705	0.04	0.365	0	0
MTC	COX20	0.276199	0.552	0.333	0	0
MTC	HNRNPU	-0.298871	0.678	0.751	0	0
MTC	SH3YL1	0.348896	0.371	0.14	0	0
MTC	ACP1	0.547386	0.705	0.335	0	0
MTC	RPS7	0.540434	0.978	0.953	0	0
MTC	SILC1	-0.307026	0.026	0.108	0	0
MTC	RSAD2	-0.379673	0.064	0.19	0	0
MTC	RNF144A	-0.385453	0.033	0.13	0	0
MTC	ID2	-0.65373	0.423	0.491	0	0
MTC	KIDINS220	-0.446495	0.151	0.319	0	0
MTC	ADAM17	-0.460061	0.157	0.33	0	0
MTC	GRHL1	0.250345	0.161	0.012	0	0
MTC	FAM49A	-0.48806	0.032	0.225	0	0
MTC	LAPTM4A	0.326187	0.811	0.603	0	0
MTC	SDC1	0.665158	0.328	0.034	0	0
MTC	PUM2	-0.296543	0.297	0.412	0	0
MTC	ATAD2B	-0.270318	0.156	0.267	0	0
MTC	SF3B6	0.647062	0.829	0.619	0	0
MTC	ITSN2	-0.614844	0.162	0.43	0	0
MTC	NCOA1	-0.611504	0.273	0.48	0	0
MTC	ASXL2	-0.272896	0.16	0.274	0	0
MTC	DPYSL5	-0.434779	0.012	0.103	0	0
MTC	ATRAID	0.261889	0.643	0.395	0	0
MTC	KRTCAP3	0.257153	0.161	0.006	0	0
MTC	MRPL33	0.2637	0.634	0.387	0	0
MTC	BABAM2	-0.367532	0.227	0.349	0	0
MTC	CLIP4	-0.27921	0.037	0.157	0	0
MTC	YPEL5	-0.298702	0.262	0.348	0	0
MTC	DPY30	0.54906	0.678	0.328	0	0
MTC	BIRC6	-0.420145	0.482	0.603	0	0
MTC	LTBP1	0.277089	0.157	0.084	0	0
MTC	RASGRP3	-0.545841	0.021	0.23	0	0
MTC	FEZ2	-0.488499	0.194	0.373	0	0
MTC	STRN	-0.312828	0.185	0.257	0	0
MTC	EIF2AK2	-0.397175	0.312	0.436	0	0
MTC	CDC42EP3	-0.280091	0.069	0.164	0	0
MTC	GALM	-0.415921	0.085	0.229	0	0
MTC	MORN2	0.375875	0.318	0.074	0	0
MTC	SOS1	-0.363155	0.213	0.346	0	0
MTC	MAP4K3	-0.404982	0.237	0.322	0	0
MTC	SLC8A1-AS1	-0.330595	0.018	0.156	0	0
MTC	SLC8A1	-1.84532	0.039	0.402	0	0
MTC	EML4	-0.83623	0.224	0.472	0	0
MTC	COX7A2L	0.321197	0.748	0.501	0	0
MTC	ZFP36L2	-0.971327	0.422	0.7	0	0
MTC	THADA	-0.277653	0.173	0.28	0	0
MTC	PPM1B	-0.485179	0.166	0.342	0	0
MTC	PRKCE	-0.36513	0.122	0.27	0	0
MTC	RHOQ	-0.462143	0.126	0.314	0	0
MTC	TTC7A	-0.411639	0.059	0.251	0	0
MTC	CALM2	0.293006	0.976	0.959	0	0
MTC	EPCAM	1.50572	0.806	0.188	0	0
MTC	FBXO11	-0.729283	0.26	0.482	0	0
MTC	FOXN2	-0.569457	0.061	0.304	0	0
MTC	PPP1R21	-0.397251	0.09	0.26	0	0
MTC	ACYP2	-0.497425	0.217	0.36	0	0
MTC	RTN4	-0.675961	0.814	0.862	0	0
MTC	RPS27A	0.295404	0.98	0.968	0	0
MTC	CCDC88A	-1.2123	0.057	0.458	0	0
MTC	CFAP36	0.254096	0.316	0.134	0	0
MTC	VRK2	-0.531869	0.155	0.302	0	0
MTC	PAPOLG	-0.265649	0.049	0.163	0	0
MTC	REL	-0.903157	0.176	0.401	0	0
MTC	USP34	-0.367895	0.444	0.547	0	0
MTC	WDPCP	-0.32572	0.164	0.254	0	0
MTC	MDH1	0.250352	0.531	0.345	0	0
MTC	PELI1	-0.890861	0.118	0.351	0	0
MTC	RAB1A	-0.337158	0.631	0.644	0	0
MTC	ACTR2	-0.610216	0.583	0.746	0	0
MTC	PPP3R1	-0.406283	0.182	0.325	0	0
MTC	ARHGAP25	-1.09216	0.022	0.35	0	0
MTC	AAK1	-0.698132	0.205	0.477	0	0
MTC	MXD1	-0.772639	0.111	0.247	0	0
MTC	SNRPG	0.474336	0.872	0.655	0	0
MTC	FAM136A	0.319819	0.342	0.135	0	0
MTC	ZNF638	-0.516768	0.384	0.488	0	0
MTC	DYSF	-0.390695	0.015	0.143	0	0
MTC	EXOC6B	-0.551792	0.233	0.31	0	0
MTC	CCT7	0.343876	0.526	0.304	0	0
MTC	BOLA3	0.420545	0.439	0.173	0	0
MTC	MOB1A	-0.347471	0.274	0.391	0	0
MTC	MTHFD2	0.262634	0.377	0.191	0	0
MTC	SUCLG1	0.266882	0.465	0.264	0	0
MTC	TGOLN2	-0.333308	0.282	0.409	0	0
MTC	VAMP5	-0.684947	0.088	0.3	0	0
MTC	ST3GAL5	-0.414313	0.04	0.231	0	0
MTC	MAL	-0.578502	0.007	0.138	0	0
MTC	PROM2	0.279555	0.185	0.012	0	0
MTC	ARID5A	-0.424998	0.058	0.252	0	0
MTC	COX5B	0.286752	0.948	0.86	0	0
MTC	INPP4A	-0.458448	0.081	0.273	0	0
MTC	MGAT4A	-0.455353	0.246	0.388	0	0
MTC	EIF5B	0.307532	0.751	0.507	0	0
MTC	AFF3	0.955271	0.282	0.122	0	0
MTC	RNF149	-1.24315	0.297	0.537	0	0
MTC	MAP4K4	-1.38414	0.181	0.558	0	0
MTC	FHL2	0.456372	0.259	0.048	0	0
MTC	NCK2	-0.612017	0.126	0.293	0	0
MTC	LIMS1	-1.09535	0.434	0.648	0	0
MTC	RANBP2	-0.609494	0.252	0.381	0	0
MTC	SH3RF3	-0.606089	0.019	0.201	0	0
MTC	MERTK	-0.805535	0.017	0.227	0	0
MTC	ACTR3	-0.547861	0.483	0.66	0	0
MTC	DBI	0.317128	0.913	0.874	0	0
MTC	PTPN4	-0.276845	0.128	0.22	0	0
MTC	EPB41L5	0.285367	0.242	0.086	0	0
MTC	CLASP1	-0.474706	0.164	0.354	0	0
MTC	BIN1	-0.887197	0.041	0.369	0	0
MTC	MAP3K2	-0.826953	0.194	0.476	0	0
MTC	MZT2B	0.749598	0.929	0.737	0	0
MTC	MZT2A	0.657197	0.732	0.477	0	0
MTC	MGAT5	-0.859193	0.107	0.392	0	0
MTC	HNMT	-0.375693	0.099	0.247	0	0
MTC	ARHGAP15	-1.78947	0.116	0.595	0	0
MTC	GTDC1	-0.620797	0.075	0.304	0	0
MTC	ZEB2	-1.8776	0.161	0.673	0	0
MTC	MBD5	-0.533767	0.256	0.415	0	0
MTC	EPC2	-0.307513	0.093	0.243	0	0
MTC	KIF5C	-0.367657	0.027	0.127	0	0
MTC	ARL5A	-0.327889	0.305	0.386	0	0
MTC	FMNL2	-1.72965	0.192	0.481	0	0
MTC	GALNT13	-0.417228	0.034	0.106	0	0
MTC	NR4A2	-1.0007	0.11	0.291	0	0
MTC	ERMN	-1.13949	0.012	0.141	0	0
MTC	BAZ2B	-0.775869	0.239	0.475	0	0
MTC	7-Mar	-0.25236	0.278	0.369	0	0
MTC	CD302	-0.474967	0.095	0.299	0	0
MTC	ITGB6	0.275439	0.132	0.016	0	0
MTC	RBMS1	-0.465699	0.196	0.38	0	0
MTC	TANK	-0.60701	0.26	0.434	0	0
MTC	GCA	-0.489065	0.141	0.285	0	0
MTC	GALNT3	0.320859	0.222	0.055	0	0
MTC	CERS6	0.362496	0.395	0.237	0	0
MTC	UBR3	-0.365497	0.177	0.312	0	0
MTC	SP3	-0.380334	0.195	0.343	0	0
MTC	OLA1	0.281117	0.575	0.369	0	0
MTC	GPR155	-0.276505	0.046	0.169	0	0
MTC	WIPF1	-1.0878	0.043	0.519	0	0
MTC	ATP5MC3	0.490166	0.629	0.61	0	0
MTC	NFE2L2	-0.665055	0.406	0.57	0	0
MTC	AGPS	-0.251179	0.099	0.232	0	0
MTC	PDE1A	-0.510802	0.019	0.105	0	0
MTC	ITGAV	-0.625159	0.134	0.336	0	0
MTC	INPP1	-0.270561	0.023	0.147	0	0
MTC	GLS	-0.648676	0.162	0.399	0	0
MTC	STAT1	-0.524849	0.217	0.421	0	0
MTC	STAT4	-0.411492	0.018	0.157	0	0
MTC	NABP1	-0.607689	0.041	0.265	0	0
MTC	TMEFF2	-0.818322	0.013	0.124	0	0
MTC	STK17B	-0.9918	0.097	0.4	0	0
MTC	HECW2	-0.334955	0.055	0.135	0	0
MTC	ANKRD44	-1.45108	0.069	0.546	0	0
MTC	HSPE1	0.287135	0.934	0.838	0	0
MTC	RFTN2	-0.476909	0.008	0.127	0	0
MTC	PLCL1	-1.33937	0.044	0.245	0	0
MTC	BZW1	0.295752	0.649	0.521	0	0
MTC	CLK1	-0.366253	0.179	0.351	0	0
MTC	NDUFB3	0.267413	0.681	0.442	0	0
MTC	CFLAR	-0.797641	0.19	0.479	0	0
MTC	BMPR2	-0.279537	0.236	0.325	0	0
MTC	RAPH1	-0.266369	0.134	0.22	0	0
MTC	NRP2	-0.382869	0.083	0.201	0	0
MTC	KLF7	-0.511209	0.061	0.267	0	0
MTC	CREB1	-0.373115	0.173	0.322	0	0
MTC	PIKFYVE	-0.255362	0.074	0.208	0	0
MTC	KANSL1L	-0.311556	0.1	0.227	0	0
MTC	LANCL1	-0.62823	0.074	0.186	0	0
MTC	FN1	-1.22509	0.095	0.231	0	0
MTC	RPL37A	0.793226	0.98	0.968	0	0
MTC	IGFBP2	0.435937	0.492	0.133	0	0
MTC	IGFBP5	0.779549	0.135	0.043	0	0
MTC	ARPC2	-0.902383	0.765	0.896	0	0
MTC	SLC11A1	-0.993793	0.027	0.298	0	0
MTC	CYP27A1	-0.252579	0.103	0.179	0	0
MTC	KCNE4	0.325296	0.115	0.035	0	0
MTC	DOCK10	-1.70785	0.127	0.603	0	0
MTC	AGFG1	-0.273832	0.195	0.302	0	0
MTC	DNER	-0.39472	0.016	0.118	0	0
MTC	TRIP12	-0.434557	0.264	0.43	0	0
MTC	SP110	-0.727413	0.17	0.448	0	0
MTC	SP140	-0.638225	0.019	0.264	0	0
MTC	SP100	-0.9999	0.235	0.579	0	0
MTC	CAB39	-0.476948	0.203	0.387	0	0
MTC	ITM2C	-0.783611	0.083	0.25	0	0
MTC	NCL	0.342734	0.853	0.782	0	0
MTC	INPP5D	-1.05344	0.03	0.393	0	0
MTC	ARL4C	-0.441129	0.134	0.24	0	0
MTC	MLPH	0.947934	0.475	0.046	0	0
MTC	LRRFIP1	-0.332572	0.601	0.647	0	0
MTC	HES6	0.376129	0.214	0.066	0	0
MTC	HDAC4	-0.320131	0.112	0.241	0	0
MTC	COPS9	0.34189	0.538	0.437	0	0
MTC	HDLBP	0.326949	0.588	0.397	0	0
MTC	SEPTIN2	-0.30828	0.301	0.405	0	0
MTC	DTYMK	0.318485	0.275	0.125	0	0
MTC	SUMF1	-0.313904	0.262	0.345	0	0
MTC	LMCD1	0.27149	0.152	0.051	0	0
MTC	IRAK2	-0.773059	0.02	0.214	0	0
MTC	ATG7	-0.743282	0.189	0.419	0	0
MTC	PPARG	-0.514948	0.045	0.167	0	0
MTC	RAF1	-0.276637	0.171	0.282	0	0
MTC	RPL32	0.508103	0.978	0.967	0	0
MTC	IQSEC1	-0.360447	0.116	0.274	0	0
MTC	LSM3	0.595363	0.777	0.511	0	0
MTC	SLC6A6	-0.258972	0.063	0.173	0	0
MTC	ANKRD28	-0.316167	0.183	0.28	0	0
MTC	OXNAD1	-0.308934	0.075	0.174	0	0
MTC	RFTN1	-0.329489	0.04	0.192	0	0
MTC	PLCL2	-0.698491	0.023	0.302	0	0
MTC	TBC1D5	-0.729535	0.393	0.602	0	0
MTC	KCNH8	-0.73177	0.007	0.121	0	0
MTC	KAT2B	-0.589851	0.036	0.274	0	0
MTC	UBE2E2	-0.962928	0.324	0.535	0	0
MTC	UBE2E1	-0.363999	0.284	0.39	0	0
MTC	RPL15	0.626302	0.978	0.966	0	0
MTC	THRB	0.262238	0.172	0.05	0	0
MTC	SLC4A7	-0.778225	0.14	0.337	0	0
MTC	RBMS3	-0.283189	0.017	0.105	0	0
MTC	TGFBR2	-1.10706	0.049	0.44	0	0
MTC	OSBPL10	0.252576	0.139	0.021	0	0
MTC	CMTM8	0.412378	0.305	0.046	0	0
MTC	CMTM7	-0.425172	0.118	0.3	0	0
MTC	CMTM6	-0.487736	0.226	0.399	0	0
MTC	CLASP2	-1.11983	0.15	0.393	0	0
MTC	TRANK1	-0.295296	0.035	0.172	0	0
MTC	OXSR1	-0.38089	0.128	0.247	0	0
MTC	CX3CR1	-0.957986	0.004	0.182	0	0
MTC	RPSA	0.529439	0.967	0.919	0	0
MTC	MOBP	-0.844787	0.017	0.127	0	0
MTC	RPL14	0.487431	0.976	0.947	0	0
MTC	CTNNB1	-0.365382	0.292	0.405	0	0
MTC	TRAK1	-0.429235	0.095	0.274	0	0
MTC	NKTR	-0.290528	0.29	0.384	0	0
MTC	SNRK	-0.344712	0.09	0.228	0	0
MTC	SETD2	-0.397397	0.23	0.388	0	0
MTC	KIF9	0.309435	0.257	0.054	0	0
MTC	SPINK8	0.423759	0.186	0.024	0	0
MTC	TMA7	0.25284	0.946	0.868	0	0
MTC	IMPDH2	0.26411	0.335	0.151	0	0
MTC	USP4	-0.419876	0.087	0.275	0	0
MTC	RHOA	-0.478509	0.815	0.867	0	0
MTC	RBM6	-0.407282	0.249	0.432	0	0
MTC	GNAI2	-0.954926	0.29	0.648	0	0
MTC	DOCK3	-0.537772	0.043	0.163	0	0
MTC	RPL29	0.595863	0.963	0.942	0	0
MTC	PBRM1	-0.410601	0.242	0.405	0	0
MTC	GNL3	0.400408	0.446	0.188	0	0
MTC	TKT	0.287488	0.701	0.482	0	0
MTC	DENND6A	-0.250499	0.076	0.199	0	0
MTC	FLNB	0.520961	0.367	0.116	0	0
MTC	PXK	-0.801538	0.053	0.243	0	0
MTC	FHIT	-0.754805	0.332	0.429	0	0
MTC	C3orf14	0.582909	0.426	0.094	0	0
MTC	THOC7	0.313193	0.491	0.268	0	0
MTC	ATXN7	-0.26948	0.086	0.215	0	0
MTC	MAGI1	0.288823	0.284	0.17	0	0
MTC	ARL6IP5	-0.35054	0.669	0.73	0	0
MTC	FRMD4B	-1.24818	0.086	0.399	0	0
MTC	MITF	-0.634222	0.044	0.252	0	0
MTC	FOXP1	-0.470857	0.534	0.65	0	0
MTC	RYBP	-0.524868	0.203	0.328	0	0
MTC	PDZRN3	0.253275	0.121	0.022	0	0
MTC	ROBO2	0.8509	0.107	0.023	0	0
MTC	ROBO1	-0.303212	0.056	0.144	0	0
MTC	GBE1	-0.314821	0.093	0.219	0	0
MTC	CADM2	-1.53424	0.089	0.164	0	0
MTC	CHMP2B	0.31999	0.466	0.248	0	0
MTC	CRYBG3	-0.273367	0.048	0.162	0	0
MTC	CLDND1	-1.01007	0.12	0.298	0	0
MTC	ST3GAL6	-0.345588	0.058	0.211	0	0
MTC	FILIP1L	-0.536896	0.089	0.24	0	0
MTC	NIT2	0.352676	0.368	0.137	0	0
MTC	TMEM45A	0.37767	0.14	0.05	0	0
MTC	TFG	0.284986	0.454	0.259	0	0
MTC	SENP7	-0.361198	0.096	0.264	0	0
MTC	TRMT10C	0.33565	0.355	0.161	0	0
MTC	RPL24	0.508773	0.977	0.957	0	0
MTC	NXPE3	-0.338169	0.031	0.156	0	0
MTC	NFKBIZ	-0.448596	0.143	0.295	0	0
MTC	CBLB	-0.647363	0.17	0.337	0	0
MTC	ATP6V1A	-0.255309	0.184	0.272	0	0
MTC	ZBTB20	-1.43959	0.347	0.692	0	0
MTC	LSAMP	-0.928447	0.031	0.147	0	0
MTC	IGSF11	-0.347732	0.014	0.105	0	0
MTC	ARHGAP31	-0.436764	0.021	0.196	0	0
MTC	TIMMDC1	0.267298	0.401	0.22	0	0
MTC	COX17	0.567436	0.767	0.558	0	0
MTC	GSK3B	-0.30473	0.273	0.389	0	0
MTC	NDUFB4	0.73764	0.917	0.714	0	0
MTC	HCLS1	-0.943563	0.024	0.424	0	0
MTC	CD86	-1.37058	0.016	0.301	0	0
MTC	FAM162A	0.641492	0.652	0.32	0	0
MTC	PARP9	-0.317971	0.175	0.283	0	0
MTC	PARP14	-0.734654	0.168	0.419	0	0
MTC	SLC49A4	-0.279938	0.079	0.166	0	0
MTC	HEG1	-0.276463	0.009	0.143	0	0
MTC	ZNF148	-0.292928	0.311	0.404	0	0
MTC	OSBPL11	-0.295147	0.081	0.216	0	0
MTC	RAB7A	-0.446788	0.69	0.743	0	0
MTC	H1FX	0.269874	0.509	0.324	0	0
MTC	TMCC1	-0.408002	0.219	0.356	0	0
MTC	ATP2C1	-0.659455	0.196	0.362	0	0
MTC	MRPL3	0.33659	0.426	0.208	0	0
MTC	TF	-1.55823	0.084	0.192	0	0
MTC	STAG1	-0.69654	0.329	0.546	0	0
MTC	NCK1	-0.297644	0.136	0.266	0	0
MTC	COPB2	0.37487	0.485	0.297	0	0
MTC	ZBTB38	-0.360717	0.175	0.326	0	0
MTC	RASA2	-0.383691	0.201	0.323	0	0
MTC	ATP1B3	-0.923961	0.443	0.526	0	0
MTC	XRN1	-0.4478	0.211	0.394	0	0
MTC	SLC9A9	-1.42424	0.026	0.421	0	0
MTC	DIPK2A	-0.337988	0.04	0.181	0	0
MTC	PLSCR1	-0.745404	0.167	0.399	0	0
MTC	CP	0.691941	0.181	0.038	0	0
MTC	TM4SF1	1.32725	0.349	0.118	0	0
MTC	ANKUB1	-0.376635	0.08	0.223	0	0
MTC	RNF13	-0.815731	0.319	0.531	0	0
MTC	PFN2	0.374631	0.312	0.097	0	0
MTC	TSC22D2	-0.858113	0.186	0.34	0	0
MTC	SELENOT	-0.253768	0.24	0.348	0	0
MTC	MED12L	-0.308569	0.033	0.129	0	0
MTC	P2RY12	-1.02116	0.005	0.162	0	0
MTC	MBNL1	-1.56479	0.361	0.821	0	0
MTC	SSR3	0.260535	0.763	0.58	0	0
MTC	CCNL1	-0.379403	0.419	0.514	0	0
MTC	LXN	0.598621	0.175	0.069	0	0
MTC	RARRES1	0.479288	0.184	0.054	0	0
MTC	MFSD1	-0.488668	0.119	0.296	0	0
MTC	KPNA4	-0.252743	0.235	0.328	0	0
MTC	GOLIM4	-0.271553	0.12	0.23	0	0
MTC	GPR160	0.450854	0.326	0.085	0	0
MTC	PHC3	-0.326528	0.2	0.333	0	0
MTC	SKIL	-0.635052	0.238	0.406	0	0
MTC	CLDN11	-0.954561	0.044	0.159	0	0
MTC	SLC7A14-AS1	-0.589938	0.017	0.102	0	0
MTC	TNIK	-0.278003	0.146	0.26	0	0
MTC	PLD1	-0.607551	0.048	0.235	0	0
MTC	NAALADL2	0.507568	0.413	0.274	0	0
MTC	ZMAT3	-0.422372	0.057	0.237	0	0
MTC	GNB4	-0.682695	0.141	0.324	0	0
MTC	MRPL47	0.388674	0.492	0.237	0	0
MTC	NDUFB5	0.254164	0.595	0.374	0	0
MTC	PEX5L	-1.07704	0.026	0.137	0	0
MTC	DNAJC19	0.422777	0.508	0.234	0	0
MTC	SOX2-OT	-1.40405	0.049	0.169	0	0
MTC	ATP11B	-0.493574	0.166	0.352	0	0
MTC	MCF2L2	-0.968141	0.027	0.252	0	0
MTC	B3GNT5	-1.05303	0.03	0.234	0	0
MTC	KLHL6	-0.706262	0.015	0.21	0	0
MTC	KLHL24	-0.38447	0.155	0.297	0	0
MTC	ALG3	0.422571	0.388	0.122	0	0
MTC	PSMD2	0.37339	0.459	0.254	0	0
MTC	EIF4G1	0.251765	0.388	0.217	0	0
MTC	POLR2H	0.647307	0.531	0.161	0	0
MTC	MAGEF1	0.394555	0.358	0.108	0	0
MTC	VPS8	-0.342986	0.184	0.31	0	0
MTC	MAP3K13	0.400013	0.5	0.238	0	0
MTC	LIPH	0.295165	0.147	0.006	0	0
MTC	TRA2B	-0.510902	0.458	0.553	0	0
MTC	ETV5	-0.353696	0.035	0.195	0	0
MTC	ST6GAL1	-1.63318	0.115	0.359	0	0
MTC	RPL39L	0.292781	0.25	0.064	0	0
MTC	BCL6	-0.432741	0.105	0.25	0	0
MTC	LPP	-0.439828	0.538	0.697	0	0
MTC	TPRG1	-0.447	0.071	0.145	0	0
MTC	IL1RAP	-0.729476	0.027	0.196	0	0
MTC	CCDC50	-0.581187	0.132	0.321	0	0
MTC	MB21D2	-0.403591	0.054	0.157	0	0
MTC	HES1	0.651629	0.527	0.172	0	0
MTC	ATP13A3	-0.352518	0.189	0.278	0	0
MTC	ACAP2	-0.592274	0.392	0.547	0	0
MTC	TCTEX1D2	0.371214	0.328	0.085	0	0
MTC	PAK2	-0.328074	0.517	0.586	0	0
MTC	NCBP2	0.269645	0.362	0.183	0	0
MTC	LRCH3	-0.34199	0.16	0.3	0	0
MTC	RPL35A	0.599671	0.978	0.949	0	0
MTC	ADD1	-0.393657	0.193	0.345	0	0
MTC	GRPEL1	0.283532	0.36	0.171	0	0
MTC	SH3TC1	-0.322566	0.016	0.173	0	0
MTC	BOD1L1	-0.370133	0.266	0.386	0	0
MTC	FBXL5	-0.378832	0.248	0.36	0	0
MTC	LAP3	-0.4488	0.333	0.457	0	0
MTC	LCORL	-0.367144	0.143	0.291	0	0
MTC	RBPJ	-0.811715	0.259	0.498	0	0
MTC	STIM2	-0.35383	0.093	0.256	0	0
MTC	ARAP2	-1.0072	0.073	0.32	0	0
MTC	TBC1D1	-0.600384	0.113	0.336	0	0
MTC	KLF3	-0.320819	0.164	0.309	0	0
MTC	TMEM156	-0.555569	0.014	0.191	0	0
MTC	KLHL5	-0.700621	0.075	0.329	0	0
MTC	UGDH	0.613115	0.276	0.081	0	0
MTC	SMIM14	0.617696	0.635	0.345	0	0
MTC	RHOH	-0.401897	0.138	0.248	0	0
MTC	ATP8A1	-0.952927	0.082	0.263	0	0
MTC	FRYL	-0.931687	0.283	0.47	0	0
MTC	OCIAD2	0.432693	0.488	0.187	0	0
MTC	DANCR	0.386793	0.33	0.14	0	0
MTC	SCFD2	-0.265902	0.146	0.244	0	0
MTC	SRD5A3	0.672696	0.292	0.126	0	0
MTC	TMEM165	-0.488764	0.508	0.61	0	0
MTC	PAICS	0.337476	0.338	0.117	0	0
MTC	HOPX	-0.298193	0.029	0.112	0	0
MTC	IGFBP7	-3.18211	0.074	0.165	0	0
MTC	ADGRL3	-0.479579	0.025	0.106	0	0
MTC	RUFY3	-0.302044	0.203	0.291	0	0
MTC	MOB1B	-0.324793	0.059	0.2	0	0
MTC	ANKRD17	-0.317428	0.447	0.518	0	0
MTC	SHROOM3	0.717916	0.287	0.024	0	0
MTC	CNOT6L	-0.532438	0.125	0.317	0	0
MTC	ANXA3	0.25109	0.127	0.024	0	0
MTC	BMP2K	-0.91484	0.093	0.33	0	0
MTC	ANTXR2	-0.321366	0.039	0.156	0	0
MTC	RASGEF1B	-0.99065	0.053	0.311	0	0
MTC	HNRNPDL	-0.295141	0.695	0.761	0	0
MTC	SCD5	-0.861556	0.02	0.155	0	0
MTC	CDS1	0.275949	0.209	0.03	0	0
MTC	WDFY3	-0.614164	0.214	0.374	0	0
MTC	ARHGAP24	-1.72482	0.039	0.345	0	0
MTC	AFF1	-0.422786	0.243	0.39	0	0
MTC	HSD17B11	-0.499962	0.031	0.3	0	0
MTC	SPARCL1	-1.58204	0.034	0.149	0	0
MTC	SPP1	-3.42769	0.29	0.701	0	0
MTC	PKD2	-0.514093	0.038	0.266	0	0
MTC	PPM1K	-0.486596	0.056	0.291	0	0
MTC	HERC3	-0.274863	0.073	0.215	0	0
MTC	GPRIN3	-0.637963	0.018	0.262	0	0
MTC	SNCA	-0.519515	0.015	0.238	0	0
MTC	CCSER1	0.709829	0.261	0.06	0	0
MTC	GRID2	-1.23031	0.023	0.164	0	0
MTC	UNC5C	-1.27302	0.04	0.161	0	0
MTC	RAP1GDS1	-0.495133	0.18	0.356	0	0
MTC	TSPAN5	-0.336126	0.136	0.234	0	0
MTC	DNAJB14	-0.29762	0.175	0.307	0	0
MTC	H2AFZ	0.717969	0.84	0.726	0	0
MTC	NFKB1	-0.910341	0.164	0.407	0	0
MTC	MANBA	-0.654728	0.094	0.324	0	0
MTC	UBE2D3	-0.601571	0.638	0.834	0	0
MTC	TET2	-0.652329	0.138	0.368	0	0
MTC	ARHGEF38	0.519141	0.218	0.021	0	0
MTC	NPNT	0.288182	0.123	0.021	0	0
MTC	SEC24B	-0.266235	0.137	0.253	0	0
MTC	MCUB	-0.352003	0.106	0.246	0	0
MTC	PLA2G12A	0.256021	0.289	0.112	0	0
MTC	ALPK1	-0.367258	0.081	0.201	0	0
MTC	ANK2	-1.1403	0.053	0.183	0	0
MTC	CAMK2D	-0.414544	0.224	0.386	0	0
MTC	UGT8	-0.727846	0.026	0.133	0	0
MTC	SNHG8	0.415277	0.7	0.449	0	0
MTC	ANXA5	-0.449774	0.585	0.698	0	0
MTC	KIAA1109	-0.534088	0.151	0.369	0	0
MTC	SPATA5	-0.273872	0.108	0.213	0	0
MTC	LARP1B	0.269721	0.298	0.125	0	0
MTC	PGRMC2	0.264718	0.324	0.162	0	0
MTC	SCLT1	-0.594999	0.125	0.329	0	0
MTC	ELF2	-0.751086	0.311	0.498	0	0
MTC	NDUFC1	0.555205	0.77	0.53	0	0
MTC	MAML3	-0.721357	0.199	0.354	0	0
MTC	SCOC	0.404627	0.426	0.203	0	0
MTC	TBC1D9	0.660841	0.393	0.163	0	0
MTC	GAB1	-0.557293	0.17	0.248	0	0
MTC	HHIP	-0.63753	0.011	0.115	0	0
MTC	RPS3A	0.269013	0.98	0.958	0	0
MTC	FAM160A1	0.31398	0.188	0.035	0	0
MTC	FBXW7	-0.410347	0.208	0.348	0	0
MTC	TMEM154	-0.401854	0.043	0.173	0	0
MTC	TMEM131L	-0.265119	0.101	0.202	0	0
MTC	TLR2	-0.900696	0.015	0.27	0	0
MTC	MAP9	0.278282	0.254	0.089	0	0
MTC	GUCY1A1	0.473128	0.188	0.081	0	0
MTC	TMEM144	-1.20778	0.083	0.232	0	0
MTC	FNIP2	-0.717229	0.128	0.348	0	0
MTC	RAPGEF2	-0.511792	0.157	0.352	0	0
MTC	1-Mar	-1.43697	0.042	0.379	0	0
MTC	KLHL2	-0.32806	0.068	0.205	0	0
MTC	MSMO1	0.399041	0.254	0.129	0	0
MTC	SPOCK3	-1.34289	0.017	0.148	0	0
MTC	DDX60L	-0.565073	0.094	0.288	0	0
MTC	PALLD	0.503262	0.24	0.121	0	0
MTC	GALNT7	0.412191	0.367	0.227	0	0
MTC	IRF2	-0.38246	0.123	0.301	0	0
MTC	ACSL1	-1.46673	0.096	0.355	0	0
MTC	PDLIM3	0.341149	0.143	0.054	0	0
MTC	SORBS2	0.30657	0.206	0.065	0	0
MTC	FAM149A	-0.414996	0.006	0.108	0	0
MTC	PDCD6	0.552203	0.799	0.515	0	0
MTC	TPPP	-0.347323	0.025	0.109	0	0
MTC	MRPL36	0.614241	0.677	0.285	0	0
MTC	NDUFS6	0.675798	0.906	0.708	0	0
MTC	MIR4458HG	0.319615	0.231	0.06	0	0
MTC	CCT5	0.61005	0.731	0.457	0	0
MTC	CMBL	0.429427	0.287	0.046	0	0
MTC	OTULINL	-0.525735	0.022	0.239	0	0
MTC	ANKH	-0.710092	0.072	0.308	0	0
MTC	FBXL7	-0.389348	0.072	0.14	0	0
MTC	RETREG1	-0.312758	0.079	0.15	0	0
MTC	MYO10	0.420312	0.354	0.139	0	0
MTC	BASP1	-0.875907	0.152	0.296	0	0
MTC	SUB1	0.445417	0.946	0.852	0	0
MTC	TARS	0.352156	0.353	0.172	0	0
MTC	BRIX1	0.341245	0.361	0.141	0	0
MTC	DNAJC21	0.312029	0.398	0.216	0	0
MTC	PRLR	1.16167	0.452	0.049	0	0
MTC	SLC1A3	-1.97815	0.027	0.387	0	0
MTC	NIPBL	-0.496962	0.453	0.595	0	0
MTC	WDR70	-0.40389	0.227	0.367	0	0
MTC	RICTOR	-0.632821	0.176	0.41	0	0
MTC	FYB1	-1.59827	0.027	0.524	0	0
MTC	DAB2	-0.609332	0.053	0.272	0	0
MTC	RPL37	0.470273	0.98	0.964	0	0
MTC	GHR	0.305602	0.116	0.014	0	0
MTC	HMGCS1	0.376808	0.229	0.143	0	0
MTC	MRPS30-DT	0.482268	0.108	0.046	0	0
MTC	MRPS30	0.321021	0.262	0.109	0	0
MTC	EMB	-0.551795	0.066	0.264	0	0
MTC	PARP8	-0.878751	0.125	0.379	0	0
MTC	ARL15	-0.688348	0.17	0.392	0	0
MTC	PLPP1	-0.490532	0.084	0.256	0	0
MTC	SLC38A9	-0.296642	0.057	0.188	0	0
MTC	IL6ST	-0.720398	0.233	0.41	0	0
MTC	GPBP1	-0.361291	0.503	0.589	0	0
MTC	PLK2	0.352616	0.246	0.111	0	0
MTC	ZSWIM6	-1.28608	0.314	0.592	0	0
MTC	KIF2A	-0.448682	0.206	0.342	0	0
MTC	ERBIN	-0.865736	0.295	0.462	0	0
MTC	MAST4	0.419136	0.259	0.141	0	0
MTC	PIK3R1	-0.582494	0.318	0.504	0	0
MTC	OCLN	0.301213	0.159	0.02	0	0
MTC	MAP1B	-0.771754	0.075	0.223	0	0
MTC	TNPO1	-0.296794	0.207	0.328	0	0
MTC	FCHO2	-0.288748	0.12	0.225	0	0
MTC	BTF3	0.264361	0.951	0.902	0	0
MTC	ARHGEF28	0.275725	0.108	0.025	0	0
MTC	NSA2	0.253096	0.684	0.495	0	0
MTC	CERT1	-0.406337	0.175	0.332	0	0
MTC	POLK	-0.331299	0.107	0.265	0	0
MTC	IQGAP2	-0.664632	0.201	0.353	0	0
MTC	TBCA	0.367424	0.92	0.777	0	0
MTC	AP3B1	-0.536889	0.212	0.425	0	0
MTC	LHFPL2	-1.09996	0.096	0.321	0	0
MTC	ARSB	-0.375993	0.029	0.202	0	0
MTC	TENT2	-0.465203	0.189	0.384	0	0
MTC	SERINC5	-0.390652	0.212	0.3	0	0
MTC	ZFYVE16	-0.629362	0.187	0.335	0	0
MTC	RASGRF2	-0.423006	0.015	0.128	0	0
MTC	VCAN	-0.693951	0.016	0.117	0	0
MTC	EDIL3	-1.52649	0.038	0.201	0	0
MTC	COX7C	0.448686	0.963	0.908	0	0
MTC	RASA1	-0.632645	0.138	0.371	0	0
MTC	CCNH	-1.11814	0.218	0.534	0	0
MTC	MEF2C	-2.21319	0.082	0.469	0	0
MTC	MEF2C-AS1	-0.287701	0.013	0.115	0	0
MTC	ADGRV1	0.268938	0.173	0.023	0	0
MTC	LUCAT1	-0.604973	0.023	0.132	0	0
MTC	ARRDC3	-0.425544	0.072	0.236	0	0
MTC	FAM172A	-0.52222	0.284	0.464	0	0
MTC	MCTP1	-0.590955	0.034	0.187	0	0
MTC	GLRX	-0.564972	0.209	0.412	0	0
MTC	ELL2	-1.53711	0.257	0.507	0	0
MTC	CAST	-0.252849	0.532	0.661	0	0
MTC	LNPEP	-0.343371	0.121	0.284	0	0
MTC	CHD1	-0.572692	0.224	0.406	0	0
MTC	ST8SIA4	-0.70301	0.022	0.294	0	0
MTC	PAM	-0.305473	0.104	0.184	0	0
MTC	EFNA5	0.569583	0.237	0.023	0	0
MTC	FBXL17	-0.354225	0.226	0.352	0	0
MTC	FER	-0.47242	0.132	0.291	0	0
MTC	PJA2	-0.428547	0.244	0.406	0	0
MTC	MAN2A1	-1.22569	0.119	0.355	0	0
MTC	CAMK4	-0.428228	0.012	0.121	0	0
MTC	EPB41L4A	0.34129	0.203	0.059	0	0
MTC	APC	-0.366927	0.162	0.292	0	0
MTC	REEP5	0.562339	0.802	0.681	0	0
MTC	DMXL1	-0.32301	0.163	0.298	0	0
MTC	TNFAIP8	-0.522334	0.11	0.285	0	0
MTC	SNX2	-0.428012	0.221	0.388	0	0
MTC	PPIC	0.355105	0.296	0.087	0	0
MTC	3-Mar	-0.674848	0.062	0.208	0	0
MTC	MEGF10	-0.391924	0.008	0.108	0	0
MTC	SLC12A2	0.467899	0.482	0.314	0	0
MTC	ISOC1	0.26949	0.215	0.063	0	0
MTC	CHSY3	-0.266811	0.017	0.117	0	0
MTC	HINT1	0.736456	0.946	0.873	0	0
MTC	CDC42SE2	-1.04685	0.202	0.558	0	0
MTC	RAPGEF6	-0.719983	0.19	0.412	0	0
MTC	FNIP1	-0.427396	0.4	0.507	0	0
MTC	C5orf56	-0.344955	0.064	0.217	0	0
MTC	IRF1	-0.472854	0.128	0.302	0	0
MTC	SEPTIN8	-0.373835	0.061	0.131	0	0
MTC	UQCRQ	0.90512	0.933	0.75	0	0
MTC	AFF4	-0.292679	0.459	0.529	0	0
MTC	VDAC1	0.455145	0.77	0.565	0	0
MTC	SKP1	0.548141	0.906	0.847	0	0
MTC	SAR1B	0.284788	0.384	0.253	0	0
MTC	SPOCK1	-0.943803	0.029	0.141	0	0
MTC	FAM13B	-0.463152	0.166	0.347	0	0
MTC	KDM3B	-0.333699	0.144	0.278	0	0
MTC	EGR1	-0.742312	0.289	0.382	0	0
MTC	HBEGF	-0.323248	0.021	0.144	0	0
MTC	ANKHD1	-0.267992	0.338	0.446	0	0
MTC	CD14	-1.32719	0.045	0.321	0	0
MTC	NDUFA2	0.368819	0.782	0.575	0	0
MTC	FGF1	-0.304601	0.02	0.127	0	0
MTC	ARHGAP26	-1.48354	0.233	0.504	0	0
MTC	NR3C1	-0.947868	0.115	0.517	0	0
MTC	PPP2R2B	-2.09533	0.03	0.216	0	0
MTC	JAKMIP2	-0.325262	0.013	0.131	0	0
MTC	CSF1R	-0.921451	0.01	0.281	0	0
MTC	CD74	-2.6727	0.418	0.812	0	0
MTC	RPS14	0.27402	0.98	0.968	0	0
MTC	DCTN4	-0.294925	0.16	0.285	0	0
MTC	GM2A	-0.273035	0.072	0.198	0	0
MTC	SPARC	-1.74573	0.091	0.21	0	0
MTC	FAXDC2	-0.265516	0.031	0.119	0	0
MTC	MRPL22	0.303108	0.416	0.21	0	0
MTC	HAVCR2	-0.803192	0.024	0.302	0	0
MTC	CYFIP2	-0.353732	0.043	0.183	0	0
MTC	ADAM19	-0.3249	0.018	0.148	0	0
MTC	RNF145	-0.407375	0.137	0.339	0	0
MTC	ATP10B	-0.441665	0.006	0.112	0	0
MTC	WWC1	0.488033	0.231	0.016	0	0
MTC	DOCK2	-1.0875	0.034	0.447	0	0
MTC	LCP2	-1.26743	0.023	0.427	0	0
MTC	KCNIP1	-0.424186	0.005	0.101	0	0
MTC	RANBP17	0.273049	0.208	0.056	0	0
MTC	NPM1	0.738416	0.955	0.894	0	0
MTC	FBXW11	-0.271331	0.261	0.35	0	0
MTC	STK10	-0.781585	0.058	0.366	0	0
MTC	DUSP1	-1.28871	0.51	0.68	0	0
MTC	RPL26L1	0.398613	0.465	0.206	0	0
MTC	CREBRF	-0.472709	0.11	0.33	0	0
MTC	STC2	0.250095	0.105	0.015	0	0
MTC	CPEB4	-0.460839	0.256	0.373	0	0
MTC	PRELID1	0.463985	0.847	0.671	0	0
MTC	LMAN2	0.40401	0.69	0.461	0	0
MTC	TMED9	0.451985	0.764	0.524	0	0
MTC	NHP2	0.749032	0.807	0.434	0	0
MTC	HNRNPAB	0.574462	0.648	0.376	0	0
MTC	CANX	0.267033	0.77	0.677	0	0
MTC	LTC4S	-0.389434	0.063	0.182	0	0
MTC	SQSTM1	0.35458	0.827	0.76	0	0
MTC	RNF130	-0.910926	0.408	0.639	0	0
MTC	RASGEF1C	-0.615605	0.008	0.142	0	0
MTC	MGAT1	-0.532108	0.143	0.34	0	0
MTC	GMDS	0.380395	0.36	0.272	0	0
MTC	GMDS-DT	-0.332375	0.155	0.279	0	0
MTC	SERPINB1	-0.493276	0.184	0.386	0	0
MTC	SERPINB9	-0.929866	0.023	0.304	0	0
MTC	SERPINB6	-0.272716	0.284	0.379	0	0
MTC	ECI2	0.279529	0.31	0.172	0	0
MTC	LY86	-0.736209	0.014	0.275	0	0
MTC	DSP	1.51537	0.627	0.061	0	0
MTC	EEF1E1	0.352964	0.369	0.17	0	0
MTC	TFAP2A	0.567677	0.347	0.021	0	0
MTC	TMEM14C	0.272022	0.62	0.419	0	0
MTC	TMEM14B	0.385123	0.748	0.539	0	0
MTC	NEDD9	-0.929423	0.137	0.353	0	0
MTC	PHACTR1	-0.847227	0.056	0.363	0	0
MTC	NOL7	0.439803	0.765	0.583	0	0
MTC	MCUR1	0.389993	0.404	0.164	0	0
MTC	CD83	-1.95415	0.036	0.327	0	0
MTC	JARID2	-0.454204	0.278	0.401	0	0
MTC	ATXN1	-0.774777	0.394	0.614	0	0
MTC	CAP2	0.55255	0.261	0.025	0	0
MTC	CDKAL1	-0.384804	0.271	0.391	0	0
MTC	SOX4	1.14932	0.729	0.294	0	0
MTC	RIPOR2	-1.26204	0.033	0.289	0	0
MTC	TRIM38	-0.366352	0.118	0.28	0	0
MTC	HIST1H1C	1.24926	0.596	0.295	0	0
MTC	HIST1H2AC	0.420182	0.432	0.214	0	0
MTC	HIST1H2BD	0.411871	0.278	0.068	0	0
MTC	HIST1H4H	0.847775	0.378	0.051	0	0
MTC	MOG	-0.696571	0.014	0.129	0	0
MTC	HLA-F	-0.558769	0.061	0.334	0	0
MTC	HLA-A	-1.79222	0.548	0.923	0	0
MTC	RPP21	0.347732	0.402	0.173	0	0
MTC	HLA-E	-1.46668	0.43	0.865	0	0
MTC	PPP1R18	-0.470855	0.037	0.281	0	0
MTC	TUBB	0.350642	0.78	0.632	0	0
MTC	HLA-C	-1.4545	0.771	0.926	0	0
MTC	HLA-B	-1.89384	0.605	0.925	0	0
MTC	CSNK2B	0.45155	0.682	0.47	0	0
MTC	CLIC1	-0.401857	0.845	0.809	0	0
MTC	HSPA1A	-1.01455	0.754	0.801	0	0
MTC	HSPA1B	-0.765916	0.523	0.559	0	0
MTC	SLC44A4	0.375286	0.169	0.016	0	0
MTC	HLA-DRA	-2.32083	0.383	0.745	0	0
MTC	HLA-DRB1	-1.9127	0.343	0.7	0	0
MTC	HLA-DQB1	-1.04175	0.1	0.34	0	0
MTC	PSMB8	-0.312226	0.325	0.431	0	0
MTC	PSMB9	-0.962075	0.112	0.471	0	0
MTC	HLA-DMA	-0.976121	0.123	0.379	0	0
MTC	HLA-DPA1	-1.98447	0.271	0.628	0	0
MTC	HLA-DPB1	-1.975	0.264	0.635	0	0
MTC	RPS18	0.732331	0.983	0.969	0	0
MTC	PFDN6	0.308353	0.397	0.182	0	0
MTC	TAPBP	-0.277382	0.303	0.39	0	0
MTC	CUTA	0.530871	0.843	0.597	0	0
MTC	UQCC2	0.407688	0.533	0.274	0	0
MTC	HMGA1	0.483279	0.401	0.211	0	0
MTC	RPS10	0.378352	0.957	0.902	0	0
MTC	SPDEF	0.854996	0.463	0.057	0	0
MTC	SNRPC	0.312135	0.547	0.326	0	0
MTC	ANKS1A	-0.456616	0.194	0.313	0	0
MTC	DEF6	-0.286294	0.03	0.173	0	0
MTC	PPARD	-0.276392	0.105	0.22	0	0
MTC	RPL10A	0.331407	0.977	0.926	0	0
MTC	FKBP5	-1.42725	0.2	0.485	0	0
MTC	STK38	-0.268879	0.13	0.214	0	0
MTC	CDKN1A	-0.647267	0.106	0.287	0	0
MTC	MTCH1	0.425848	0.601	0.457	0	0
MTC	CCDC167	0.329788	0.373	0.167	0	0
MTC	ZFAND3	-0.62865	0.548	0.728	0	0
MTC	BTBD9	-0.413407	0.214	0.357	0	0
MTC	GLO1	0.48134	0.564	0.252	0	0
MTC	DAAM2	-0.522532	0.018	0.145	0	0
MTC	TFEB	-0.301407	0.026	0.183	0	0
MTC	TOMM6	0.412652	0.578	0.499	0	0
MTC	CCND3	-0.796704	0.169	0.371	0	0
MTC	C6orf132	0.261527	0.149	0.009	0	0
MTC	MRPS10	0.30692	0.374	0.177	0	0
MTC	UBR2	-0.400832	0.225	0.373	0	0
MTC	BICRAL	-0.343489	0.115	0.263	0	0
MTC	RPL7L1	0.319382	0.438	0.263	0	0
MTC	CNPY3	-0.497714	0.182	0.382	0	0
MTC	MEA1	0.378666	0.445	0.208	0	0
MTC	RRP36	0.259299	0.338	0.168	0	0
MTC	MRPL2	0.259035	0.285	0.132	0	0
MTC	DNPH1	0.734677	0.454	0.227	0	0
MTC	YIPF3	0.324161	0.446	0.228	0	0
MTC	MRPS18A	0.369101	0.365	0.12	0	0
MTC	VEGFA	0.481634	0.318	0.08	0	0
MTC	MRPL14	0.847893	0.766	0.402	0	0
MTC	HSP90AB1	1.00254	0.978	0.944	0	0
MTC	SUPT3H	-0.543417	0.104	0.312	0	0
MTC	RUNX2	-0.551287	0.044	0.257	0	0
MTC	RCAN2	-0.377842	0.015	0.124	0	0
MTC	TFAP2B	0.84968	0.275	0.049	0	0
MTC	PAQR8	-0.250132	0.017	0.122	0	0
MTC	TMEM14A	0.295297	0.3	0.115	0	0
MTC	DST	-0.887521	0.297	0.391	0	0
MTC	PHF3	-0.290559	0.242	0.343	0	0
MTC	ADGRB3	-0.771952	0.032	0.149	0	0
MTC	LMBRD1	-0.448947	0.128	0.332	0	0
MTC	FAM135A	-0.439863	0.048	0.234	0	0
MTC	OGFRL1	-0.709531	0.145	0.33	0	0
MTC	CGAS	-0.250106	0.018	0.139	0	0
MTC	COX7A2	0.537231	0.946	0.832	0	0
MTC	TMEM30A	-0.259889	0.146	0.275	0	0
MTC	SENP6	-0.469599	0.24	0.429	0	0
MTC	MYO6	0.290419	0.433	0.238	0	0
MTC	PHIP	-0.398349	0.327	0.441	0	0
MTC	TPBG	0.335009	0.205	0.02	0	0
MTC	CYB5R4	-0.445516	0.063	0.273	0	0
MTC	SNHG5	-0.33323	0.214	0.347	0	0
MTC	ZNF292	-0.324603	0.286	0.401	0	0
MTC	AKIRIN2	-0.410693	0.106	0.306	0	0
MTC	RNGTT	-0.261805	0.124	0.25	0	0
MTC	PNRC1	-0.969536	0.439	0.729	0	0
MTC	UBE2J1	-0.362004	0.161	0.312	0	0
MTC	BACH2	-0.419786	0.04	0.179	0	0
MTC	KLHL32	-0.84766	0.016	0.131	0	0
MTC	PNISR	-0.327973	0.568	0.651	0	0
MTC	CD24	2.18734	0.921	0.422	0	0
MTC	OSTM1	-0.256834	0.08	0.218	0	0
MTC	SNX3	-0.359755	0.668	0.72	0	0
MTC	FOXO3	-0.623945	0.29	0.436	0	0
MTC	SESN1	-0.351808	0.105	0.253	0	0
MTC	CDK19	-0.696664	0.16	0.325	0	0
MTC	REV3L	-0.424491	0.18	0.336	0	0
MTC	TRAF3IP2-AS1	-0.303961	0.054	0.186	0	0
MTC	FYN	-1.09921	0.032	0.356	0	0
MTC	MARCKS	-1.08123	0.481	0.615	0	0
MTC	HDAC2-AS2	-0.467966	0.01	0.113	0	0
MTC	HS3ST5	-0.473831	0.006	0.106	0	0
MTC	DSE	-0.487307	0.043	0.25	0	0
MTC	CEP85L	-0.490347	0.043	0.263	0	0
MTC	MAN1A1	-0.678639	0.113	0.314	0	0
MTC	SERINC1	-0.361718	0.279	0.403	0	0
MTC	PKIB	0.319868	0.252	0.061	0	0
MTC	NKAIN2	-1.47544	0.028	0.142	0	0
MTC	TPD52L1	0.83918	0.493	0.04	0	0
MTC	NCOA7	-0.459578	0.221	0.384	0	0
MTC	ECHDC1	-0.361581	0.104	0.3	0	0
MTC	ARHGAP18	-0.570073	0.116	0.305	0	0
MTC	EPB41L2	-1.51606	0.073	0.41	0	0
MTC	STX7	-0.581698	0.119	0.369	0	0
MTC	RPS12	0.448499	0.98	0.965	0	0
MTC	SGK1	-1.69957	0.05	0.443	0	0
MTC	MAP7	-0.473182	0.388	0.173	0	0
MTC	MAP3K5	-0.656051	0.157	0.362	0	0
MTC	IL20RA	0.287194	0.155	0.004	0	0
MTC	IFNGR1	-1.08753	0.22	0.452	0	0
MTC	TNFAIP3	-0.945163	0.075	0.319	0	0
MTC	PERP	1.72697	0.77	0.205	0	0
MTC	ARFGEF3	0.331861	0.358	0.144	0	0
MTC	HEBP2	1.03455	0.77	0.385	0	0
MTC	ABRACL	0.373755	0.586	0.341	0	0
MTC	HECA	-0.34567	0.134	0.277	0	0
MTC	HIVEP2	-0.32594	0.133	0.247	0	0
MTC	PHACTR2	-0.415286	0.172	0.307	0	0
MTC	PLAGL1	-0.286184	0.033	0.167	0	0
MTC	SF3B5	0.296975	0.748	0.582	0	0
MTC	UTRN	-0.831042	0.159	0.445	0	0
MTC	UST	-0.493914	0.038	0.176	0	0
MTC	TAB2	-0.703842	0.135	0.397	0	0
MTC	MTHFD1L	-0.53829	0.089	0.26	0	0
MTC	RMND1	0.258415	0.217	0.093	0	0
MTC	ARMT1	0.673653	0.309	0.088	0	0
MTC	ESR1	2.00237	0.303	0.09	0	0
MTC	SYNE1	-0.592534	0.042	0.281	0	0
MTC	OPRM1	-0.768228	0.006	0.152	0	0
MTC	IPCEF1	-2.1021	0.016	0.282	0	0
MTC	SCAF8	-0.264342	0.165	0.283	0	0
MTC	ARID1B	-0.538997	0.43	0.59	0	0
MTC	ZDHHC14	-0.340225	0.115	0.231	0	0
MTC	SNX9	-0.642643	0.26	0.403	0	0
MTC	GTF2H5	0.434953	0.601	0.307	0	0
MTC	DYNLT1	0.270151	0.842	0.634	0	0
MTC	SYTL3	-0.765216	0.05	0.286	0	0
MTC	EZR	0.724716	0.715	0.422	0	0
MTC	SOD2	-1.4829	0.32	0.536	0	0
MTC	WTAP	-0.453384	0.234	0.409	0	0
MTC	IGF2R	-0.444316	0.171	0.309	0	0
MTC	AGPAT4	-0.644532	0.047	0.222	0	0
MTC	PRKN	-0.617789	0.08	0.249	0	0
MTC	QKI	-2.33559	0.318	0.764	0	0
MTC	RPS6KA2	-0.414173	0.087	0.257	0	0
MTC	RNASET2	-1.18332	0.498	0.663	0	0
MTC	PSMB1	0.367819	0.858	0.744	0	0
MTC	PDGFA	-0.251957	0.035	0.146	0	0
MTC	C7orf50	0.271681	0.447	0.258	0	0
MTC	PSMG3	0.358788	0.389	0.134	0	0
MTC	EIF3B	0.319051	0.379	0.185	0	0
MTC	CARD11	-0.660808	0.013	0.252	0	0
MTC	ACTB	-0.608831	0.978	0.989	0	0
MTC	FSCN1	-0.473411	0.034	0.243	0	0
MTC	RNF216	-0.301994	0.185	0.315	0	0
MTC	EIF2AK1	0.344347	0.425	0.196	0	0
MTC	CYTH3	-0.358993	0.053	0.198	0	0
MTC	DAGLB	-0.264815	0.052	0.154	0	0
MTC	KDELR2	0.479749	0.734	0.482	0	0
MTC	RPA3	0.396694	0.457	0.226	0	0
MTC	ICA1	0.426803	0.314	0.094	0	0
MTC	NXPH1	0.326394	0.102	0.018	0	0
MTC	NDUFA4	0.855703	0.954	0.853	0	0
MTC	SCIN	-0.336444	0.024	0.114	0	0
MTC	BZW2	0.622536	0.474	0.134	0	0
MTC	TSPAN13	0.997131	0.639	0.13	0	0
MTC	AGR2	2.29308	0.695	0.268	0	0
MTC	AGR3	1.476	0.418	0.03	0	0
MTC	HDAC9	-0.990989	0.082	0.343	0	0
MTC	MACC1	0.668421	0.183	0.057	0	0
MTC	TOMM7	0.369579	0.939	0.854	0	0
MTC	FAM126A	-0.306337	0.03	0.18	0	0
MTC	TRA2A	-0.358155	0.294	0.431	0	0
MTC	OSBPL3	-0.374625	0.07	0.214	0	0
MTC	CYCS	0.368107	0.83	0.614	0	0
MTC	CBX3	0.446021	0.809	0.539	0	0
MTC	SNX10	-0.59378	0.067	0.251	0	0
MTC	SKAP2	-0.788049	0.157	0.389	0	0
MTC	JAZF1	-1.01154	0.083	0.408	0	0
MTC	CREB5	-0.948708	0.065	0.267	0	0
MTC	CPVL	-0.751184	0.029	0.282	0	0
MTC	GGCT	1.2534	0.816	0.356	0	0
MTC	GARS	0.280285	0.315	0.163	0	0
MTC	PDE1C	-0.885166	0.012	0.136	0	0
MTC	LSM5	0.564751	0.713	0.347	0	0
MTC	BBS9	-0.478177	0.112	0.252	0	0
MTC	SEPTIN7	-1.00058	0.543	0.7	0	0
MTC	EEPD1	-0.662078	0.044	0.256	0	0
MTC	AOAH	-1.32244	0.016	0.388	0	0
MTC	ELMO1	-1.95148	0.169	0.642	0	0
MTC	ELMO1-AS1	-0.258426	0.008	0.143	0	0
MTC	GLI3	0.277412	0.153	0.022	0	0
MTC	PSMA2	0.441375	0.776	0.636	0	0
MTC	MRPL32	0.31725	0.426	0.186	0	0
MTC	STK17A	-0.55206	0.152	0.339	0	0
MTC	MRPS24	0.564228	0.456	0.271	0	0
MTC	POLD2	0.415806	0.389	0.12	0	0
MTC	TMED4	0.25536	0.433	0.25	0	0
MTC	PPIA	0.677325	0.969	0.948	0	0
MTC	SNHG15	0.25722	0.258	0.134	0	0
MTC	CCM2	-0.361562	0.179	0.315	0	0
MTC	TNS3	-0.571467	0.123	0.305	0	0
MTC	UPP1	-0.343199	0.088	0.223	0	0
MTC	IKZF1	-1.26963	0.03	0.438	0	0
MTC	SEC61G	0.483378	0.892	0.679	0	0
MTC	VOPP1	-0.361846	0.214	0.357	0	0
MTC	CCT6A	0.35951	0.629	0.39	0	0
MTC	CHCHD2	0.8713	0.967	0.902	0	0
MTC	TPST1	-0.258206	0.069	0.149	0	0
MTC	RABGEF1	-0.639274	0.238	0.394	0	0
MTC	ABHD11	0.456315	0.319	0.075	0	0
MTC	CLDN3	1.90917	0.73	0.149	0	0
MTC	CLDN4	1.78065	0.764	0.173	0	0
MTC	LAT2	-0.459797	0.02	0.23	0	0
MTC	CLIP2	-0.343097	0.025	0.18	0	0
MTC	HIP1	-0.715925	0.079	0.279	0	0
MTC	MDH2	0.550275	0.725	0.479	0	0
MTC	HSPB1	1.40373	0.898	0.751	0	0
MTC	GSAP	-0.268236	0.051	0.175	0	0
MTC	PHTF2	-0.409384	0.106	0.283	0	0
MTC	MAGI2	-1.68728	0.042	0.165	0	0
MTC	GNAI1	-0.394484	0.059	0.149	0	0
MTC	SEMA3C	0.26288	0.225	0.132	0	0
MTC	CACNA2D1	-0.498383	0.031	0.135	0	0
MTC	GRM3	-0.670638	0.012	0.123	0	0
MTC	KIAA1324L	-0.27481	0.036	0.11	0	0
MTC	TMEM243	-0.251583	0.085	0.208	0	0
MTC	ANKIB1	-0.452802	0.256	0.345	0	0
MTC	CDK6	-0.548833	0.114	0.328	0	0
MTC	SAMD9L	-0.600682	0.055	0.302	0	0
MTC	PDK4	-0.977375	0.044	0.227	0	0
MTC	SLC25A13	-0.488037	0.169	0.311	0	0
MTC	SEM1	0.402629	0.578	0.514	0	0
MTC	BRI3	-0.593229	0.646	0.752	0	0
MTC	BAIAP2L1	0.469033	0.26	0.046	0	0
MTC	SMURF1	-0.29255	0.168	0.283	0	0
MTC	ARPC1A	0.322472	0.52	0.318	0	0
MTC	ARPC1B	-0.946694	0.511	0.763	0	0
MTC	PDAP1	0.319369	0.494	0.297	0	0
MTC	BUD31	0.30876	0.614	0.395	0	0
MTC	AZGP1	2.16314	0.763	0.26	0	0
MTC	LAMTOR4	-0.337675	0.687	0.713	0	0
MTC	CASTOR3	-0.266453	0.036	0.139	0	0
MTC	PILRA	-0.589497	0.024	0.26	0	0
MTC	TSC22D4	-0.526814	0.118	0.275	0	0
MTC	POP7	0.446241	0.391	0.144	0	0
MTC	AP1S1	0.387596	0.384	0.166	0	0
MTC	CUX1	-0.453794	0.324	0.494	0	0
MTC	POLR2J	0.252861	0.597	0.396	0	0
MTC	KMT2E	-0.693346	0.368	0.632	0	0
MTC	ATXN7L1	-0.304915	0.085	0.222	0	0
MTC	NAMPT	-1.92658	0.383	0.512	0	0
MTC	HBP1	-0.268543	0.146	0.268	0	0
MTC	COG5	-0.37127	0.207	0.373	0	0
MTC	PNPLA8	-0.332676	0.146	0.284	0	0
MTC	DOCK4	-2.54285	0.23	0.592	0	0
MTC	ZNF277	-0.405843	0.116	0.262	0	0
MTC	IFRD1	-0.678834	0.189	0.335	0	0
MTC	FOXP2	-0.511295	0.016	0.121	0	0
MTC	MDFIC	-0.457723	0.057	0.221	0	0
MTC	TFEC	-0.532189	0.011	0.22	0	0
MTC	CAPZA2	-0.452191	0.339	0.495	0	0
MTC	CTTNBP2	-0.733393	0.013	0.216	0	0
MTC	CPED1	-0.618742	0.015	0.201	0	0
MTC	CADPS2	0.606655	0.25	0.052	0	0
MTC	HILPDA	0.691742	0.34	0.045	0	0
MTC	MKLN1	-0.595806	0.261	0.471	0	0
MTC	EXOC4	-0.466013	0.349	0.505	0	0
MTC	AKR1B1	-0.395525	0.06	0.243	0	0
MTC	TMEM140	-0.268484	0.021	0.16	0	0
MTC	CNOT4	-0.295348	0.192	0.323	0	0
MTC	PTN	-0.850631	0.011	0.184	0	0
MTC	ZC3HAV1	-0.750177	0.171	0.398	0	0
MTC	HIPK2	-0.445278	0.243	0.331	0	0
MTC	TBXAS1	-1.04678	0.042	0.358	0	0
MTC	BRAF	-0.674183	0.171	0.411	0	0
MTC	MRPS33	0.299403	0.426	0.217	0	0
MTC	SSBP1	0.260475	0.774	0.62	0	0
MTC	PIP	3.10948	0.22	0.104	0	0
MTC	TPK1	-0.364813	0.064	0.232	0	0
MTC	CUL1	-0.25907	0.165	0.279	0	0
MTC	PRKAG2	-0.431833	0.105	0.262	0	0
MTC	KMT2C	-0.416907	0.447	0.6	0	0
MTC	RBM33	-0.25461	0.159	0.279	0	0
MTC	DNAJB6	-0.401907	0.55	0.647	0	0
MTC	CLN8	-0.294506	0.082	0.237	0	0
MTC	ANGPT2	-0.296762	0.047	0.133	0	0
MTC	TNKS	-0.377908	0.165	0.301	0	0
MTC	MSRA	-0.320355	0.098	0.255	0	0
MTC	CTSB	-1.45317	0.448	0.694	0	0
MTC	DLC1	-0.93769	0.026	0.196	0	0
MTC	TUSC3	0.276732	0.241	0.057	0	0
MTC	MSR1	-1.74231	0.028	0.336	0	0
MTC	MICU3	-0.277276	0.01	0.153	0	0
MTC	ZDHHC2	-0.276307	0.013	0.165	0	0
MTC	SLC7A2	0.525873	0.174	0.01	0	0
MTC	PCM1	-0.514915	0.302	0.495	0	0
MTC	ASAH1	-0.677963	0.498	0.576	0	0
MTC	PSD3	-0.77079	0.08	0.273	0	0
MTC	CSGALNACT1	-0.553609	0.102	0.19	0	0
MTC	ATP6V1B2	-0.526774	0.06	0.283	0	0
MTC	PPP3CC	-0.39919	0.065	0.253	0	0
MTC	EGR3	-0.670901	0.033	0.153	0	0
MTC	TNFRSF10B	-0.310704	0.061	0.178	0	0
MTC	SLC25A37	-0.593655	0.191	0.303	0	0
MTC	ADAM28	-0.993262	0.022	0.237	0	0
MTC	DOCK5	-1.11049	0.126	0.3	0	0
MTC	PPP2R2A	-0.427691	0.252	0.387	0	0
MTC	BNIP3L	-0.356447	0.302	0.41	0	0
MTC	DPYSL2	-1.13334	0.044	0.397	0	0
MTC	PTK2B	-0.478357	0.053	0.247	0	0
MTC	CLU	1.26923	0.449	0.16	0	0
MTC	HMBOX1	-0.297926	0.111	0.256	0	0
MTC	KIF13B	-0.545865	0.172	0.326	0	0
MTC	DUSP4	0.584718	0.316	0.095	0	0
MTC	SARAF	-0.703121	0.634	0.824	0	0
MTC	LEPROTL1	-0.448991	0.21	0.365	0	0
MTC	RBPMS	0.42184	0.277	0.09	0	0
MTC	RAB11FIP1	0.552768	0.406	0.206	0	0
MTC	PLPP5	0.538529	0.416	0.131	0	0
MTC	TACC1	-0.739906	0.131	0.462	0	0
MTC	PLEKHA2	-0.439914	0.047	0.27	0	0
MTC	TCIM	0.501742	0.132	0.023	0	0
MTC	KAT6A	-0.482609	0.255	0.427	0	0
MTC	VDAC3	0.326809	0.495	0.31	0	0
MTC	SMIM19	0.332835	0.416	0.215	0	0
MTC	HOOK3	-0.251694	0.271	0.378	0	0
MTC	SPIDR	-0.280482	0.37	0.456	0	0
MTC	CEBPD	-0.644528	0.467	0.505	0	0
MTC	UBE2V2	0.358009	0.472	0.251	0	0
MTC	ST18	-1.81876	0.019	0.176	0	0
MTC	TCEA1	0.292956	0.691	0.495	0	0
MTC	LYPLA1	0.509439	0.602	0.314	0	0
MTC	MRPL15	0.439065	0.405	0.166	0	0
MTC	LYN	-1.58048	0.056	0.452	0	0
MTC	RPS20	0.533044	0.958	0.95	0	0
MTC	FAM110B	0.446402	0.197	0.096	0	0
MTC	SDCBP	-0.645778	0.422	0.568	0	0
MTC	TOX	-0.407606	0.036	0.112	0	0
MTC	RAB2A	0.341499	0.862	0.807	0	0
MTC	CHD7	-0.400501	0.178	0.282	0	0
MTC	ASPH	0.773219	0.576	0.418	0	0
MTC	PDE7A	-0.353022	0.201	0.308	0	0
MTC	SGK3	-0.532172	0.201	0.383	0	0
MTC	COPS5	0.379552	0.463	0.238	0	0
MTC	NCOA2	-0.283274	0.353	0.445	0	0
MTC	RPL7	1.12926	0.976	0.936	0	0
MTC	ELOC	0.702521	0.568	0.444	0	0
MTC	TMEM70	0.301643	0.385	0.205	0	0
MTC	PEX2	0.25852	0.294	0.163	0	0
MTC	TPD52	0.827203	0.777	0.388	0	0
MTC	PAG1	-1.10899	0.041	0.447	0	0
MTC	ZFAND1	0.33355	0.299	0.114	0	0
MTC	CHMP4C	0.416424	0.267	0.016	0	0
MTC	RBIS	0.739173	0.541	0.394	0	0
MTC	CA2	-0.498354	0.075	0.18	0	0
MTC	WWP1	0.937141	0.406	0.245	0	0
MTC	RMDN1	0.255052	0.309	0.21	0	0
MTC	CPNE3	0.881175	0.685	0.302	0	0
MTC	NECAB1	-0.451996	0.011	0.108	0	0
MTC	OTUD6B-AS1	0.250961	0.401	0.218	0	0
MTC	ESRP1	0.61377	0.379	0.024	0	0
MTC	NDUFAF6	0.471445	0.426	0.175	0	0
MTC	PLEKHF2	0.252634	0.281	0.139	0	0
MTC	UQCRB	0.40949	0.953	0.892	0	0
MTC	SDC2	-0.328988	0.066	0.135	0	0
MTC	CPQ	-0.917113	0.084	0.422	0	0
MTC	MTDH	0.349288	0.926	0.872	0	0
MTC	LAPTM4B	0.789858	0.464	0.116	0	0
MTC	RPL30	0.716047	0.98	0.971	0	0
MTC	COX6C	2.03982	0.974	0.873	0	0
MTC	POLR2K	0.871257	0.784	0.447	0	0
MTC	PABPC1	0.278314	0.939	0.9	0	0
MTC	YWHAZ	0.278481	0.929	0.844	0	0
MTC	ZNF706	0.478042	0.832	0.681	0	0
MTC	GRHL2	0.804358	0.337	0.019	0	0
MTC	FZD6	0.27191	0.199	0.028	0	0
MTC	DCAF13	0.476984	0.376	0.138	0	0
MTC	RIMS2	0.347113	0.102	0.02	0	0
MTC	EIF3E	0.454225	0.83	0.766	0	0
MTC	ENY2	0.598088	0.826	0.639	0	0
MTC	EBAG9	0.268104	0.323	0.147	0	0
MTC	TRPS1	1.50686	0.794	0.59	0	0
MTC	EIF3H	1.34907	0.944	0.775	0	0
MTC	UTP23	0.480952	0.41	0.14	0	0
MTC	RAD21	0.649155	0.708	0.451	0	0
MTC	MED30	0.395139	0.278	0.142	0	0
MTC	SAMD12	0.405316	0.369	0.208	0	0
MTC	SAMD12-AS1	0.251921	0.128	0.011	0	0
MTC	MAL2	1.65133	0.699	0.142	0	0
MTC	ENPP2	-1.04348	0.02	0.169	0	0
MTC	MRPL13	1.04213	0.722	0.328	0	0
MTC	SNTB1	-0.282256	0.087	0.162	0	0
MTC	DERL1	0.577433	0.478	0.212	0	0
MTC	C8orf76	0.267019	0.301	0.129	0	0
MTC	ATAD2	0.428512	0.246	0.096	0	0
MTC	FBXO32	0.256148	0.301	0.187	0	0
MTC	TATDN1	0.726457	0.542	0.213	0	0
MTC	NDUFB9	1.46611	0.891	0.7	0	0
MTC	SQLE	1.13813	0.522	0.191	0	0
MTC	LRATD2	0.617191	0.283	0.065	0	0
MTC	PCAT1	0.605668	0.232	0.078	0	0
MTC	PVT1	1.02138	0.427	0.159	0	0
MTC	FAM49B	-0.841453	0.659	0.812	0	0
MTC	KCNQ3	-1.1521	0.023	0.204	0	0
MTC	SLA	-1.0448	0.025	0.361	0	0
MTC	DENND3	-0.459564	0.021	0.205	0	0
MTC	THEM6	0.258988	0.194	0.048	0	0
MTC	LY6E	0.397562	0.821	0.691	0	0
MTC	TSTA3	0.543553	0.403	0.188	0	0
MTC	PUF60	0.33191	0.422	0.277	0	0
MTC	GPAA1	0.295491	0.364	0.196	0	0
MTC	CYC1	0.59149	0.643	0.358	0	0
MTC	SLC52A2	0.301674	0.305	0.124	0	0
MTC	CYHR1	0.30483	0.34	0.14	0	0
MTC	RPL8	1.03772	0.978	0.948	0	0
MTC	C8orf33	0.377474	0.343	0.133	0	0
MTC	DOCK8	-1.92244	0.145	0.582	0	0
MTC	SMARCA2	-0.35813	0.211	0.35	0	0
MTC	RFX3	-0.407676	0.103	0.271	0	0
MTC	RFX3-AS1	-0.266219	0.067	0.172	0	0
MTC	JAK2	-0.541544	0.084	0.309	0	0
MTC	RIC1	-0.265672	0.131	0.258	0	0
MTC	KIAA2026	-0.311016	0.183	0.314	0	0
MTC	KDM4C	-0.447239	0.145	0.341	0	0
MTC	PTPRD	-1.2107	0.065	0.156	0	0
MTC	LURAP1L	0.546017	0.231	0.049	0	0
MTC	NFIB	0.636626	0.374	0.146	0	0
MTC	BNC2	-0.690858	0.014	0.187	0	0
MTC	PLIN2	-0.84675	0.158	0.279	0	0
MTC	DENND4C	-0.412058	0.136	0.307	0	0
MTC	RPS6	0.956152	0.976	0.966	0	0
MTC	SLC24A2	-1.53264	0.019	0.144	0	0
MTC	CDKN2A	0.926534	0.265	0.092	0	0
MTC	MOB3B	-0.61727	0.032	0.194	0	0
MTC	C9orf72	-0.690366	0.037	0.289	0	0
MTC	NDUFB6	0.36386	0.527	0.348	0	0
MTC	DNAJA1	-0.310405	0.74	0.786	0	0
MTC	B4GALT1	-0.647502	0.25	0.38	0	0
MTC	UBAP1	-0.342078	0.148	0.28	0	0
MTC	SIGMAR1	0.415747	0.174	0.073	0	0
MTC	STOML2	0.763069	0.408	0.219	0	0
MTC	TLN1	-0.766035	0.163	0.497	0	0
MTC	HINT2	0.352166	0.362	0.203	0	0
MTC	RECK	-0.303332	0.018	0.167	0	0
MTC	RNF38	-0.431586	0.127	0.312	0	0
MTC	ZCCHC7	-0.314866	0.284	0.367	0	0
MTC	TOMM5	0.428047	0.564	0.348	0	0
MTC	CEMIP2	-0.391344	0.1	0.192	0	0
MTC	ABHD17B	-0.285368	0.081	0.175	0	0
MTC	ZFAND5	-0.457769	0.26	0.396	0	0
MTC	OSTF1	-0.586221	0.154	0.435	0	0
MTC	PRUNE2	-1.05117	0.02	0.16	0	0
MTC	GNAQ	-0.941646	0.387	0.637	0	0
MTC	TLE4	-0.761371	0.084	0.364	0	0
MTC	TLE1	0.355067	0.222	0.073	0	0
MTC	RASEF	0.603756	0.264	0.012	0	0
MTC	AGTPBP1	-0.77621	0.085	0.326	0	0
MTC	GOLM1	0.65744	0.374	0.084	0	0
MTC	TUT7	-0.614198	0.161	0.339	0	0
MTC	CTSL	-1.23993	0.139	0.348	0	0
MTC	SEMA4D	-0.799715	0.054	0.353	0	0
MTC	SYK	-0.808793	0.066	0.323	0	0
MTC	NFIL3	-0.359898	0.068	0.183	0	0
MTC	FGD3	-0.258031	0.058	0.161	0	0
MTC	CDC14B	-0.586089	0.061	0.216	0	0
MTC	ANP32B	0.251756	0.698	0.539	0	0
MTC	NANS	0.563339	0.54	0.281	0	0
MTC	TGFBR1	-0.820321	0.09	0.299	0	0
MTC	STX17-AS1	-0.559166	0.044	0.134	0	0
MTC	NR4A3	-1.30291	0.051	0.231	0	0
MTC	ERP44	-0.300998	0.259	0.376	0	0
MTC	INVS	-0.377545	0.122	0.252	0	0
MTC	ABCA1	-0.788581	0.065	0.278	0	0
MTC	SLC44A1	-1.39098	0.204	0.276	0	0
MTC	PALM2-AKAP2	-0.846565	0.05	0.228	0	0
MTC	TXN	0.884619	0.94	0.775	0	0
MTC	LPAR1	-0.645097	0.059	0.226	0	0
MTC	SNX30	-0.275542	0.052	0.181	0	0
MTC	SLC31A2	-0.431812	0.03	0.217	0	0
MTC	FKBP15	-0.347071	0.07	0.242	0	0
MTC	BSPRY	0.641467	0.345	0.023	0	0
MTC	HDHD3	0.265539	0.264	0.076	0	0
MTC	AKNA	-0.442908	0.026	0.226	0	0
MTC	ATP6V1G1	0.590118	0.878	0.786	0	0
MTC	TLR4	-0.478863	0.008	0.197	0	0
MTC	CNTRL	-0.409574	0.056	0.259	0	0
MTC	GSN	-0.869115	0.431	0.689	0	0
MTC	STOM	-0.360458	0.186	0.298	0	0
MTC	NDUFA8	0.347266	0.462	0.231	0	0
MTC	DENND1A	-0.458373	0.178	0.346	0	0
MTC	PSMB7	0.507707	0.744	0.531	0	0
MTC	RPL35	0.606591	0.976	0.948	0	0
MTC	ARPC5L	0.461279	0.604	0.305	0	0
MTC	PBX3	-0.315998	0.125	0.254	0	0
MTC	MVB12B	-0.624957	0.059	0.243	0	0
MTC	RPL12	0.492716	0.978	0.954	0	0
MTC	ENG	-0.478849	0.046	0.219	0	0
MTC	WDR34	0.502466	0.338	0.055	0	0
MTC	FNBP1	-0.900254	0.263	0.552	0	0
MTC	ABL1	-0.282272	0.159	0.264	0	0
MTC	NUP214	-0.365451	0.127	0.289	0	0
MTC	RAPGEF1	-0.994756	0.099	0.428	0	0
MTC	SETX	-0.610571	0.178	0.431	0	0
MTC	RPL7A	0.567471	0.979	0.959	0	0
MTC	SNHG7	0.283809	0.42	0.255	0	0
MTC	TMEM141	0.707753	0.683	0.288	0	0
MTC	EDF1	0.281144	0.937	0.837	0	0
MTC	PTGDS	-2.1643	0.056	0.274	0	0
MTC	ABCA2	-0.492396	0.047	0.155	0	0
MTC	NPDC1	0.54812	0.463	0.114	0	0
MTC	LRRC26	0.649477	0.393	0.089	0	0
MTC	SSNA1	0.266468	0.544	0.353	0	0
MTC	TUBB4B	0.650907	0.739	0.433	0	0
MTC	MRPL41	0.465773	0.793	0.552	0	0
MTC	LARP4B	-0.256623	0.231	0.333	0	0
MTC	GTPBP4	0.250375	0.306	0.154	0	0
MTC	WDR37	-0.282302	0.112	0.24	0	0
MTC	ADARB2	-0.364256	0.013	0.143	0	0
MTC	KLF6	-0.510611	0.529	0.765	0	0
MTC	PFKFB3	-0.573166	0.077	0.296	0	0
MTC	PRKCQ	-0.509481	0.007	0.187	0	0
MTC	PRKCQ-AS1	-0.280878	0.003	0.119	0	0
MTC	SFMBT2	-1.4639	0.109	0.412	0	0
MTC	ATP5F1C	0.641332	0.567	0.466	0	0
MTC	GATA3	1.12659	0.515	0.087	0	0
MTC	CELF2	-1.56329	0.106	0.58	0	0
MTC	NUDT5	0.329232	0.387	0.265	0	0
MTC	CAMK1D	-0.73269	0.16	0.387	0	0
MTC	SEPHS1	0.271725	0.225	0.107	0	0
MTC	FRMD4A	-1.9013	0.137	0.369	0	0
MTC	FAM107B	-0.881966	0.298	0.496	0	0
MTC	VIM	-2.1374	0.362	0.75	0	0
MTC	ST8SIA6	0.792812	0.202	0.036	0	0
MTC	ST8SIA6-AS1	0.525364	0.281	0.02	0	0
MTC	PLXDC2	-2.59554	0.277	0.653	0	0
MTC	NEBL	0.651151	0.304	0.036	0	0
MTC	PIP4K2A	-1.53675	0.133	0.492	0	0
MTC	MSRB2	0.270125	0.456	0.255	0	0
MTC	OTUD1	-0.690955	0.035	0.189	0	0
MTC	KIAA1217	0.937536	0.35	0.039	0	0
MTC	ARHGAP21	-1.15526	0.112	0.36	0	0
MTC	APBB1IP	-1.97718	0.033	0.542	0	0
MTC	ABI1	-0.542201	0.199	0.385	0	0
MTC	WAC	-0.363994	0.457	0.553	0	0
MTC	BAMBI	0.523815	0.289	0.061	0	0
MTC	MAP3K8	-0.475527	0.134	0.282	0	0
MTC	ZNF438	-0.440462	0.056	0.231	0	0
MTC	ZEB1	-0.72946	0.026	0.288	0	0
MTC	ARHGAP12	-0.500226	0.171	0.283	0	0
MTC	EPC1	-0.58939	0.227	0.462	0	0
MTC	ITGB1	-0.593907	0.549	0.665	0	0
MTC	NRP1	-0.501805	0.042	0.218	0	0
MTC	PARD3	0.613594	0.312	0.048	0	0
MTC	CREM	-0.747417	0.188	0.394	0	0
MTC	CCNY	-0.49021	0.241	0.411	0	0
MTC	ANKRD30A	2.79172	0.347	0.075	0	0
MTC	CSGALNACT2	-0.468421	0.07	0.268	0	0
MTC	RASSF4	-0.502513	0.017	0.252	0	0
MTC	ALOX5	-0.58967	0.024	0.238	0	0
MTC	NCOA4	-0.419163	0.139	0.321	0	0
MTC	ARHGAP22	-0.905904	0.019	0.301	0	0
MTC	WDFY4	-0.516867	0.013	0.22	0	0
MTC	SGMS1	-0.714155	0.15	0.386	0	0
MTC	LNCAROD	-1.44626	0.017	0.21	0	0
MTC	IPMK	-0.271668	0.091	0.187	0	0
MTC	PHYHIPL	-0.480866	0.01	0.117	0	0
MTC	FAM13C	-0.530009	0.013	0.16	0	0
MTC	CCDC6	0.345311	0.334	0.184	0	0
MTC	ARID5B	-0.493692	0.406	0.501	0	0
MTC	EGR2	-0.594958	0.021	0.157	0	0
MTC	JMJD1C	-0.939959	0.494	0.777	0	0
MTC	CTNNA3	-1.898	0.042	0.17	0	0
MTC	LRRTM3	-0.440045	0.018	0.11	0	0
MTC	HERC4	-0.373141	0.209	0.37	0	0
MTC	SRGN	-2.76258	0.238	0.827	0	0
MTC	PPA1	0.456761	0.812	0.523	0	0
MTC	PALD1	-0.646	0.007	0.207	0	0
MTC	PCBD1	0.630832	0.537	0.181	0	0
MTC	UNC5B	-0.301477	0.024	0.172	0	0
MTC	VSIR	-0.648993	0.024	0.289	0	0
MTC	PSAP	-1.20856	0.723	0.894	0	0
MTC	SPOCK2	-0.311855	0.01	0.111	0	0
MTC	MICU1	-0.288637	0.179	0.288	0	0
MTC	MRPS16	0.304429	0.446	0.243	0	0
MTC	CHCHD1	0.346013	0.463	0.251	0	0
MTC	SAMD8	-0.350935	0.063	0.233	0	0
MTC	VDAC2	0.307448	0.724	0.528	0	0
MTC	COMTD1	0.315064	0.288	0.086	0	0
MTC	LRMDA	-1.71562	0.129	0.36	0	0
MTC	DLG5	0.297119	0.186	0.041	0	0
MTC	RPS24	0.350791	0.985	0.965	0	0
MTC	ZCCHC24	-0.432929	0.019	0.158	0	0
MTC	ANXA11	-0.284967	0.234	0.332	0	0
MTC	PRXL2A	0.370973	0.324	0.152	0	0
MTC	TSPAN14	-0.359272	0.101	0.264	0	0
MTC	CCSER2	-0.546733	0.18	0.387	0	0
MTC	GRID1	-0.597313	0.015	0.126	0	0
MTC	WAPL	-0.296026	0.187	0.32	0	0
MTC	ADIRF	1.43097	0.582	0.194	0	0
MTC	NUTM2A-AS1	-0.379128	0.196	0.32	0	0
MTC	PTEN	-0.749098	0.217	0.44	0	0
MTC	CH25H	-1.50411	0.007	0.175	0	0
MTC	LIPA	-0.869095	0.074	0.393	0	0
MTC	IFIT2	-0.664995	0.062	0.262	0	0
MTC	IFIT3	-0.794955	0.083	0.306	0	0
MTC	IFIT1	-0.654879	0.134	0.262	0	0
MTC	PCGF5	-0.430948	0.132	0.3	0	0
MTC	BTAF1	-0.324515	0.121	0.264	0	0
MTC	CPEB3	-0.353104	0.12	0.27	0	0
MTC	EXOC6	-0.274225	0.16	0.256	0	0
MTC	TBC1D12	-0.485268	0.098	0.263	0	0
MTC	ENTPD1	-0.854836	0.021	0.327	0	0
MTC	ENTPD1-AS1	-0.736768	0.078	0.298	0	0
MTC	BLNK	-0.336284	0.087	0.187	0	0
MTC	PIK3AP1	-0.764111	0.025	0.302	0	0
MTC	LCOR	-0.368586	0.215	0.358	0	0
MTC	SLF2	-0.278272	0.122	0.233	0	0
MTC	DPCD	0.334664	0.279	0.057	0	0
MTC	ARMH3	-0.342167	0.109	0.271	0	0
MTC	ARL3	0.27241	0.359	0.194	0	0
MTC	NT5C2	-0.48047	0.175	0.357	0	0
MTC	GSTO1	-0.454813	0.489	0.548	0	0
MTC	GSTO2	0.354231	0.262	0.036	0	0
MTC	ITPRIP	-0.310783	0.019	0.162	0	0
MTC	ADD3	-0.645004	0.082	0.312	0	0
MTC	VTI1A	-0.511073	0.222	0.409	0	0
MTC	SHTN1	-0.892617	0.432	0.459	0	0
MTC	PRDX3	0.346787	0.495	0.288	0	0
MTC	INPP5F	-0.297421	0.061	0.153	0	0
MTC	FGFR2	-0.628177	0.043	0.134	0	0
MTC	ATE1	-0.282671	0.166	0.268	0	0
MTC	TACC2	0.369936	0.184	0.023	0	0
MTC	HTRA1	-1.24033	0.037	0.364	0	0
MTC	CHST15	-0.339352	0.055	0.168	0	0
MTC	OAT	0.459974	0.477	0.19	0	0
MTC	FAM53B	-0.448185	0.051	0.249	0	0
MTC	C10orf90	-0.829587	0.017	0.129	0	0
MTC	PTPRE	-1.07528	0.042	0.433	0	0
MTC	BNIP3	0.730568	0.471	0.18	0	0
MTC	NKX6-2	-0.684243	0.011	0.122	0	0
MTC	ECHS1	0.589679	0.638	0.36	0	0
MTC	IFITM2	-1.61263	0.43	0.645	0	0
MTC	PKP3	0.335459	0.231	0.014	0	0
MTC	HRAS	0.255164	0.302	0.149	0	0
MTC	RASSF7	0.261165	0.203	0.056	0	0
MTC	IRF7	-0.566491	0.139	0.26	0	0
MTC	CRACR2B	0.716587	0.337	0.03	0	0
MTC	CD151	0.591753	0.668	0.291	0	0
MTC	POLR2L	0.718376	0.901	0.681	0	0
MTC	CD81	-0.557858	0.691	0.801	0	0
MTC	KCNQ1	-0.262201	0.024	0.147	0	0
MTC	CDKN1C	-0.299699	0.057	0.144	0	0
MTC	NUP98	-0.348064	0.174	0.31	0	0
MTC	RHOG	-0.61008	0.116	0.41	0	0
MTC	STIM1	-0.31208	0.131	0.238	0	0
MTC	HBB	0.68885	0.043	0.138	0	0
MTC	TRIM22	-0.697896	0.038	0.356	0	0
MTC	APBB1	-0.25146	0.015	0.124	0	0
MTC	ARFIP2	0.31884	0.296	0.087	0	0
MTC	TPP1	-0.491307	0.082	0.335	0	0
MTC	MRPL17	0.255147	0.365	0.171	0	0
MTC	DENND5A	-0.794781	0.092	0.363	0	0
MTC	WEE1	0.280842	0.183	0.034	0	0
MTC	SBF2	-0.684805	0.273	0.46	0	0
MTC	AMPD3	-0.271395	0.026	0.159	0	0
MTC	USP47	-0.366884	0.267	0.376	0	0
MTC	FAR1	-0.42732	0.143	0.291	0	0
MTC	PDE3B	-1.46775	0.041	0.333	0	0
MTC	PLEKHA7	0.28413	0.253	0.096	0	0
MTC	NUCB2	1.21075	0.698	0.344	0	0
MTC	LDHA	0.761853	0.868	0.691	0	0
MTC	NAV2	-0.606485	0.09	0.215	0	0
MTC	CCDC34	0.361908	0.254	0.044	0	0
MTC	RCN1	0.348719	0.345	0.126	0	0
MTC	HIPK3	-0.471316	0.124	0.32	0	0
MTC	CD59	0.276162	0.702	0.495	0	0
MTC	LMO2	-0.40215	0.02	0.198	0	0
MTC	EHF	0.511364	0.25	0.012	0	0
MTC	TRIM44	-0.263555	0.261	0.362	0	0
MTC	PRR5L	-0.368549	0.015	0.139	0	0
MTC	TTC17	-0.374977	0.255	0.384	0	0
MTC	PHF21A	-0.522743	0.132	0.326	0	0
MTC	CREB3L1	0.290484	0.164	0.014	0	0
MTC	MDK	1.3545	0.644	0.241	0	0
MTC	DDB2	-0.258099	0.053	0.178	0	0
MTC	SPI1	-0.77142	0.02	0.316	0	0
MTC	CELF1	-0.321637	0.258	0.383	0	0
MTC	FNBP4	-0.252457	0.268	0.372	0	0
MTC	PTPRJ	-1.10388	0.279	0.562	0	0
MTC	FOLH1	-0.432869	0.019	0.112	0	0
MTC	LPXN	-0.404929	0.029	0.234	0	0
MTC	MS4A7	-0.916881	0.087	0.307	0	0
MTC	TMEM132A	0.353115	0.241	0.033	0	0
MTC	MYRF	-0.370041	0.01	0.115	0	0
MTC	TMEM258	0.349543	0.893	0.728	0	0
MTC	FADS2	0.304542	0.192	0.063	0	0
MTC	AHNAK	0.516216	0.569	0.303	0	0
MTC	UQCC3	0.515876	0.495	0.153	0	0
MTC	BSCL2	0.279682	0.26	0.094	0	0
MTC	SLC3A2	0.396397	0.638	0.441	0	0
MTC	MACROD1	0.316104	0.265	0.051	0	0
MTC	FERMT3	-0.447699	0.019	0.248	0	0
MTC	PRDX5	0.28842	0.829	0.654	0	0
MTC	SF1	-0.308968	0.438	0.526	0	0
MTC	BANF1	0.514135	0.792	0.5	0	0
MTC	PACS1	-0.388293	0.245	0.351	0	0
MTC	YIF1A	0.453438	0.543	0.228	0	0
MTC	MRPL11	0.349441	0.399	0.202	0	0
MTC	RHOD	0.563955	0.338	0.024	0	0
MTC	KDM2A	-0.253859	0.354	0.434	0	0
MTC	CARNS1	-0.349356	0.009	0.108	0	0
MTC	TMEM134	0.367359	0.413	0.2	0	0
MTC	ALDH3B2	0.55412	0.271	0.037	0	0
MTC	UNC93B1	-0.285701	0.156	0.261	0	0
MTC	NDUFS8	0.469805	0.716	0.455	0	0
MTC	CHKA	-0.328104	0.194	0.278	0	0
MTC	PPP6R3	-0.261965	0.303	0.422	0	0
MTC	TESMIN	0.298781	0.147	0.009	0	0
MTC	MRPL21	1.01191	0.503	0.26	0	0
MTC	CCND1	1.14175	0.539	0.242	0	0
MTC	PPFIA1	0.347664	0.352	0.266	0	0
MTC	CTTN	0.853506	0.489	0.165	0	0
MTC	SHANK2	1.00437	0.331	0.028	0	0
MTC	DHCR7	0.387601	0.233	0.06	0	0
MTC	ARAP1	-0.294141	0.042	0.193	0	0
MTC	STARD10	1.14228	0.53	0.104	0	0
MTC	FCHSD2	-1.37377	0.184	0.508	0	0
MTC	FAM168A	-0.404992	0.119	0.279	0	0
MTC	COA4	0.341503	0.46	0.241	0	0
MTC	PGM2L1	0.4355	0.203	0.088	0	0
MTC	SLCO2B1	-0.873552	0.012	0.26	0	0
MTC	UVRAG	-0.719642	0.206	0.461	0	0
MTC	ACER3	-0.557263	0.152	0.329	0	0
MTC	PAK1	-0.320685	0.171	0.258	0	0
MTC	NDUFC2	0.549565	0.885	0.718	0	0
MTC	GAB2	-1.21138	0.092	0.466	0	0
MTC	PRCP	-0.292306	0.095	0.211	0	0
MTC	PCF11	-0.26744	0.148	0.274	0	0
MTC	DLG2	-1.5958	0.087	0.208	0	0
MTC	PICALM	-1.30366	0.328	0.698	0	0
MTC	PRSS23	0.271263	0.278	0.116	0	0
MTC	CTSC	-1.29889	0.102	0.484	0	0
MTC	CHORDC1	-0.257727	0.193	0.283	0	0
MTC	SESN3	-0.390789	0.11	0.228	0	0
MTC	MTMR2	-0.31965	0.054	0.18	0	0
MTC	MAML2	-1.44845	0.237	0.6	0	0
MTC	CCDC82	-0.348406	0.037	0.231	0	0
MTC	YAP1	0.423293	0.253	0.037	0	0
MTC	DCUN1D5	0.260122	0.336	0.15	0	0
MTC	CASP4	-0.353907	0.133	0.286	0	0
MTC	ATM	-0.878805	0.095	0.433	0	0
MTC	ZC3H12C	-0.278272	0.015	0.145	0	0
MTC	SIK2	-0.49693	0.109	0.283	0	0
MTC	CRYAB	-1.27369	0.147	0.244	0	0
MTC	TIMM8B	0.278983	0.644	0.422	0	0
MTC	IL18	-0.710427	0.037	0.272	0	0
MTC	NCAM1	-0.986653	0.022	0.158	0	0
MTC	ZBTB16	-0.624794	0.057	0.199	0	0
MTC	SIK3	-1.49451	0.325	0.625	0	0
MTC	TAGLN	-1.70617	0.041	0.138	0	0
MTC	BACE1	-0.318561	0.045	0.148	0	0
MTC	DSCAML1	-0.564343	0.016	0.12	0	0
MTC	PHLDB1	-0.387565	0.027	0.157	0	0
MTC	DDX6	-0.330157	0.246	0.38	0	0
MTC	CBL	-0.473653	0.061	0.273	0	0
MTC	MCAM	-0.339965	0.009	0.113	0	0
MTC	THY1	-0.912896	0.013	0.105	0	0
MTC	SORL1	-1.39046	0.096	0.456	0	0
MTC	MIR100HG	-0.453295	0.023	0.126	0	0
MTC	UBASH3B	-0.500623	0.029	0.211	0	0
MTC	GRAMD1B	-0.620919	0.017	0.242	0	0
MTC	TBRG1	-0.373597	0.129	0.318	0	0
MTC	HEPACAM	-0.262943	0.007	0.101	0	0
MTC	FEZ1	-0.899171	0.021	0.206	0	0
MTC	EI24	0.376076	0.454	0.203	0	0
MTC	KIRREL3	-0.773962	0.018	0.126	0	0
MTC	ETS1	-0.584691	0.021	0.234	0	0
MTC	FLI1	-0.723653	0.021	0.313	0	0
MTC	ARHGAP32	0.422462	0.299	0.148	0	0
MTC	NTM	-1.03206	0.022	0.179	0	0
MTC	JAM3	-0.620048	0.012	0.145	0	0
MTC	KDM5A	-0.318688	0.243	0.372	0	0
MTC	NINJ2	-0.302829	0.042	0.166	0	0
MTC	WNK1	-0.58717	0.424	0.569	0	0
MTC	ADIPOR2	-0.416245	0.2	0.292	0	0
MTC	FKBP4	0.786522	0.578	0.202	0	0
MTC	TSPAN9	0.268597	0.223	0.062	0	0
MTC	CCND2	-0.329871	0.016	0.169	0	0
MTC	TIGAR	-0.308009	0.058	0.215	0	0
MTC	CD9	0.64056	0.85	0.608	0	0
MTC	MRPL51	0.539415	0.826	0.591	0	0
MTC	GAPDH	0.880498	0.978	0.956	0	0
MTC	MLF2	0.419926	0.655	0.339	0	0
MTC	PTMS	0.395544	0.779	0.499	0	0
MTC	CD4	-0.605327	0.01	0.291	0	0
MTC	TPI1	0.430764	0.89	0.745	0	0
MTC	C12orf57	0.265637	0.746	0.493	0	0
MTC	PTPN6	-0.333945	0.092	0.25	0	0
MTC	PHB2	0.297523	0.498	0.283	0	0
MTC	SLC2A3	-0.918824	0.024	0.313	0	0
MTC	C3AR1	-0.852895	0.011	0.282	0	0
MTC	M6PR	-0.382733	0.184	0.356	0	0
MTC	A2M	-1.45431	0.06	0.406	0	0
MTC	CLEC2D	-0.562081	0.061	0.233	0	0
MTC	CLEC7A	-0.943709	0.044	0.304	0	0
MTC	OLR1	-1.71163	0.021	0.305	0	0
MTC	GABARAPL1	-0.318315	0.069	0.224	0	0
MTC	ETV6	-0.631481	0.42	0.546	0	0
MTC	BORCS5	-0.262825	0.1	0.207	0	0
MTC	DUSP16	-0.296922	0.165	0.249	0	0
MTC	APOLD1	-0.25364	0.04	0.127	0	0
MTC	GPRC5A	0.591571	0.272	0.021	0	0
MTC	HEBP1	0.330144	0.351	0.166	0	0
MTC	ATF7IP	-0.502612	0.211	0.396	0	0
MTC	H2AFJ	1.12063	0.812	0.557	0	0
MTC	MGP	2.12042	0.693	0.543	0	0
MTC	ARHGDIB	-0.833824	0.502	0.745	0	0
MTC	RERG	0.338178	0.15	0.02	0	0
MTC	EPS8	-0.357862	0.217	0.3	0	0
MTC	MGST1	1.53458	0.843	0.336	0	0
MTC	SLCO1A2	-0.426297	0.005	0.102	0	0
MTC	C2CD5	-0.293491	0.064	0.21	0	0
MTC	ETNK1	-0.372817	0.23	0.357	0	0
MTC	SOX5	-0.349898	0.05	0.124	0	0
MTC	BCAT1	-0.492839	0.023	0.223	0	0
MTC	LRMP	-0.35789	0.012	0.162	0	0
MTC	RASSF8	-0.402123	0.08	0.188	0	0
MTC	BHLHE41	-1.11011	0.064	0.283	0	0
MTC	SSPN	-0.267101	0.068	0.153	0	0
MTC	ITPR2	-1.02681	0.343	0.485	0	0
MTC	FGFR1OP2	-0.328056	0.15	0.314	0	0
MTC	STK38L	-0.439506	0.155	0.262	0	0
MTC	MRPS35	0.322273	0.4	0.171	0	0
MTC	CCDC91	-0.426124	0.31	0.438	0	0
MTC	FAR2	-0.431148	0.105	0.231	0	0
MTC	RESF1	-0.763096	0.1	0.349	0	0
MTC	BICD1	-0.364165	0.08	0.241	0	0
MTC	FGD4	-1.39955	0.132	0.409	0	0
MTC	LRRK2	-0.599495	0.027	0.191	0	0
MTC	ZCRB1	0.407899	0.65	0.375	0	0
MTC	TMEM117	-0.31135	0.121	0.222	0	0
MTC	ARID2	-0.276984	0.243	0.342	0	0
MTC	SCAF11	-0.467769	0.551	0.653	0	0
MTC	SLC38A1	0.507605	0.542	0.207	0	0
MTC	PCED1B	-0.500265	0.119	0.266	0	0
MTC	TMEM106C	0.491898	0.352	0.081	0	0
MTC	TUBA1A	-1.03838	0.409	0.604	0	0
MTC	TUBA1C	0.570219	0.673	0.381	0	0
MTC	FMNL3	-0.628692	0.011	0.264	0	0
MTC	TMBIM6	0.393991	0.934	0.904	0	0
MTC	LIMA1	0.425122	0.416	0.192	0	0
MTC	DIP2B	-0.863073	0.311	0.463	0	0
MTC	METTL7A	-0.255268	0.089	0.211	0	0
MTC	GALNT6	0.499296	0.325	0.123	0	0
MTC	KRT7	2.11984	0.732	0.353	0	0
MTC	KRT8	2.51448	0.939	0.432	0	0
MTC	KRT18	2.57106	0.949	0.484	0	0
MTC	HOXC10	0.258057	0.181	0.007	0	0
MTC	COPZ1	0.464652	0.588	0.284	0	0
MTC	NCKAP1L	-0.59075	0.015	0.295	0	0
MTC	BLOC1S1	-0.328512	0.543	0.592	0	0
MTC	ERBB3	0.261689	0.331	0.113	0	0
MTC	PA2G4	0.381591	0.754	0.504	0	0
MTC	CNPY2	0.339837	0.709	0.431	0	0
MTC	STAT2	-0.397425	0.11	0.295	0	0
MTC	ATP5F1B	0.284082	0.552	0.458	0	0
MTC	NACA	0.364991	0.978	0.957	0	0
MTC	LRP1	-0.497413	0.029	0.264	0	0
MTC	R3HDM2	-0.309842	0.284	0.399	0	0
MTC	CDK4	0.29329	0.342	0.155	0	0
MTC	USP15	-0.950916	0.34	0.63	0	0
MTC	MON2	-0.375083	0.215	0.357	0	0
MTC	TBK1	-0.285399	0.153	0.273	0	0
MTC	RASSF3	-0.447399	0.12	0.271	0	0
MTC	GNS	-0.333699	0.124	0.261	0	0
MTC	IRAK3	-0.96184	0.017	0.267	0	0
MTC	GRIP1	0.477556	0.217	0.034	0	0
MTC	RAP1B	-0.563155	0.49	0.669	0	0
MTC	MDM2	-0.509334	0.155	0.323	0	0
MTC	CPM	-0.775882	0.029	0.299	0	0
MTC	CCT2	0.453099	0.629	0.354	0	0
MTC	CNOT2	-0.287977	0.284	0.372	0	0
MTC	KCNMB4	-0.829004	0.026	0.153	0	0
MTC	RAB21	-0.261256	0.187	0.3	0	0
MTC	GLIPR1	-0.644624	0.024	0.331	0	0
MTC	OSBPL8	-0.652485	0.35	0.553	0	0
MTC	ZDHHC17	-0.298252	0.075	0.221	0	0
MTC	NAV3	-1.30493	0.039	0.237	0	0
MTC	SYT1	0.651084	0.152	0.022	0	0
MTC	PAWR	0.514529	0.331	0.054	0	0
MTC	PPP1R12A	-0.603484	0.337	0.545	0	0
MTC	PPFIA2	-0.459949	0.023	0.119	0	0
MTC	ATP2B1	-0.853975	0.219	0.416	0	0
MTC	ATP2B1-AS1	-0.311866	0.021	0.14	0	0
MTC	BTG1	-1.00504	0.708	0.832	0	0
MTC	PLXNC1	-0.533456	0.025	0.188	0	0
MTC	TMCC3	-0.685588	0.06	0.276	0	0
MTC	NDUFA12	0.351659	0.721	0.504	0	0
MTC	NTN4	0.691794	0.215	0.033	0	0
MTC	SNRPF	0.632478	0.808	0.508	0	0
MTC	ELK3	-0.320644	0.046	0.206	0	0
MTC	CDK17	-0.334966	0.146	0.298	0	0
MTC	SLC25A3	0.356771	0.855	0.753	0	0
MTC	IKBIP	-0.346428	0.08	0.235	0	0
MTC	APAF1	-0.273311	0.048	0.173	0	0
MTC	ANO4	-0.725796	0.009	0.119	0	0
MTC	ARL1	0.521389	0.478	0.196	0	0
MTC	HSP90B1	0.446775	0.863	0.817	0	0
MTC	CHST11	-1.59884	0.083	0.542	0	0
MTC	WASHC4	-0.418403	0.129	0.317	0	0
MTC	APPL2	-0.440401	0.128	0.269	0	0
MTC	NUAK1	-0.3521	0.019	0.174	0	0
MTC	CKAP4	0.263975	0.294	0.103	0	0
MTC	CORO1C	-0.334038	0.177	0.32	0	0
MTC	SSH1	-0.412451	0.058	0.233	0	0
MTC	GIT2	-0.469778	0.076	0.301	0	0
MTC	ARPC3	-0.413087	0.892	0.914	0	0
MTC	SH2B3	-0.559724	0.022	0.283	0	0
MTC	TBX3	0.449032	0.247	0.022	0	0
MTC	MED13L	-0.691509	0.508	0.666	0	0
MTC	PEBP1	0.561618	0.909	0.79	0	0
MTC	TAOK3	-0.890828	0.382	0.663	0	0
MTC	RPLP0	0.797216	0.977	0.918	0	0
MTC	COX6A1	0.567867	0.942	0.842	0	0
MTC	SRSF9	0.349815	0.733	0.593	0	0
MTC	DYNLL1	0.359487	0.941	0.84	0	0
MTC	MLEC	0.322169	0.593	0.371	0	0
MTC	SPPL3	-0.399087	0.2	0.352	0	0
MTC	P2RX7	-0.470183	0.022	0.229	0	0
MTC	P2RX4	-0.32469	0.077	0.226	0	0
MTC	KDM2B	-0.252977	0.084	0.205	0	0
MTC	CDK2AP1	0.334301	0.339	0.221	0	0
MTC	RILPL2	-0.993486	0.063	0.377	0	0
MTC	TMED2	0.435023	0.746	0.442	0	0
MTC	NCOR2	-0.295558	0.164	0.314	0	0
MTC	SLC15A4	-0.447073	0.063	0.235	0	0
MTC	RAN	0.533169	0.844	0.725	0	0
MTC	PXMP2	0.272557	0.239	0.057	0	0
MTC	MPHOSPH8	-0.347152	0.278	0.409	0	0
MTC	ZMYM2	-0.544998	0.2	0.42	0	0
MTC	MRPL57	0.265456	0.667	0.452	0	0
MTC	ZDHHC20	-0.669723	0.132	0.305	0	0
MTC	MICU2	-0.39825	0.179	0.342	0	0
MTC	SPATA13	-0.634082	0.147	0.358	0	0
MTC	PARP4	-0.477007	0.089	0.308	0	0
MTC	AMER2	-0.732168	0.024	0.129	0	0
MTC	MTMR6	-0.285463	0.057	0.211	0	0
MTC	PAN3	-0.606268	0.21	0.453	0	0
MTC	UBL3	-0.679284	0.149	0.381	0	0
MTC	USPL1	-0.278953	0.082	0.197	0	0
MTC	HSPH1	-1.00177	0.468	0.564	0	0
MTC	N4BP2L1	-0.296004	0.041	0.195	0	0
MTC	N4BP2L2	-0.67192	0.542	0.782	0	0
MTC	PDS5B	-0.298111	0.144	0.281	0	0
MTC	STARD13	-0.469809	0.104	0.267	0	0
MTC	SPART	-0.427576	0.056	0.246	0	0
MTC	FOXO1	-0.590725	0.072	0.291	0	0
MTC	ELF1	-1.12155	0.412	0.718	0	0
MTC	RGCC	-1.08253	0.052	0.307	0	0
MTC	EPSTI1	-1.19278	0.033	0.414	0	0
MTC	ENOX1	-0.510064	0.065	0.125	0	0
MTC	TPT1	-0.538353	0.977	0.98	0	0
MTC	ZC3H13	-0.290523	0.251	0.358	0	0
MTC	CPB2-AS1	-0.570599	0.025	0.224	0	0
MTC	LCP1	-1.43918	0.074	0.521	0	0
MTC	RUBCNL	-0.565898	0.015	0.196	0	0
MTC	LRCH1	-0.580183	0.081	0.259	0	0
MTC	ITM2B	-1.53602	0.751	0.964	0	0
MTC	RB1	-0.856939	0.135	0.445	0	0
MTC	LPAR6	-0.623734	0.051	0.288	0	0
MTC	RCBTB2	-0.31937	0.012	0.177	0	0
MTC	FNDC3A	-0.720645	0.179	0.446	0	0
MTC	PHF11	-0.341183	0.122	0.287	0	0
MTC	EBPL	0.335441	0.34	0.151	0	0
MTC	DLEU2	-1.18599	0.307	0.623	0	0
MTC	TRIM13	-0.322339	0.101	0.256	0	0
MTC	DLEU1	-1.35884	0.238	0.43	0	0
MTC	DLEU7	-0.680417	0.024	0.182	0	0
MTC	RNASEH2B	-0.349427	0.129	0.293	0	0
MTC	INTS6	-0.380947	0.172	0.299	0	0
MTC	WDFY2	-0.56698	0.136	0.354	0	0
MTC	PCDH17	-0.316556	0.005	0.107	0	0
MTC	PCDH9	-2.79532	0.061	0.203	0	0
MTC	DACH1	0.51752	0.173	0.055	0	0
MTC	PIBF1	-0.264214	0.183	0.281	0	0
MTC	KLF12	-0.502579	0.057	0.207	0	0
MTC	TBC1D4	-0.59846	0.07	0.243	0	0
MTC	COMMD6	-0.397357	0.705	0.744	0	0
MTC	MYCBP2	-0.775492	0.276	0.548	0	0
MTC	SLAIN1	-1.09414	0.028	0.174	0	0
MTC	RBM26	-0.333398	0.179	0.323	0	0
MTC	SPRY2	-0.290204	0.015	0.144	0	0
MTC	ABCC4	-0.753824	0.045	0.189	0	0
MTC	HS6ST3	0.352005	0.129	0.017	0	0
MTC	MBNL2	-0.65453	0.223	0.361	0	0
MTC	RAP2A	-0.293961	0.061	0.212	0	0
MTC	FARP1	0.610445	0.368	0.147	0	0
MTC	DOCK9	-0.367457	0.122	0.192	0	0
MTC	UBAC2	-0.692458	0.219	0.416	0	0
MTC	GPR183	-1.01578	0.034	0.282	0	0
MTC	TMTC4	-0.308086	0.06	0.137	0	0
MTC	NALCN	-0.472488	0.031	0.118	0	0
MTC	TPP2	-0.28154	0.097	0.243	0	0
MTC	ARGLU1	-0.43878	0.398	0.556	0	0
MTC	TNFSF13B	-0.777582	0.039	0.31	0	0
MTC	IRS2	-0.555672	0.054	0.26	0	0
MTC	COL4A1	-1.06864	0.015	0.111	0	0
MTC	COL4A2	-0.858642	0.021	0.125	0	0
MTC	RAB20	-0.531053	0.075	0.225	0	0
[truncated: 29,922 more rows]
