# Supplementary material for: Single-cell profiling reveals distinct populations of tumor-associated macrophages and metastatic tumor cells in breast cancer brain metastasis
Source: Cell Death Dis. 2026 Apr 25;17(1):553. doi: 10.1038/s41419-026-08807-w (PMC13247122; doi:10.1038/s41419-026-08807-w)
Supplement: Supplementary file 9 — Supplementary Table 6 [file 41419_2026_8807_MOESM9_ESM.xls]

## Sheet: 82nfg-skh50
	p_val	avg_log2FC	pct.1	pct.2	p_val_adj
CD274	1.26801e-98	9.27283	0.049	0	2.29003e-94
LAG3	2.07757e-57	1.73655	0.068	0.02	3.75209e-53
IDO1	1.05042e-101	6.35928	0.055	0.001	1.89705e-97
FOXP3	4.79609e-05	4.60628	0.002	0	0.866173
CD276	2.0086e-262	2.2327	0.223	0.049	3.62753e-258
TIGIT	2.89709e-10	-0.889175	0.006	0.014	5.23215e-06
CD96	5.0137e-66	-2.05714	0.016	0.057	9.05474e-62
CDKN2D	0	-4.35526	0.057	0.465	0
SOCS1	0.326087	-0.155538	0.098	0.101	1
TGFB1	8.016e-293	-0.945126	0.478	0.654	1.44769e-288
CTSL	0	4.75917	0.793	0.135	0
OLR1	0	4.18847	0.704	0.106	0
JUN	0	3.0592	0.825	0.275	0
SPP1	0	4.3805	0.864	0.322	0
HSPA1A	0	4.55149	0.853	0.344	0
HSPA1B	0	4.36175	0.619	0.117	0
CCL3	0	2.9241	0.673	0.173	0
HMOX1	0	3.1744	0.634	0.143	0
FCGR3A	0	2.00639	0.776	0.286	0
MSR1	0	2.16085	0.771	0.317	0
NR4A3	0	4.79031	0.5	0.053	0
FOS	0	2.57405	0.891	0.448	0
GZMB	0	-5.87485	0.024	0.462	0
PPARG	0	4.44859	0.48	0.047	0
CCL4L2	0	4.95359	0.482	0.049	0
A2M	0	2.76232	0.597	0.167	0
SCT	0	-15.2508	0	0.413	0
LIMS1	0	2.12929	0.872	0.46	0
NR4A2	0	3.56116	0.52	0.112	0
LTB	0	-3.79293	0.053	0.452	0
PRKCB	0	-1.72752	0.327	0.719	0
IL3RA	0	-3.76172	0.082	0.467	0
C3AR1	0	1.76497	0.619	0.239	0
CCL4	0	2.46049	0.563	0.183	0
CCL3L1	0	5.3522	0.415	0.037	0
NR4A1	0	4.20679	0.407	0.04	0
CXCL16	0	1.53917	0.597	0.231	0
IFI30	0	1.89984	0.836	0.48	0
PLTP	0	1.91129	0.501	0.149	0
FABP5	0	2.94856	0.76	0.409	0
NRP2	0	3.58077	0.404	0.054	0
C5AR1	0	1.95411	0.577	0.229	0
SLC11A1	0	1.32149	0.672	0.326	0
ITGAV	0	2.30791	0.431	0.089	0
NAMPT	0	1.71902	0.756	0.415	0
C3	0	2.47201	0.515	0.174	0
RAC2	0	-2.0399	0.272	0.606	0
PLAUR	0	1.73225	0.741	0.423	0
LGMN	0	2.36854	0.678	0.362	0
TPM2	0	-3.78329	0.059	0.375	0
IL18	0	1.44874	0.629	0.319	0
ISG15	0	1.29593	0.856	0.551	0
PRDX1	0	2.19037	0.968	0.665	0
LCP2	0	1.3656	0.618	0.323	0
IFNGR1	0	1.34556	0.645	0.354	0
GBP2	0	1.15789	0.488	0.199	0
IGHM	0	-2.59648	0.033	0.312	0
RASGRP3	0	3.00847	0.349	0.07	0
IRF7	0	-2.64115	0.379	0.65	0
CXCR3	0	-5.53064	0.007	0.275	0
CD81	0	2.30284	0.924	0.658	0
CCRL2	0	6.96637	0.262	0.002	0
HBEGF	0	3.10057	0.318	0.06	0
PTGER4	0	2.05348	0.357	0.1	0
CD72	0	2.63914	0.32	0.065	0
CXCL8	0	2.71163	0.37	0.115	0
PSMD3	0	2.36492	0.465	0.218	0
BLNK	0	-1.88881	0.184	0.43	0
PIK3CD	0	-1.94609	0.155	0.398	0
SYK	0	-1.31235	0.496	0.737	0
CSF2RB	0	-2.47961	0.097	0.335	0
IGKC	0	-1.48786	0.25	0.488	0
HSPA8	0	1.45127	0.93	0.696	0
RSAD2	0	2.20856	0.406	0.172	0
IL1RN	0	1.69852	0.366	0.133	0
PLSCR1	0	1.14133	0.663	0.434	0
SDC2	0	12.4275	0.229	0	0
ANOS1	0	7.04815	0.225	0.001	0
FYN	0	-1.8294	0.084	0.308	0
CXCL10	0	2.7191	0.268	0.045	0
HCST	0	-1.3917	0.619	0.842	0
TYMP	0	0.927747	0.944	0.725	0
PROC	0	-3.7829	0.032	0.249	0
CXCL2	0	4.19158	0.24	0.027	0
IL16	0	-2.3772	0.08	0.292	0
PLXNA4	0	-6.78245	0.003	0.21	0
PLAU	0	2.69528	0.269	0.067	0
IL17RA	0	-1.50866	0.284	0.484	0
VEGFA	0	2.88457	0.241	0.044	0
CD40	0	2.80303	0.241	0.044	0
NR1H3	0	3.04963	0.227	0.032	0
TNFRSF12A	0	3.47476	0.222	0.028	0
FLT1	0	4.35369	0.203	0.013	0
FLT3	0	-3.20267	0.022	0.205	0
ITGB2	0	0.868078	0.805	0.625	0
CXCL3	0	10.082	0.175	0.001	0
CCL20	0	13.7563	0.164	0	0
TLR3	0	6.24165	0.155	0.002	0
IL18R1	0	-3.35581	0.015	0.148	0
S100A10	0	1.07696	0.908	0.796	0
CTSB	0	1.60082	0.965	0.865	0
HSP90AB1	0	1.28923	0.976	0.881	0
FCGRT	0	1.00708	0.879	0.801	0
S100A11	0	1.34006	0.998	0.933	0
HLA-E	0	0.647283	0.97	0.907	0
HSP90AA1	0	2.19284	0.994	0.933	0
VIM	0	0.951481	0.946	0.977	0
GRN	0	0.696825	0.927	0.909	0
CD74	0	-1.17022	0.989	0.999	0
HLA-A	0	0.693853	0.998	0.99	0
TPT1	0	-0.831083	0.999	1	0
TGFBR2	2.23628e-305	-1.14598	0.406	0.6	4.03871e-301
MAP3K14	4.33524e-303	-1.86584	0.105	0.293	7.82944e-299
HSPA4	5.30874e-303	1.44674	0.401	0.162	9.58759e-299
IFNAR2	7.61722e-300	-1.19515	0.364	0.555	1.37567e-295
ADM	8.3967e-300	3.40297	0.194	0.024	1.51644e-295
IL2RG	2.17307e-296	-1.76477	0.147	0.341	3.92457e-292
FABP3	1.66614e-292	11.167	0.14	0	3.00904e-288
S100A6	4.68521e-292	-0.827993	0.891	0.972	8.46148e-288
TFRC	1.90466e-290	2.19389	0.443	0.231	3.43982e-286
CCL18	6.12383e-289	14.2915	0.139	0	1.10596e-284
PNOC	2.87316e-288	-7.69963	0.001	0.098	5.18892e-284
IFIH1	8.58205e-288	1.73268	0.415	0.191	1.54992e-283
CALR	1.12632e-287	0.73001	0.884	0.738	2.03413e-283
HLA-C	4.08636e-286	0.485766	0.997	0.995	7.37997e-282
OSM	2.4239e-277	2.46098	0.22	0.045	4.37756e-273
AREG	7.90443e-271	1.73578	0.287	0.088	1.42754e-266
CD14	2.5467e-260	0.349244	0.748	0.421	4.59935e-256
WNT5A	3.04497e-259	7.50622	0.128	0.001	5.49921e-255
HSPA6	2.20371e-258	4.52144	0.254	0.076	3.97989e-254
SDC3	3.2413e-255	1.87482	0.231	0.054	5.85379e-251
PSME1	3.48793e-248	-0.674403	0.771	0.838	6.29921e-244
CCL7	3.57496e-248	14.6034	0.12	0	6.45637e-244
HLA-DRB1	8.11211e-246	-0.421798	0.928	0.983	1.46505e-241
CTSS	1.03432e-245	0.270386	0.899	0.871	1.86798e-241
AQP9	1.06725e-230	0.596831	0.292	0.098	1.92745e-226
TLR2	5.63459e-228	1.10579	0.515	0.3	1.01761e-223
SDC4	3.46544e-224	3.63832	0.139	0.013	6.25858e-220
MDK	2.65644e-222	1.71996	0.326	0.136	4.79753e-218
BST2	4.03153e-222	0.624739	0.915	0.842	7.28094e-218
PIK3R1	2.45789e-220	1.33769	0.54	0.367	4.43896e-216
PDGFC	9.36368e-220	2.2667	0.253	0.085	1.69108e-215
CD86	7.32249e-219	0.811678	0.64	0.386	1.32244e-214
OASL	9.84388e-217	1.49391	0.3	0.115	1.7778e-212
PLXNC1	1.69558e-214	1.12503	0.409	0.205	3.06221e-210
IL1RAP	1.01454e-213	2.23097	0.223	0.066	1.83226e-209
CARD11	9.28847e-211	-1.72481	0.175	0.333	1.6775e-206
EREG	3.42844e-210	3.12054	0.154	0.025	6.19175e-206
IGF1	6.3863e-210	3.73645	0.134	0.014	1.15337e-205
CCL2	3.37239e-208	2.27105	0.372	0.19	6.09053e-204
PLXND1	3.75264e-208	1.26911	0.338	0.144	6.77727e-204
PTGDS	5.42065e-207	-4.6568	0.084	0.218	9.78969e-203
CYSLTR1	2.1136e-204	-1.67806	0.097	0.242	3.81716e-200
PROCR	3.52826e-202	2.38608	0.174	0.037	6.37204e-198
S100A16	3.86779e-199	2.59152	0.173	0.038	6.98524e-195
CD79A	4.53841e-198	-4.96345	0.003	0.075	8.19636e-194
DCD	1.88691e-197	11.2041	0.097	0	3.40776e-193
TMSB10	2.8542e-197	-0.313194	1	1	5.15469e-193
TMSB4X	2.75433e-196	0.269345	1	1	4.97433e-192
CXCL9	2.35488e-195	13.4434	0.096	0	4.25291e-191
TNFRSF10B	8.48704e-195	1.61456	0.273	0.106	1.53276e-190
CSF1	2.36833e-194	9.39529	0.096	0	4.27721e-190
SLC40A1	8.92046e-193	2.20467	0.218	0.07	1.61103e-188
TNFAIP3	1.58315e-190	1.11718	0.488	0.324	2.85916e-186
CAT	7.58774e-190	-1.20848	0.306	0.443	1.37035e-185
PSMD1	6.5295e-189	0.945024	0.425	0.226	1.17923e-184
HLA-DQA2	1.2142e-187	0.56444	0.393	0.179	2.19285e-183
PSMD8	7.34833e-185	0.690733	0.742	0.557	1.32711e-180
IL1B	6.66206e-182	0.751	0.354	0.174	1.20317e-177
CCL3L3	9.48291e-181	14.0604	0.089	0	1.71261e-176
IGHG3	6.00909e-180	2.93081	0.136	0.023	1.08524e-175
ANGPTL4	3.7549e-179	11.0581	0.088	0	6.78135e-175
CDC42	4.91793e-176	0.425257	0.901	0.761	8.88178e-172
GRK2	4.57939e-174	-1.12231	0.222	0.371	8.27038e-170
ENG	2.16515e-172	0.841172	0.375	0.183	3.91026e-168
MMP9	2.412e-171	11.4173	0.085	0	4.35608e-167
DCK	2.79499e-170	-1.1998	0.184	0.328	5.04775e-166
INPP5D	1.53228e-167	-0.838514	0.394	0.541	2.76731e-163
GDF15	5.0527e-167	4.58543	0.101	0.008	9.12518e-163
RBP1	3.0391e-163	5.63088	0.086	0.002	5.48862e-159
CSRP1	9.6491e-163	1.4999	0.23	0.087	1.74263e-158
DEFA3	4.01524e-159	-15.9906	0	0.053	7.25153e-155
NFATC3	4.68374e-159	-1.22324	0.196	0.338	8.45884e-155
TCF7L2	9.02042e-159	1.12	0.297	0.136	1.62909e-154
LRP1	1.22741e-158	0.567319	0.511	0.293	2.2167e-154
GRB2	1.39139e-156	0.441279	0.85	0.748	2.51285e-152
CRLF3	2.82981e-156	-1.16606	0.204	0.344	5.11064e-152
CXCL11	4.81978e-155	11.7761	0.077	0	8.70452e-151
IL10	3.65519e-150	2.00594	0.183	0.06	6.60127e-146
IGHA1	1.06938e-147	-3.39871	0.035	0.125	1.93129e-143
VEGFB	2.81808e-147	-1.28335	0.464	0.521	5.08946e-143
PSMC6	4.83425e-147	0.96529	0.347	0.18	8.73066e-143
PSMC4	2.071e-146	1.03339	0.392	0.221	3.74022e-142
PSMD11	3.14203e-144	0.963056	0.369	0.199	5.67451e-140
HGF	7.95322e-144	2.53271	0.111	0.018	1.43635e-139
IL6	2.00268e-143	10.8661	0.071	0	3.61685e-139
TGFB2	4.024e-143	4.34817	0.09	0.008	7.26735e-139
IRF1	1.29523e-142	-1.14805	0.294	0.437	2.33919e-138
BIRC5	2.18647e-140	4.91125	0.079	0.004	3.94876e-136
SOCS3	2.51383e-140	1.42941	0.271	0.128	4.53998e-136
S100A14	2.29433e-139	2.62188	0.132	0.031	4.14356e-135
HAMP	1.42889e-138	1.25872	0.246	0.107	2.58057e-134
ACVRL1	4.11298e-138	9.69457	0.069	0	7.42804e-134
DDX58	4.94631e-138	1.26529	0.343	0.19	8.93303e-134
GMFG	3.9394e-137	-0.509092	0.683	0.768	7.11456e-133
ACVR2A	5.94966e-136	-1.90438	0.065	0.166	1.07451e-131
HLA-DPB1	2.26146e-135	-0.323034	0.886	0.946	4.0842e-131
TAPBP	6.77263e-135	-0.718	0.51	0.602	1.22314e-130
CD320	3.47269e-134	-1.78199	0.037	0.124	6.27167e-130
CD3E	1.03538e-133	-2.49704	0.015	0.082	1.8699e-129
BID	4.44751e-133	-0.743964	0.449	0.561	8.03221e-129
ACTG1	3.04664e-132	0.437227	0.987	0.974	5.50222e-128
PRLR	1.50618e-131	1.91233	0.139	0.038	2.72016e-127
PSMD14	2.71743e-129	0.824847	0.417	0.249	4.90767e-125
PTGS2	4.64492e-129	0.921903	0.156	0.048	8.38873e-125
TNFSF10	2.22175e-128	0.889024	0.437	0.269	4.01248e-124
ESR1	8.63077e-127	1.51433	0.209	0.087	1.55872e-122
NR3C1	2.83941e-126	-0.671809	0.487	0.61	5.12798e-122
PRDX2	9.48692e-126	1.03053	0.464	0.304	1.71334e-121
CSK	1.10885e-125	-0.875999	0.268	0.394	2.00258e-121
PPARA	1.62262e-124	-1.42893	0.108	0.215	2.93044e-120
NFKB1	4.58965e-123	1.18593	0.514	0.397	8.28891e-119
TGFBR1	2.08704e-122	0.969804	0.421	0.269	3.7692e-118
APOD	3.37501e-122	2.06022	0.107	0.022	6.09527e-118
INHBA	4.26019e-122	8.32442	0.063	0.001	7.6939e-118
MARCO	3.10059e-121	2.17173	0.201	0.087	5.59967e-117
TANK	8.32628e-120	0.614642	0.523	0.363	1.50373e-115
S100B	2.28623e-117	2.60977	0.107	0.024	4.12893e-113
CACYBP	3.71043e-117	0.818387	0.513	0.352	6.70103e-113
LYN	4.04837e-116	-0.429607	0.681	0.804	7.31136e-112
TLR1	6.75004e-116	0.879821	0.368	0.219	1.21906e-111
CIITA	8.50669e-116	-0.964012	0.252	0.372	1.53631e-111
RBP4	4.26866e-114	10.5445	0.057	0	7.70919e-110
CD4	9.23841e-114	-0.652706	0.45	0.554	1.66846e-109
NMB	1.345e-113	2.41001	0.133	0.041	2.42907e-109
IGLC3	1.3344e-111	1.57371	0.142	0.047	2.40993e-107
STAT1	1.20354e-109	0.577819	0.635	0.52	2.1736e-105
IFITM1	1.37406e-109	0.482965	0.268	0.134	2.48155e-105
IGLC2	3.04083e-109	2.35739	0.205	0.104	5.49174e-105
SOD1	5.14667e-106	0.590002	0.804	0.67	9.29488e-102
IRF9	2.85111e-105	-0.786763	0.308	0.416	5.14911e-101
TG	1.36414e-104	1.37472	0.192	0.085	2.46364e-100
TRAC	1.56917e-104	-2.58071	0.016	0.074	2.83392e-100
BCL3	4.7733e-104	-1.39219	0.087	0.181	8.62059e-100
IGHD	7.44301e-104	-9.6518	0	0.035	1.34421e-99
ROBO1	1.16896e-103	4.15248	0.061	0.004	2.11113e-99
SHC3	1.63226e-103	7.68239	0.052	0	2.94787e-99
GMFB	2.64211e-100	1.06241	0.224	0.108	4.77166e-96
CD22	6.28148e-99	9.32806	0.05	0	1.13443e-94
S100A9	1.17911e-98	-0.831068	0.726	0.535	2.12947e-94
PPBP	4.23791e-98	-10.953	0	0.033	7.65366e-94
SEMA6B	1.75945e-97	5.46439	0.053	0.002	3.17757e-93
TNFRSF17	9.67038e-97	-5.0857	0.001	0.035	1.74647e-92
GRAP2	1.75504e-96	-3.04182	0.008	0.053	3.1696e-92
CRIM1	1.8574e-96	-1.63194	0.037	0.108	3.35446e-92
MR1	3.34864e-96	0.811161	0.269	0.143	6.04765e-92
CCL5	2.48381e-95	0.745897	0.219	0.105	4.48576e-91
IGLC7	2.85286e-95	9.34197	0.048	0	5.15226e-91
LCNL1	2.72516e-94	-6.49858	0	0.033	4.92163e-90
FPR1	3.30533e-94	0.358923	0.5	0.318	5.96943e-90
EDNRB	7.87229e-94	5.48705	0.05	0.001	1.42173e-89
CLEC11A	1.54062e-93	1.49677	0.146	0.057	2.78235e-89
SEMA7A	1.7962e-93	-2.51181	0.014	0.064	3.24394e-89
PSMC2	8.3634e-93	0.724695	0.358	0.219	1.51043e-88
RELB	4.48632e-92	-1.13654	0.24	0.341	8.1023e-88
CCR3	4.53499e-91	-3.06853	0.007	0.05	8.1902e-87
SERPINA3	4.00217e-90	3.6556	0.062	0.008	7.22792e-86
TGFBR3	7.47456e-88	-2.49207	0.011	0.057	1.34991e-83
DHX58	4.28895e-87	1.31629	0.146	0.059	7.74584e-83
B2M	1.01526e-86	0.21363	1	1	1.83356e-82
AZGP1	3.44336e-86	1.33279	0.22	0.111	6.21871e-82
PTK2B	1.54466e-85	0.778822	0.414	0.286	2.78965e-81
VIPR2	1.60452e-85	-8.50598	0	0.029	2.89776e-81
S100A13	2.1617e-85	1.19686	0.215	0.108	3.90403e-81
CAMP	1.19839e-84	10.0093	0.042	0	2.16429e-80
CLDN4	1.48848e-84	1.4405	0.182	0.085	2.6882e-80
PDGFA	7.19314e-84	4.05209	0.051	0.004	1.29908e-79
AGRP	1.94354e-83	9.75179	0.042	0	3.51003e-79
TBK1	2.33434e-83	0.521841	0.321	0.193	4.21582e-79
PIK3R3	9.12861e-83	2.40702	0.07	0.014	1.64863e-78
IL10RA	2.1467e-82	-0.610368	0.34	0.437	3.87693e-78
ACKR3	2.64903e-82	4.24563	0.057	0.007	4.78414e-78
ACO1	2.18401e-81	1.49759	0.107	0.035	3.94433e-77
HLA-F	3.93338e-81	0.559192	0.498	0.359	7.10368e-77
CCR1	4.18849e-81	0.50955	0.393	0.251	7.56442e-77
CXCL1	6.40159e-81	8.97425	0.041	0	1.15613e-76
ARG2	1.08266e-79	2.40672	0.085	0.023	1.95529e-75
CD244	4.34036e-78	-3.85144	0.002	0.033	7.83868e-74
TNFSF15	9.00927e-78	5.04158	0.043	0.002	1.62707e-73
ITGAL	1.56874e-77	-1.07144	0.157	0.245	2.83314e-73
PSMC5	7.09248e-77	0.633428	0.5	0.368	1.2809e-72
CSF1R	1.01074e-76	0.379568	0.51	0.347	1.8254e-72
CCL23	2.40183e-76	9.29785	0.038	0	4.3377e-72
NR2F1	3.65773e-76	5.92326	0.04	0.001	6.60586e-72
JAG1	5.89521e-76	2.09458	0.074	0.018	1.06467e-71
PRKCQ	6.36627e-76	-2.52984	0.012	0.054	1.14975e-71
NR2F6	2.49798e-75	2.27875	0.077	0.02	4.51135e-71
IL15	2.8365e-75	0.901313	0.238	0.134	5.12272e-71
EBI3	3.86462e-75	1.6118	0.109	0.04	6.97951e-71
CSF3R	6.19007e-75	-1.34311	0.345	0.407	1.11793e-70
CHIT1	4.3445e-74	9.76241	0.037	0	7.84616e-70
PSMD2	7.4252e-74	0.656319	0.379	0.251	1.34099e-69
PF4	3.86304e-73	-10.2086	0	0.025	6.97664e-69
CRABP2	6.75073e-73	1.91197	0.114	0.044	1.21918e-68
IL1R1	1.57325e-72	3.07468	0.051	0.007	2.84129e-68
LCK	2.11555e-72	-2.48632	0.011	0.05	3.82068e-68
IFNLR1	3.24374e-72	1.19144	0.157	0.074	5.85819e-68
SOS2	4.36454e-72	-0.861559	0.25	0.34	7.88235e-68
TNFSF18	7.80665e-72	10.3027	0.036	0	1.40988e-67
CD247	2.7698e-71	-2.09785	0.022	0.071	5.00225e-67
TLR4	4.69263e-71	0.399741	0.32	0.192	8.47489e-67
CXCL12	6.21547e-71	9.1511	0.036	0	1.12251e-66
PTAFR	1.65838e-70	0.419319	0.384	0.248	2.99503e-66
CCL8	7.22904e-70	1.56057	0.194	0.107	1.30556e-65
TUBB3	8.95496e-69	6.43229	0.036	0	1.61727e-64
ADA2	1.0103e-68	-0.51175	0.429	0.51	1.8246e-64
ESRRG	1.16681e-68	4.92801	0.039	0.002	2.10726e-64
PDIA3	2.12252e-68	0.267746	0.844	0.71	3.83328e-64
ITK	7.49635e-68	-2.38176	0.009	0.044	1.35384e-63
SLPI	3.77501e-67	-1.25908	0.032	0.085	6.81766e-63
OSGIN1	4.52981e-67	6.98044	0.034	0	8.18083e-63
TNFSF9	5.4037e-67	2.85679	0.049	0.007	9.75908e-63
BPHL	5.82983e-67	1.98403	0.07	0.018	1.05287e-62
JAK1	6.72394e-67	-0.399532	0.606	0.662	1.21434e-62
GHRL	4.03113e-66	-2.1116	0.015	0.057	7.28022e-62
PLXNA1	1.33069e-65	1.88398	0.07	0.019	2.40323e-61
APOBEC3G	1.78757e-65	0.765264	0.272	0.166	3.22835e-61
PPP3CC	6.18146e-65	-0.881748	0.16	0.243	1.11637e-60
PSMC1	9.58344e-65	0.501843	0.45	0.319	1.73077e-60
IL2RA	8.29838e-64	3.30576	0.047	0.007	1.49869e-59
LTBP2	8.73125e-64	4.99287	0.034	0.001	1.57686e-59
S100A7	1.68773e-63	5.64212	0.037	0.002	3.04804e-59
MX1	1.28947e-62	0.927102	0.587	0.574	2.32878e-58
IKBKE	8.30744e-62	0.933264	0.139	0.066	1.50032e-57
RAC3	1.83992e-61	3.79776	0.038	0.003	3.32289e-57
AEN	1.32245e-60	1.54298	0.079	0.026	2.38834e-56
HDAC1	1.81906e-60	-0.79121	0.141	0.22	3.28523e-56
ISG20	2.01367e-60	0.943115	0.389	0.298	3.63669e-56
HSPA2	7.04147e-60	7.68187	0.03	0	1.27169e-55
OAS1	7.16446e-60	0.638673	0.533	0.431	1.2939e-55
NUDT6	7.50767e-60	2.77766	0.044	0.006	1.35588e-55
TEC	1.42418e-59	0.835819	0.14	0.068	2.57207e-55
TRBC2	2.33356e-59	-1.71838	0.019	0.06	4.2144e-55
THBS1	7.80302e-59	2.40292	0.084	0.03	1.40922e-54
SEMA4A	1.27813e-58	0.945388	0.179	0.098	2.30831e-54
PPP3CB	3.11772e-58	-0.7665	0.191	0.27	5.63061e-54
IGHG1	1.91435e-57	1.23976	0.14	0.07	3.45731e-53
FCGR2B	4.62474e-57	0.556288	0.303	0.199	8.35228e-53
SORT1	8.55983e-57	0.682984	0.257	0.162	1.5459e-52
NR1D1	1.54774e-56	5.52517	0.03	0.001	2.79523e-52
PIK3CG	1.59241e-56	-0.752832	0.168	0.244	2.87589e-52
ERAP2	1.97131e-56	-0.935078	0.108	0.178	3.56019e-52
CGA	1.9837e-56	10.1813	0.028	0	3.58257e-52
SDC1	3.27095e-56	2.87137	0.047	0.009	5.90734e-52
TNFSF13	3.88839e-56	0.747461	0.364	0.261	7.02244e-52
CD8B	9.81273e-56	-2.78429	0.005	0.032	1.77218e-51
AIMP1	1.51388e-55	-0.471246	0.325	0.407	2.73407e-51
NCK2	1.91087e-55	1.42801	0.207	0.13	3.45103e-51
ARAF	1.65553e-54	-0.921467	0.1	0.166	2.98989e-50
FGFR1	1.80497e-54	2.10413	0.055	0.014	3.25977e-50
SLC29A3	1.93511e-54	0.768175	0.162	0.085	3.49481e-50
CD8A	2.33539e-54	-2.65144	0.006	0.034	4.21772e-50
PLAAT4	4.00524e-54	0.546794	0.325	0.217	7.23347e-50
FAM3B	4.29414e-54	4.80997	0.03	0.001	7.75522e-50
IL13RA1	5.17053e-54	0.353698	0.395	0.27	9.33798e-50
ESR2	2.40402e-52	-2.39323	0.007	0.034	4.34165e-48
CD1C	7.99737e-52	-2.57669	0.01	0.041	1.44433e-47
C5AR2	1.39632e-51	2.08065	0.066	0.022	2.52176e-47
INSL6	1.56372e-51	1.94815	0.051	0.012	2.82408e-47
IL17RC	2.13791e-51	1.98123	0.055	0.015	3.86107e-47
CXCL13	1.24978e-50	10.1825	0.025	0	2.25709e-46
CDK4	1.97074e-50	0.81707	0.213	0.131	3.55915e-46
BMPR1A	1.98681e-50	1.65772	0.094	0.04	3.58818e-46
CDH1	1.55527e-49	1.56726	0.077	0.03	2.80881e-45
IL6R	2.24742e-49	0.554921	0.33	0.23	4.05884e-45
LTBR	2.62747e-49	0.599087	0.23	0.142	4.7452e-45
PLXNA3	6.1451e-49	1.97237	0.049	0.012	1.10981e-44
NR2C2	8.30401e-49	-0.833917	0.151	0.221	1.4997e-44
CTLA4	1.00388e-48	-2.46861	0.006	0.03	1.813e-44
CMTM3	1.20298e-48	-0.517499	0.346	0.409	2.17258e-44
INSR	4.13727e-48	-0.752727	0.122	0.191	7.47191e-44
SEM1	7.50793e-48	-0.204839	0.623	0.678	1.35593e-43
HSPA5	9.10057e-48	0.280724	0.748	0.604	1.64356e-43
PLXNA2	3.47177e-47	2.02239	0.045	0.01	6.27002e-43
TRAF3	3.67202e-47	-0.696857	0.283	0.356	6.63166e-43
TLR7	9.09823e-47	-0.650593	0.196	0.265	1.64314e-42
CASP3	1.18493e-46	0.615373	0.19	0.113	2.13999e-42
IREB2	2.44562e-46	-0.699334	0.202	0.271	4.41679e-42
TNFRSF10A	3.89237e-46	1.43777	0.068	0.025	7.02962e-42
PSMD4	5.65101e-46	0.436964	0.48	0.367	1.02057e-41
MYDGF	5.73367e-46	0.287034	0.725	0.614	1.0355e-41
S100A12	7.42232e-46	-1.70522	0.07	0.125	1.34047e-41
ROBO2	8.69723e-46	5.51176	0.025	0.001	1.57072e-41
SSTR2	9.77777e-46	8.40168	0.023	0	1.76586e-41
LYZ	3.48148e-45	0.163747	0.726	0.542	6.28755e-41
CXCL17	1.50905e-44	3.49041	0.034	0.005	2.72535e-40
TNFSF12	1.22685e-43	0.455384	0.323	0.222	2.2157e-39
KLRK1	1.88375e-43	-2.58411	0.007	0.03	3.40206e-39
FAS	1.51432e-42	1.17457	0.087	0.039	2.73485e-38
TOR2A	4.71541e-42	0.689272	0.175	0.105	8.51604e-38
VCAM1	2.68118e-41	8.13485	0.02	0	4.8422e-37
TNFRSF11B	1.35494e-40	6.73578	0.021	0	2.44703e-36
BMP6	2.90068e-40	9.1071	0.02	0	5.23862e-36
TGFA	2.99484e-40	1.89645	0.041	0.01	5.40869e-36
THRB	1.93836e-39	1.18411	0.106	0.055	3.50068e-35
SEMA3C	2.50862e-39	1.06164	0.213	0.147	4.53057e-35
CX3CL1	6.97749e-39	3.84427	0.023	0.002	1.26013e-34
TNFRSF1A	7.17701e-39	0.441927	0.391	0.292	1.29617e-34
HDGF	9.01947e-39	-0.523291	0.25	0.313	1.62892e-34
TINAGL1	1.02944e-38	4.6137	0.021	0.001	1.85918e-34
CD3G	6.04915e-38	-1.5179	0.013	0.04	1.09248e-33
SEMA6A	7.89396e-38	5.37423	0.02	0	1.42565e-33
PSME2	1.77338e-37	0.362116	0.83	0.775	3.20272e-33
TNFRSF8	2.90351e-37	-2.06694	0.007	0.029	5.24374e-33
ECPAS	3.2362e-37	0.367507	0.288	0.204	5.84458e-33
TGFB3	3.36641e-37	6.25654	0.019	0	6.07973e-33
S100A1	4.18666e-37	2.47016	0.046	0.015	7.5611e-33
PRKCA	4.39142e-37	-0.426432	0.293	0.364	7.93091e-33
PGF	7.19421e-37	7.9125	0.018	0	1.29928e-32
RFXAP	1.82628e-36	-1.31511	0.024	0.056	3.29826e-32
TRIM22	2.50043e-36	-0.29558	0.438	0.505	4.51577e-32
HSPA1L	5.33784e-36	6.82732	0.018	0	9.64015e-32
MAVS	6.92636e-36	-0.844871	0.097	0.148	1.2509e-31
FCER1G	1.98793e-35	0.206852	0.955	0.951	3.59021e-31
CD3D	2.45295e-35	-1.11517	0.028	0.063	4.43003e-31
HRAS	5.74028e-35	0.712963	0.178	0.114	1.03669e-30
CREB1	8.23272e-35	-0.550811	0.291	0.349	1.48683e-30
RASGRP1	1.02326e-34	-1.54811	0.016	0.043	1.84801e-30
ANGPTL6	3.88826e-34	4.87197	0.018	0	7.0222e-30
CX3CR1	4.9973e-34	-0.420271	0.083	0.135	9.02512e-30
PGRMC2	6.186e-34	0.594897	0.18	0.115	1.11719e-29
KITLG	8.3855e-34	4.95011	0.018	0.001	1.51442e-29
IL27RA	2.19737e-33	-0.925625	0.067	0.112	3.96845e-29
TKFC	3.49762e-33	1.34131	0.064	0.028	6.31669e-29
PML	4.06124e-33	0.448593	0.244	0.17	7.33459e-29
TNFRSF21	4.43657e-33	-0.511249	0.225	0.284	8.01244e-29
FCGR3B	5.00974e-33	5.39455	0.018	0.001	9.04758e-29
NRP1	5.28703e-33	0.349035	0.441	0.345	9.54838e-29
TRGC2	6.37614e-33	-2.86684	0.002	0.018	1.15153e-28
TNFRSF14	6.91192e-33	0.39757	0.347	0.257	1.24829e-28
CCN1	8.74035e-33	4.32921	0.019	0.001	1.57851e-28
MANF	8.83491e-33	-0.386752	0.322	0.381	1.59558e-28
PIK3R2	1.14458e-32	1.14971	0.069	0.032	2.06711e-28
TNFRSF11A	1.56758e-32	0.759995	0.117	0.067	2.83105e-28
EDN1	3.02787e-32	3.934	0.021	0.002	5.46834e-28
ADRB2	3.59667e-32	0.957326	0.074	0.035	6.49558e-28
ARRB1	3.91384e-32	-0.809952	0.201	0.251	7.0684e-28
PPP4C	6.07871e-32	-0.319379	0.403	0.457	1.09781e-27
IL27	1.3255e-31	1.16331	0.052	0.02	2.39385e-27
PPP3CA	2.24074e-31	-0.376078	0.424	0.486	4.04677e-27
BMPR1B	3.80265e-31	4.73893	0.017	0.001	6.86759e-27
ZAP70	9.86856e-31	-2.59559	0.003	0.018	1.78226e-26
LGR4	1.05672e-30	2.71178	0.023	0.003	1.90843e-26
TAPBPL	2.06628e-30	-0.683454	0.125	0.173	3.73171e-26
AR	2.66153e-30	-1.35581	0.027	0.058	4.80673e-26
ADIPOR2	3.74459e-30	0.455297	0.247	0.177	6.76272e-26
ULBP2	4.27588e-30	7.38941	0.015	0	7.72223e-26
PI15	5.99912e-30	7.69838	0.015	0	1.08344e-25
IL7R	6.44064e-30	0.719936	0.086	0.045	1.16318e-25
ABCC4	9.62605e-30	0.769801	0.138	0.086	1.73846e-25
TYK2	1.24119e-29	-0.778343	0.108	0.155	2.24159e-25
DDX17	2.05505e-29	-0.443755	0.597	0.607	3.71142e-25
CANX	2.26593e-29	0.183626	0.778	0.665	4.09227e-25
FGFR2	9.32005e-29	4.01274	0.017	0.001	1.6832e-24
BMP1	1.05972e-28	3.28354	0.018	0.002	1.91385e-24
PPP3R1	7.06521e-28	-0.359382	0.298	0.356	1.27598e-23
IKBKB	7.75851e-28	-0.493821	0.2	0.253	1.40119e-23
S100P	8.22013e-28	1.75762	0.056	0.026	1.48456e-23
OPRL1	9.6191e-28	7.26441	0.014	0	1.73721e-23
IL6ST	1.01963e-27	0.510685	0.305	0.234	1.84145e-23
TRBC1	1.22641e-27	-1.44059	0.017	0.041	2.2149e-23
IL15RA	1.3343e-27	0.53816	0.118	0.071	2.40974e-23
CCR6	2.08073e-27	-1.83425	0.007	0.025	3.75779e-23
PPARD	2.58143e-27	0.215291	0.284	0.206	4.66207e-23
RNASEL	2.94153e-27	1.04133	0.06	0.028	5.3124e-23
PSMD13	4.49308e-27	0.401658	0.343	0.263	8.1145e-23
CD70	4.609e-27	-1.61509	0.011	0.032	8.32385e-23
TNFRSF1B	4.86878e-27	-0.446007	0.456	0.478	8.79302e-23
UBXN1	5.52206e-27	-0.230534	0.585	0.611	9.97283e-23
IL11RA	1.01298e-26	4.13835	0.015	0.001	1.82945e-22
SAA1	2.02033e-26	8.27139	0.013	0	3.64872e-22
SCGB3A1	3.15797e-26	-2.4529	0.009	0.028	5.70329e-22
STC2	3.97372e-26	7.48045	0.013	0	7.17654e-22
ZC3HAV1	1.67197e-25	0.675854	0.436	0.372	3.01958e-21
GNAI1	2.50616e-25	2.60421	0.019	0.003	4.52613e-21
CXCR2	3.02261e-25	7.33995	0.012	0	5.45883e-21
CRABP1	3.57618e-25	4.36716	0.015	0.001	6.45857e-21
OGN	4.23865e-25	7.09534	0.012	0	7.65499e-21
MICA	4.69062e-25	1.00123	0.053	0.024	8.47126e-21
GHR	8.18985e-25	6.35806	0.012	0	1.47909e-20
ANXA6	9.5461e-25	-0.590476	0.141	0.187	1.72403e-20
SEMA3E	1.17494e-24	3.1136	0.016	0.002	2.12194e-20
NENF	2.00053e-24	-0.197202	0.577	0.601	3.61296e-20
NR2F2	2.34022e-24	2.43938	0.021	0.004	4.22644e-20
FGR	3.01053e-24	-0.269531	0.273	0.194	5.43701e-20
IL1A	3.89853e-24	0.878964	0.047	0.02	7.04075e-20
LTBP4	6.45883e-24	-0.976988	0.042	0.073	1.16647e-19
FGFR4	8.3836e-24	5.58074	0.012	0	1.51408e-19
KLRD1	8.44693e-24	1.1898	0.044	0.019	1.52552e-19
GAL	9.48365e-24	4.63455	0.014	0.001	1.71275e-19
PSMD7	1.00983e-23	0.23966	0.583	0.485	1.82375e-19
IL2RB	1.33166e-23	-1.89922	0.004	0.017	2.40498e-19
IL20RB	1.58015e-23	1.71087	0.027	0.008	2.85375e-19
IL20RA	1.85354e-23	4.01627	0.013	0.001	3.34749e-19
NCK1	3.24211e-23	0.336196	0.298	0.228	5.85525e-19
FLT3LG	3.57841e-23	-1.2848	0.024	0.049	6.46261e-19
AGT	4.81465e-23	7.152	0.011	0	8.69526e-19
IL23A	4.90823e-23	4.53172	0.013	0.001	8.86426e-19
ANGPTL1	7.34625e-23	-1.46956	0.01	0.028	1.32673e-18
TNFRSF9	9.46497e-23	7.17815	0.011	0	1.70937e-18
CETP	9.46497e-23	7.16739	0.011	0	1.70937e-18
CSF2RA	2.43408e-22	-0.397553	0.432	0.47	4.39595e-18
CMTM2	2.44118e-22	5.64096	0.011	0	4.40876e-18
EPOR	3.95256e-22	1.0419	0.048	0.022	7.13832e-18
TNFRSF10C	6.54651e-22	2.08758	0.022	0.005	1.1823e-17
CBLB	6.79988e-22	0.536461	0.315	0.254	1.22806e-17
PDGFRB	1.00801e-21	7.18979	0.01	0	1.82046e-17
TLR8	1.10865e-21	0.610934	0.056	0.028	2.00223e-17
CD209	1.41324e-21	7.04817	0.01	0	2.55232e-17
VAV1	1.50989e-21	-0.472157	0.256	0.297	2.72687e-17
STAT3	2.55756e-21	0.201101	0.518	0.436	4.61895e-17
S100A2	2.58547e-21	5.33686	0.011	0	4.66936e-17
CCL13	2.77791e-21	7.86335	0.01	0	5.0169e-17
MET	6.10009e-21	3.83326	0.013	0.001	1.10168e-16
EIF2AK2	6.94999e-21	0.370821	0.549	0.507	1.25517e-16
NR1H2	1.00465e-20	-0.367519	0.241	0.284	1.8144e-16
FGF11	1.32499e-20	4.65316	0.011	0	2.39294e-16
S100A8	1.32605e-20	-2.50899	0.402	0.419	2.39486e-16
PLXNB2	1.37722e-20	-0.56947	0.207	0.248	2.48726e-16
IGHG2	2.1095e-20	6.99059	0.01	0	3.80976e-16
PTN	2.37427e-20	4.72554	0.011	0	4.28793e-16
PTGDR	3.64402e-20	-5.79682	0	0.007	6.5811e-16
TNFRSF18	4.49758e-20	2.94847	0.015	0.002	8.12264e-16
PAK2	4.50075e-20	-0.2599	0.622	0.631	8.12835e-16
OPRM1	4.64846e-20	1.83151	0.029	0.01	8.39512e-16
NFKBIE	8.18325e-20	0.410302	0.18	0.13	1.47789e-15
NEO1	1.10385e-19	2.81804	0.016	0.003	1.99354e-15
SH2D1A	1.16729e-19	-1.71678	0.004	0.016	2.10812e-15
GSK3B	1.80718e-19	0.253975	0.385	0.317	3.26377e-15
PROK2	1.89075e-19	-2.16655	0.006	0.019	3.41469e-15
STC1	2.24573e-19	6.95535	0.009	0	4.05579e-15
VAV3	2.69534e-19	0.518863	0.405	0.362	4.86778e-15
EED	3.69343e-19	0.459175	0.11	0.072	6.67034e-15
SYTL1	4.42556e-19	-0.995958	0.025	0.047	7.99255e-15
MAPK1	5.60109e-19	-0.427437	0.335	0.368	1.01156e-14
JUND	6.05253e-19	-0.201808	0.817	0.752	1.09309e-14
CYBB	7.06017e-19	-0.169934	0.651	0.703	1.27507e-14
TRIM5	1.34483e-18	0.452499	0.188	0.139	2.42876e-14
WFDC2	1.40872e-18	2.73384	0.017	0.004	2.54416e-14
ILK	1.538e-18	0.264018	0.289	0.223	2.77762e-14
FGFRL1	2.04334e-18	2.51472	0.015	0.003	3.69028e-14
IL10RB	2.69272e-18	0.178692	0.43	0.351	4.86305e-14
CXCR4	4.8941e-18	0.466016	0.533	0.492	8.83874e-14
OSMR	5.18282e-18	2.81466	0.013	0.002	9.36017e-14
PSMC3	6.06483e-18	0.302956	0.348	0.281	1.09531e-13
CALCB	6.58926e-18	6.70124	0.008	0	1.19002e-13
PMP2	9.23843e-18	7.34164	0.008	0	1.66846e-13
ADRM1	1.05867e-17	0.298592	0.431	0.361	1.91196e-13
RBP7	1.22813e-17	-0.252806	0.149	0.103	2.218e-13
MMP12	1.29528e-17	9.97913	0.008	0	2.33927e-13
SEMA4D	1.36244e-17	-0.435843	0.211	0.25	2.46057e-13
CD48	1.78455e-17	-0.262275	0.451	0.476	3.22289e-13
IL19	1.81607e-17	6.6676	0.008	0	3.27982e-13
BACH2	2.12819e-17	-0.873924	0.035	0.059	3.84352e-13
LANCL1	4.24904e-17	-0.703216	0.056	0.084	7.67377e-13
TAP1	5.43662e-17	0.34356	0.362	0.296	9.81853e-13
FAM3C	6.20336e-17	0.449736	0.174	0.129	1.12033e-12
IL17RB	6.84591e-17	5.61863	0.008	0	1.23637e-12
IL7	8.05178e-17	0.919881	0.047	0.025	1.45415e-12
PTH2R	9.79448e-17	2.56462	0.013	0.002	1.76888e-12
SEMA3B	1.00321e-16	3.20629	0.011	0.001	1.8118e-12
ESRRB	1.37989e-16	6.42619	0.008	0	2.49208e-12
LTBP3	1.55659e-16	-0.445605	0.093	0.125	2.81119e-12
PSMD6	1.75285e-16	0.324315	0.243	0.188	3.16565e-12
IL17RD	2.08512e-16	4.2793	0.009	0	3.76572e-12
SEMA3F	2.28901e-16	4.61774	0.009	0	4.13395e-12
SLC22A17	2.502e-16	4.10159	0.009	0.001	4.51861e-12
ACVR1B	2.94234e-16	0.446918	0.115	0.08	5.31386e-12
CMTM8	3.1199e-16	1.27476	0.033	0.015	5.63454e-12
SERPIND1	3.55621e-16	4.19896	0.008	0	6.42251e-12
CCL17	4.8866e-16	8.51958	0.008	0	8.82519e-12
FGF1	4.91544e-16	5.09884	0.008	0	8.87728e-12
NR6A1	1.00585e-15	0.34422	0.124	0.087	1.81656e-11
CCN3	1.04901e-15	6.55428	0.007	0	1.89451e-11
CLCF1	1.4634e-15	3.08395	0.01	0.001	2.64291e-11
CMTM4	1.63144e-15	1.04028	0.034	0.016	2.94638e-11
NFATC1	1.80671e-15	0.546411	0.127	0.091	3.26292e-11
CD40LG	1.94508e-15	-2.36952	0.001	0.009	3.51282e-11
IRF5	2.09382e-15	0.315163	0.137	0.097	3.78143e-11
AGER	4.33723e-15	-1.57762	0.008	0.021	7.83303e-11
EGF	4.83354e-15	4.11699	0.008	0	8.72937e-11
CD28	6.8942e-15	-0.703248	0.054	0.079	1.24509e-10
PDK1	7.29008e-15	0.666721	0.077	0.05	1.31659e-10
LEAP2	1.20361e-14	1.19204	0.026	0.011	2.17372e-10
NFKBIB	1.33068e-14	0.266837	0.153	0.113	2.4032e-10
CMKLR1	1.81695e-14	0.252047	0.203	0.155	3.28142e-10
VEGFC	2.16311e-14	5.40471	0.007	0	3.90659e-10
EDNRA	4.26975e-14	5.03012	0.007	0	7.71118e-10
TMSB15A	5.94569e-14	5.54978	0.007	0	1.07379e-09
MAPT	7.62812e-14	2.94487	0.01	0.001	1.37764e-09
CCN2	8.43962e-14	-1.55435	0.002	0.009	1.5242e-09
HLA-DOB	8.52478e-14	6.34983	0.006	0	1.53958e-09
AHNAK	1.41954e-13	-0.233098	0.432	0.467	2.56368e-09
PSMB8	1.51683e-13	0.231974	0.618	0.565	2.7394e-09
UNC93B1	1.87789e-13	-0.321746	0.511	0.51	3.39147e-09
MICB	1.95544e-13	0.676779	0.055	0.034	3.53152e-09
TNFSF4	2.35374e-13	6.23329	0.006	0	4.25085e-09
PRKCG	2.35374e-13	6.38489	0.006	0	4.25085e-09
NRG4	2.99958e-13	4.64263	0.007	0	5.41723e-09
GPER1	3.20764e-13	3.60863	0.008	0.001	5.79299e-09
RAF1	4.3263e-13	-0.487753	0.234	0.262	7.8133e-09
IGKV3-20	4.63336e-13	6.61166	0.006	0	8.36784e-09
CMTM6	5.05811e-13	0.196814	0.568	0.497	9.13495e-09
NFAT5	7.5016e-13	-0.238274	0.399	0.434	1.35479e-08
SEMA4F	9.12243e-13	6.14997	0.006	0	1.64751e-08
CMTM5	9.12243e-13	6.32686	0.006	0	1.64751e-08
CXCR6	1.33146e-12	-1.4405	0.003	0.011	2.40461e-08
BCL10	1.72475e-12	0.310824	0.202	0.158	3.1149e-08
TNC	1.79643e-12	6.69905	0.006	0	3.24435e-08
FGF3	1.79643e-12	6.5542	0.006	0	3.24435e-08
VDR	2.03513e-12	0.328686	0.093	0.066	3.67545e-08
C5	2.05572e-12	0.874165	0.025	0.012	3.71263e-08
SLIT2	2.08287e-12	1.87932	0.011	0.002	3.76167e-08
EGFR	2.91301e-12	3.11204	0.008	0.001	5.2609e-08
NOD1	3.21022e-12	-0.579269	0.087	0.113	5.79766e-08
PDCD1	4.70787e-12	2.30343	0.009	0.002	8.50241e-08
MC1R	5.32014e-12	2.29665	0.01	0.002	9.60818e-08
NFATC4	5.63014e-12	3.77202	0.006	0	1.0168e-07
LIFR	5.97571e-12	2.52952	0.008	0.001	1.07921e-07
IFNG	6.27697e-12	5.57127	0.006	0	1.13362e-07
CCR5	7.31714e-12	0.471108	0.087	0.061	1.32148e-07
PAK6	1.18196e-11	2.66376	0.008	0.001	2.13461e-07
ORM1	1.37367e-11	6.20697	0.005	0	2.48085e-07
ALB	1.37367e-11	6.18906	0.005	0	2.48085e-07
ISG20L2	2.15646e-11	0.345729	0.155	0.12	3.89457e-07
CCR10	2.70766e-11	6.00427	0.005	0	4.89004e-07
LMBR1	3.61981e-11	-0.487081	0.141	0.169	6.53737e-07
IL1RL2	3.85787e-11	2.55683	0.009	0.002	6.96731e-07
PLXNB1	4.34562e-11	2.11167	0.008	0.002	7.8482e-07
FPR2	6.4701e-11	0.348317	0.062	0.042	1.1685e-06
OBP2B	7.49723e-11	6.29066	0.005	0	1.354e-06
NCR3	8.85168e-11	-2.44389	0.001	0.006	1.59861e-06
CDNF	1.02088e-10	4.69909	0.005	0	1.84371e-06
IGHG4	1.2056e-10	-2.0354	0.053	0.073	2.17732e-06
CRLF1	1.31713e-10	4.34311	0.005	0	2.37874e-06
MX2	1.49859e-10	0.267158	0.485	0.457	2.70645e-06
MAPK14	1.53455e-10	-0.477472	0.247	0.27	2.7714e-06
PSME3	1.56426e-10	0.282587	0.15	0.115	2.82506e-06
EPO	2.07744e-10	6.29262	0.005	0	3.75186e-06
SLURP1	2.07744e-10	6.55004	0.005	0	3.75186e-06
TXK	2.07945e-10	0.398824	0.061	0.04	3.75548e-06
FABP7	2.19369e-10	4.17597	0.006	0.001	3.96181e-06
LIF	2.28829e-10	4.29427	0.005	0	4.13265e-06
INHBB	2.67652e-10	3.73889	0.006	0	4.8338e-06
IL1R2	2.82732e-10	0.722401	0.079	0.057	5.10614e-06
HCK	2.98698e-10	-0.984635	0.423	0.397	5.39449e-06
NRG2	3.19311e-10	3.9355	0.005	0	5.76676e-06
IGLC1	4.31629e-10	-2.73396	0.039	0.056	7.79522e-06
ACVR2B	4.52031e-10	1.09216	0.02	0.009	8.16368e-06
TACR1	5.27179e-10	3.73897	0.006	0	9.52085e-06
MALT1	6.44344e-10	0.391598	0.335	0.298	1.16368e-05
PLCG1	9.92804e-10	0.877638	0.026	0.014	1.793e-05
PPIA	1.10893e-09	-0.178625	0.982	0.964	2.00274e-05
PGR	1.13782e-09	5.95978	0.004	0	2.0549e-05
VIPR1	1.18237e-09	-0.929016	0.007	0.016	2.13536e-05
LAT	1.19195e-09	0.657711	0.053	0.035	2.15267e-05
BMP8B	1.59927e-09	5.55871	0.004	0	2.88828e-05
BMP8A	1.59927e-09	5.7271	0.004	0	2.88828e-05
ICOS	2.45837e-09	-0.2078	0.01	0.02	4.43981e-05
PDGFD	2.71091e-09	-1.9703	0.002	0.007	4.89591e-05
HDGFL3	4.01056e-09	0.376128	0.073	0.053	7.24308e-05
IGHV3-23	4.44421e-09	5.6779	0.004	0	8.02624e-05
KIR2DL4	4.44421e-09	5.49367	0.004	0	8.02624e-05
PSMD10	5.96561e-09	0.30715	0.121	0.093	0.000107739
PLCG2	6.21548e-09	-0.439065	0.247	0.265	0.000112252
ORM2	6.24982e-09	5.69278	0.004	0	0.000112872
VTN	6.24982e-09	5.49004	0.004	0	0.000112872
LTB4R	7.77724e-09	-0.549459	0.081	0.101	0.000140457
CXCL14	8.79027e-09	5.75093	0.004	0	0.000158752
BPIFB2	8.79027e-09	5.98141	0.004	0	0.000158752
PGLYRP2	8.79027e-09	5.82945	0.004	0	0.000158752
FGF12	9.56899e-09	1.83213	0.007	0.001	0.000172816
IL34	1.2901e-08	3.56589	0.005	0	0.000232992
CYLD	1.49134e-08	-0.371797	0.268	0.286	0.000269336
TSHR	1.54909e-08	-1.21919	0.007	0.015	0.000279766
IGLV1-51	1.73969e-08	5.43752	0.004	0	0.000314187
VEGFD	1.73969e-08	5.47302	0.004	0	0.000314187
IL4R	2.25931e-08	0.167617	0.241	0.2	0.000408032
CD1D	4.12193e-08	-0.698305	0.053	0.07	0.000744421
NOD2	4.1821e-08	-0.554638	0.058	0.075	0.000755287
LTBP1	4.25944e-08	1.41776	0.013	0.005	0.000769255
ADRB1	4.35569e-08	-3.71461	0	0.003	0.000786639
ADIPOR1	4.47615e-08	-0.234931	0.247	0.267	0.000808393
GREM1	4.84974e-08	5.94527	0.003	0	0.000875863
IL12RB2	6.42166e-08	1.28334	0.016	0.008	0.00115975
SEMA6D	6.58795e-08	4.38458	0.004	0	0.00118978
THRA	6.717e-08	0.385188	0.064	0.046	0.00121309
NOX3	6.82801e-08	5.27419	0.003	0	0.00123314
NRG3	7.33637e-08	2.06545	0.007	0.002	0.00132495
TFR2	8.04788e-08	-1.58621	0.004	0.009	0.00145345
NGFR	9.61516e-08	5.48573	0.003	0	0.0017365
ACVR1C	9.61516e-08	5.80615	0.003	0	0.0017365
IGKV1-5	9.61516e-08	5.54847	0.003	0	0.0017365
NR2C1	1.07578e-07	-0.516578	0.105	0.125	0.00194285
NFATC2	1.3373e-07	0.280485	0.21	0.177	0.00241516
IGF2	1.35428e-07	5.19615	0.003	0	0.00244584
RAET1E	1.35428e-07	5.59912	0.003	0	0.00244584
VGF	1.37169e-07	4.08363	0.004	0	0.00247726
RFXANK	1.49263e-07	0.260741	0.202	0.168	0.00269569
CMTM1	1.86241e-07	0.352002	0.072	0.054	0.00336351
NPR3	1.90792e-07	5.24621	0.003	0	0.0034457
PRF1	2.07099e-07	-0.796635	0.01	0.018	0.00374021
RARB	2.57364e-07	4.27485	0.003	0	0.00464799
PDGFRL	2.6885e-07	5.49079	0.003	0	0.00485542
SEMA3A	2.6885e-07	5.17515	0.003	0	0.00485542
S100Z	3.11408e-07	-0.573004	0.101	0.12	0.00562402
FGF20	3.78936e-07	5.2031	0.003	0	0.00684359
FABP6	3.78936e-07	5.18468	0.003	0	0.00684359
CCL28	4.31095e-07	0.609033	0.021	0.012	0.00778558
AKT2	4.45405e-07	-0.397809	0.103	0.122	0.00804402
DKK1	4.50081e-07	4.64086	0.003	0	0.00812846
ANGPTL2	5.34238e-07	5.10852	0.003	0	0.00964834
HFE	6.60695e-07	0.334175	0.039	0.026	0.0119321
TNFRSF25	6.92538e-07	-0.779031	0.007	0.014	0.0125072
IGLV3-1	7.53394e-07	5.40596	0.003	0	0.0136063
FAM3D	8.08723e-07	-1.7401	0.002	0.005	0.0146055
NPFF	8.93876e-07	2.60172	0.004	0.001	0.0161434
BTC	1.01786e-06	2.88597	0.003	0	0.0183825
BMP7	1.22438e-06	1.77686	0.008	0.003	0.0221123
FABP4	1.4783e-06	1.77952	0.013	0.006	0.026698
OPRD1	1.49962e-06	5.39779	0.003	0	0.0270831
FGF18	2.11674e-06	5.03832	0.003	0	0.0382283
ANGPT1	2.11674e-06	5.51606	0.003	0	0.0382283
PSPN	2.38428e-06	2.4793	0.004	0.001	0.0430602
UCN	2.46548e-06	3.58461	0.003	0	0.0445266
NFYB	2.78745e-06	0.272876	0.09	0.071	0.0503413
IGHV1-18	2.98884e-06	4.81687	0.002	0	0.0539784
IL17RE	3.06644e-06	1.0381	0.01	0.004	0.0553799
NRAS	3.99127e-06	0.170954	0.178	0.149	0.0720823
TNFRSF6B	4.0189e-06	3.73193	0.003	0	0.0725813
S1PR2	4.06603e-06	0.511299	0.031	0.021	0.0734326
APOBEC3A	4.09464e-06	0.335484	0.127	0.106	0.0739492
PI3	4.11033e-06	-5.27849	0	0.002	0.0742326
IGLV1-44	4.22178e-06	5.72616	0.002	0	0.0762454
RNASE2	4.97281e-06	-0.873722	0.12	0.135	0.0898089
IGHV3-21	5.96566e-06	4.94489	0.002	0	0.10774
RLN2	8.43338e-06	5.12856	0.002	0	0.152307
CBLC	9.15366e-06	2.07617	0.005	0.001	0.165315
GHRH	1.19271e-05	4.98189	0.002	0	0.215404
CORT	1.19271e-05	4.74812	0.002	0	0.215404
NCR1	1.27952e-05	-3.06601	0	0.002	0.231081
FGFR3	1.53269e-05	2.91541	0.003	0	0.276804
UMODL1	1.5897e-05	4.11749	0.002	0	0.2871
KLKB1	1.62972e-05	2.52969	0.003	0	0.294327
ESM1	1.68763e-05	5.06346	0.002	0	0.304786
IL17B	1.68763e-05	5.32653	0.002	0	0.304786
APLN	1.68763e-05	4.53887	0.002	0	0.304786
JAG2	2.21953e-05	1.69194	0.006	0.002	0.400847
TMSB15B	2.38912e-05	4.70122	0.002	0	0.431475
AMH	2.68724e-05	3.27596	0.003	0	0.485315
APLNR	3.38404e-05	4.62924	0.002	0	0.611157
PCSK1	3.38404e-05	4.47242	0.002	0	0.611157
CCK	3.38404e-05	5.60868	0.002	0	0.611157
GFAP	3.38404e-05	6.97912	0.002	0	0.611157
SPINK5	4.79609e-05	4.6081	0.002	0	0.866173
TRH	4.79609e-05	4.97683	0.002	0	0.866173
NFYC	5.96149e-05	-0.29147	0.221	0.233	1
PAK3	6.80165e-05	4.38324	0.002	0	1
ELN	6.80165e-05	4.61568	0.002	0	1
PTHLH	6.80165e-05	4.50707	0.002	0	1
COLEC10	6.80165e-05	4.71113	0.002	0	1
IGLV10-54	6.80165e-05	4.70969	0.002	0	1
IGLV3-21	6.80165e-05	4.58346	0.002	0	1
MIF	6.96786e-05	0.172705	0.925	0.95	1
TNFSF8	7.19356e-05	0.283727	0.201	0.175	1
IL21R	8.59619e-05	-0.417298	0.035	0.045	1
F2RL1	9.10327e-05	2.10494	0.004	0.001	1
SECTM1	9.14853e-05	-0.250369	0.135	0.15	1
IGHV4-39	9.65248e-05	5.09284	0.002	0	1
ELAVL1	0.000103012	-0.193537	0.206	0.219	1
WFIKKN1	0.00018034	3.46967	0.002	0	1
IL12RB1	0.000181615	0.194653	0.068	0.054	1
MIA	0.000190076	0.515888	0.01	0.016	1
EDN2	0.000194843	4.8249	0.002	0	1
IGKV4-1	0.000194843	4.5102	0.002	0	1
IGLV2-14	0.000194843	5.86841	0.002	0	1
LTF	0.000206251	-0.787857	0.003	0.006	1
ZC3HAV1L	0.000221021	1.97666	0.003	0.001	1
RABEP2	0.000228928	-0.461079	0.078	0.09	1
LCN2	0.000232659	2.03841	0.009	0.005	1
TMSB4Y	0.000277184	4.1114	0.002	0	1
XCL2	0.000294675	-0.686576	0.003	0.006	1
SEMA4B	0.000313012	0.320118	0.046	0.036	1
RXFP1	0.000362254	3.82878	0.002	0	1
ADM2	0.000388788	1.45101	0.005	0.002	1
CCR7	0.000421252	0.299677	0.016	0.023	1
IGHA2	0.000437246	1.89544	0.002	0	1
UBR1	0.000492156	-0.203164	0.208	0.22	1
RORC	0.000583833	1.86036	0.003	0.001	1
SEMA4C	0.000586097	0.165638	0.034	0.026	1
ZYX	0.000612087	-0.23431	0.398	0.39	1
ROBO3	0.000628617	0.452211	0.012	0.007	1
TNFRSF19	0.000652872	1.40059	0.004	0.001	1
CMTM7	0.000704116	-0.204697	0.421	0.407	1
FASLG	0.000840081	-0.939761	0.002	0.004	1
RELA	0.00101361	-0.270337	0.146	0.156	1
PSMD5	0.00110752	-0.289021	0.125	0.136	1
BPIFB1	0.00118873	-0.721815	0.002	0.005	1
ARTN	0.00163977	2.74738	0.002	0	1
FGF13	0.00198088	0.518595	0.059	0.05	1
SHC2	0.00203707	1.33838	0.004	0.002	1
IL18RAP	0.00221517	2.19829	0.002	0	1
BMP4	0.00221814	2.17144	0.002	0	1
PTGER2	0.00227789	-0.429769	0.048	0.057	1
HNF4G	0.00325966	2.61737	0.002	0	1
SKIV2L	0.00332548	0.19933	0.041	0.033	1
SOS1	0.00356887	-0.207431	0.326	0.327	1
EPGN	0.00381056	2.08681	0.002	0.001	1
SP1	0.00401249	-0.268365	0.131	0.14	1
PTPN6	0.00416457	-0.207955	0.399	0.383	1
CD79B	0.00543008	0.187907	0.021	0.016	1
SRC	0.00590716	-0.342493	0.106	0.114	1
F2R	0.00758664	-0.483676	0.007	0.011	1
RARG	0.00813283	0.719638	0.014	0.01	1
TAFA5	0.00880134	1.93626	0.002	0	1
XCL1	0.00885874	-1.15837	0.001	0.003	1
NRTN	0.00948778	1.83912	0.002	0.001	1
CBL	0.0101485	-0.21019	0.271	0.271	1
TNFRSF4	0.011647	0.581695	0.018	0.013	1
APOBEC3H	0.0126305	0.236497	0.039	0.032	1
CCL22	0.0131526	1.45515	0.006	0.003	1
OGFR	0.0143897	-0.205285	0.266	0.263	1
CHP1	0.0198675	-0.187672	0.236	0.238	1
IRF3	0.0371962	-0.215199	0.168	0.173	1
NR3C2	0.0380945	0.194891	0.042	0.036	1
ESRRA	0.0408886	-0.260932	0.133	0.138	1
TRDC	0.0466573	-1.52537	0.001	0.003	1
TRGC1	0.0567992	-0.463661	0.002	0.004	1
CTF1	0.0600283	0.409258	0.005	0.003	1
DEFB1	0.0723992	0.274258	0.073	0.066	1
RETN	0.0731872	-0.496525	0.111	0.1	1
IL32	0.0741506	-0.378051	0.1	0.09	1
AKT3	0.0828206	-0.161843	0.123	0.13	1
DAXX	0.0954421	-0.189833	0.1	0.104	1
TRPC4AP	0.140318	-0.180959	0.325	0.316	1
BECN1	0.15172	-0.164054	0.196	0.194	1
RBP5	0.16503	-0.66594	0.002	0.003	1
APOBEC3F	0.184216	-0.202162	0.055	0.058	1
KLRC1	0.187264	-0.331007	0.002	0.003	1
LRSAM1	0.196804	-0.262212	0.123	0.124	1
PTGER3	0.197963	-1.19528	0.002	0.003	1
TNFSF14	0.206901	0.492445	0.029	0.026	1
SEMA4G	0.209162	-1.0582	0.001	0.002	1
NR1D2	0.242382	-0.225151	0.166	0.165	1
DUOX1	0.249852	-0.215521	0.008	0.01	1
RXRA	0.29175	-0.284334	0.19	0.186	1
HLA-DQA1	0.437189	0.251228	0.587	0.62	1
LEPR	0.448173	-0.240197	0.051	0.052	1
HLA-DRA	0.529027	0.292034	0.98	0.995	1
HLA-DRB5	0.622189	0.275872	0.282	0.265	1
CYSLTR2	0.746222	-0.206504	0.009	0.008	1
PIK3CB	0.751285	-0.310881	0.238	0.226	1
RARA	0.839533	-0.174041	0.108	0.106	1
NRG1	0.844467	-0.18498	0.008	0.008	1
MAP3K8	0.958776	0.220501	0.523	0.539	1
GNLY	0.976692	-0.59571	0.042	0.042	1
