# Supplementary material for: Single-cell profiling reveals distinct populations of tumor-associated macrophages and metastatic tumor cells in breast cancer brain metastasis
Source: Cell Death Dis. 2026 Apr 25;17(1):553. doi: 10.1038/s41419-026-08807-w (PMC13247122; doi:10.1038/s41419-026-08807-w)
Supplement: Supplementary file 10 — Supplementary Table 7 [file 41419_2026_8807_MOESM10_ESM.xls]

## Sheet: qnpiq-v9rkm
gene	Blood_p_val	Blood_avg_log2FC	Blood_pct.1	CSF_p_val	CSF_avg_log2FC	CSF_pct.1	label
MS4A7	0	-4.95332	0.05	0	-1.34794	0.601	Down in Circulating
PLAC8	0	4.6838	0.818	1.26935e-282	2.46673	0.344	Up in Circulating
BCL11A	0	5.47241	0.732	2.64902e-143	2.95801	0.158	Up in Circulating
IL3RA	0	4.53449	0.736	1.5468e-30	0.969318	0.142	Up in Circulating
PLIN2	0	-5.04074	0.073	0	-3.65405	0.195	Down in Circulating
MT-ND5	0	-3.26138	0.256	1.06044e-170	-0.870909	0.854	Down in Circulating
CREG1	0	-4.23124	0.078	0	-1.95388	0.381	Down in Circulating
MAFB	0	-3.42506	0.071	6.38424e-131	-0.874541	0.539	Down in Circulating
MARCKS	0	-2.37324	0.245	6.25117e-189	-0.80878	0.791	Down in Circulating
LGALS3	0	-3.32464	0.247	0	-2.77122	0.495	Down in Circulating
GLUL	0	-3.4035	0.262	0	-2.00827	0.511	Down in Circulating
NUPR1	0	-5.10011	0.151	0	-3.05788	0.22	Down in Circulating
SELL	0	3.8128	0.755	9.19511e-58	1.14464	0.22	Up in Circulating
CEBPB	0	-2.82176	0.206	1.0773e-75	-0.574993	0.695	Down in Circulating
HSPA1A	0	-4.93855	0.25	0	-4.19026	0.458	Down in Circulating
HMOX1	0	-5.23923	0.034	0	-2.23337	0.274	Down in Circulating
CTSH	0	-2.83134	0.15	1.42081e-108	-0.711361	0.622	Down in Circulating
NPL	0	-4.49097	0.033	2.49521e-134	-0.86612	0.409	Down in Circulating
PLXDC2	0	-2.75753	0.281	1.82285e-34	-0.0120885	0.956	#Ng
C3AR1	0	-4.99064	0.028	1.91932e-71	-0.709004	0.494	Down in Circulating
IGKC	0	2.32728	0.84	6.82596e-151	-2.93273	0.062	#Ng
LIMS1	0	-2.84393	0.283	0	-1.57152	0.673	Down in Circulating
FCGR1A	0	-4.73455	0.034	9.10934e-85	-0.827062	0.486	Down in Circulating
MS4A4A	0	-4.29846	0.095	1.39988e-288	-1.53292	0.417	Down in Circulating
SGK1	0	-3.17613	0.108	0	-3.36361	0.204	Down in Circulating
CCDC69	0	3.88599	0.676	1.99112e-102	1.24311	0.229	Up in Circulating
ADAP2	0	-4.11349	0.042	2.03896e-14	0.238243	0.665	#Ng
LGALS3BP	0	-4.61078	0.042	4.8108e-227	-1.22074	0.324	Down in Circulating
CD9	0	-3.36599	0.184	0	-1.83057	0.384	Down in Circulating
LTB	0	4.39894	0.614	0	2.35688	0.258	Up in Circulating
SLA	0	-4.22995	0.044	2.08823e-60	-0.804378	0.524	Down in Circulating
JUN	0	-2.65142	0.267	0	-3.78247	0.285	Down in Circulating
MPEG1	0	3.0283	0.77	3.85808e-303	1.60907	0.487	Up in Circulating
FMNL2	0	-5.04793	0.136	1.09317e-306	-2.1446	0.506	Down in Circulating
PTCRA	0	4.32315	0.646	1.62234e-32	-0.62919	0.031	#Ng
SAMSN1	0	-2.42068	0.145	3.55507e-278	-2.01162	0.512	Down in Circulating
CXCL16	0	-4.43827	0.043	6.06555e-57	-0.506151	0.457	Down in Circulating
SLC11A1	0	-2.46713	0.122	3.70111e-48	-0.588516	0.572	Down in Circulating
CD86	0	-3.93787	0.09	1.62706e-56	0.237674	0.743	#Ng
ASAH1	0	-2.51174	0.352	0	-1.62417	0.601	Down in Circulating
FOS	0	-2.58148	0.346	0	-2.56495	0.57	Down in Circulating
APLP2	0	-1.76086	0.338	8.51586e-213	-0.761886	0.737	Down in Circulating
PLP2	0	2.79022	0.882	2.73138e-13	0.30821	0.403	Up in Circulating
ELL2	0	-4.41374	0.137	0	-3.19837	0.317	Down in Circulating
EPSTI1	0	-3.51525	0.156	0.00747924	-0.307235	0.75	Down in Circulating
MNDA	0	-1.05255	0.165	1.22826e-37	-0.418727	0.611	Down in Circulating
DUSP1	0	-1.76967	0.347	0	-2.86016	0.44	Down in Circulating
ABCA1	0	-3.36998	0.076	0	-2.11331	0.307	Down in Circulating
TIMP2	0	-2.57848	0.201	7.85038e-301	-1.26992	0.535	Down in Circulating
ZNF331	0	-5.30386	0.054	0	-3.42644	0.222	Down in Circulating
COTL1	0	-1.11462	0.238	7.0855e-77	0.347721	0.838	#Ng
CEBPD	0	-2.13514	0.206	1.17624e-29	0.196147	0.799	#Ng
PLD3	0	-3.37247	0.134	3.92821e-201	-1.35157	0.454	Down in Circulating
CLEC7A	0	-2.16719	0.113	5.05832e-68	0.287332	0.767	#Ng
PARP14	0	-3.14203	0.104	2.50451e-05	-0.0823301	0.701	#Ng
SLC8A1	0	-2.5707	0.131	1.74793e-21	-0.216086	0.845	#Ng
FGD4	0	-3.93478	0.051	3.45784e-42	-0.0330218	0.725	#Ng
HSPA1B	0	-4.37215	0.114	0	-4.34757	0.119	Down in Circulating
SOAT1	0	-3.51126	0.068	1.26201e-209	-1.47624	0.326	Down in Circulating
FNIP2	0	-3.6023	0.079	6.29253e-278	-2.04337	0.304	Down in Circulating
CYFIP1	0	-3.62842	0.059	1.11343e-35	-0.476058	0.453	Down in Circulating
SDCBP	0	-1.99049	0.379	0	-1.49634	0.588	Down in Circulating
IL18	0	-2.9958	0.128	3.94661e-42	-0.60493	0.55	Down in Circulating
CSTB	0	-3.37756	0.439	0	-1.712	0.834	Down in Circulating
LY86	0	-2.62012	0.103	2.31525e-74	0.496563	0.708	#Ng
SLC7A7	0	-3.02049	0.058	9.93155e-30	-0.381331	0.439	Down in Circulating
AFF3	0	3.16357	0.601	1.11009e-141	1.78505	0.259	Up in Circulating
C5AR1	0	-3.21888	0.083	1.40031e-121	-1.18391	0.406	Down in Circulating
ANXA5	0	-2.08915	0.436	0	-1.48601	0.621	Down in Circulating
HSPH1	0	-3.61541	0.175	0	-3.452	0.212	Down in Circulating
MT2A	0	-3.26713	0.346	3.27227e-10	-0.0436852	0.777	#Ng
LYZ	0	-0.697256	0.237	2.62133e-183	0.293982	0.912	#Ng
ANXA1	0	-2.36589	0.176	2.69528e-159	-1.66016	0.53	Down in Circulating
CD83	0	-1.87723	0.18	0	-3.053	0.246	Down in Circulating
LCP2	0	-1.98698	0.133	1.61419e-47	-0.856753	0.552	Down in Circulating
RAB20	0	-3.85095	0.057	5.36858e-47	-0.663929	0.434	Down in Circulating
ATF3	0	-4.137	0.051	0	-4.70698	0.061	Down in Circulating
TLE5	0	2.77642	0.779	1.01658e-112	0.821543	0.468	Up in Circulating
UPP1	0	-3.32397	0.07	1.31551e-285	-2.02689	0.252	Down in Circulating
RHOB	0	-3.20277	0.13	2.85048e-287	-1.63726	0.289	Down in Circulating
CXXC5	0	3.35046	0.692	4.06598e-12	-0.403282	0.162	#Ng
LRMDA	0	-2.57761	0.16	1.21512e-47	0.0186809	0.861	#Ng
RAC2	0	2.58064	0.748	2.29924e-105	0.890864	0.436	Up in Circulating
NR4A2	0	-4.70636	0.045	0	-2.82764	0.193	Down in Circulating
PAXX	0	2.88469	0.715	5.90246e-129	0.932815	0.421	Up in Circulating
JAML	0	2.48277	0.634	0	2.10822	0.49	Up in Circulating
LIPA	0	-3.30073	0.145	2.70379e-48	-0.724274	0.539	Down in Circulating
NR4A3	0	-5.25969	0.032	0	-4.3715	0.078	Down in Circulating
MT-ND4L	0	-2.75543	0.15	7.88867e-131	-0.969991	0.397	Down in Circulating
CD59	0	-2.55117	0.174	0	-2.26165	0.207	Down in Circulating
PLAUR	0	-1.98172	0.277	2.23762e-228	-1.47895	0.6	Down in Circulating
LMNA	0	-3.21252	0.126	0	-2.83414	0.157	Down in Circulating
CTSA	0	-2.33623	0.162	0	-1.65837	0.297	Down in Circulating
NINJ1	0	-1.47865	0.191	3.70674e-131	-0.821359	0.437	Down in Circulating
PDXK	0	-2.03971	0.236	1.29927e-227	-1.15374	0.439	Down in Circulating
FNDC3B	0	-1.95226	0.224	9.86324e-84	-1.06906	0.622	Down in Circulating
BCL2A1	0	-1.39472	0.152	0	-3.61564	0.118	Down in Circulating
SERPINB6	0	-2.57868	0.107	9.26803e-22	-0.342908	0.47	Down in Circulating
MGP	0	-3.55716	0.202	0	-4.08084	0.171	Down in Circulating
SULF2	0	2.70546	0.588	2.23106e-211	1.48107	0.345	Up in Circulating
RASSF4	0	-3.50006	0.042	5.7679e-103	-1.08993	0.318	Down in Circulating
CCL3	0	-2.18605	0.225	0	-5.29461	0.111	Down in Circulating
FCER1A	0	3.9324	0.457	1.06442e-156	3.03315	0.09	Up in Circulating
PRKCB	0	2.06551	0.773	0	1.17373	0.653	Up in Circulating
IRF4	0	4.6656	0.465	4.30884e-58	1.05363	0.07	Up in Circulating
IRF8	0	2.94264	0.797	3.78166e-37	-0.223025	0.234	#Ng
GIMAP4	0	-3.36619	0.048	1.44624e-85	0.623539	0.624	#Ng
MAML2	0	-2.79712	0.226	0.0163921	-0.41405	0.801	Down in Circulating
IRF7	0	3.36001	0.82	4.45716e-23	0.456421	0.445	Up in Circulating
ATP6V1B2	0	-2.61568	0.132	3.2593e-171	-1.34653	0.344	Down in Circulating
SEPTIN1	0	4.79266	0.466	3.10731e-102	1.97675	0.107	Up in Circulating
PLTP	0	-4.20472	0.062	6.67508e-160	-0.939014	0.255	Down in Circulating
SMS	0	-2.02802	0.215	1.87978e-151	-0.932875	0.435	Down in Circulating
PET100	0	1.94615	0.881	2.88414e-37	0.450688	0.533	Up in Circulating
BASP1	0	-2.35801	0.115	2.55339e-100	-1.28749	0.406	Down in Circulating
MERTK	0	-4.74321	0.038	5.75756e-224	-2.03391	0.206	Down in Circulating
GYPC	0	-2.39926	0.185	1.34534e-149	-0.926396	0.407	Down in Circulating
HSPD1	0	-2.34014	0.382	0	-2.32912	0.402	Down in Circulating
APP	0	2.95683	0.876	1.17064e-13	-0.157992	0.365	#Ng
RASGRP2	0	3.72099	0.492	1.54501e-171	1.8095	0.203	Up in Circulating
CD84	0	-3.18905	0.092	1.63709e-62	-0.814849	0.411	Down in Circulating
DNAJB1	0	-3.44262	0.222	0	-3.74457	0.218	Down in Circulating
CDK2AP2	0	2.72748	0.614	1.90883e-146	1.17597	0.366	Up in Circulating
SIRPA	0	-2.31676	0.072	1.00634e-24	-0.42375	0.406	Down in Circulating
MPP1	0	-2.56486	0.111	1.51272e-239	-1.49115	0.245	Down in Circulating
RGS1	0	-3.21244	0.231	0	-2.91321	0.251	Down in Circulating
TCF4	0	3.34522	0.796	8.96655e-172	1.16486	0.591	Up in Circulating
PTPRE	0	2.3169	0.825	0	1.47845	0.734	Up in Circulating
IGFLR1	0	2.59608	0.766	8.00984e-47	0.536441	0.444	Up in Circulating
AKR1B1	0	-3.5679	0.075	2.31488e-97	-1.12456	0.338	Down in Circulating
TUBA1C	0	-1.59258	0.266	0	-1.58283	0.36	Down in Circulating
DPYD	0	-1.4767	0.246	2.50891e-30	-0.0278282	0.872	#Ng
CSF1R	0	-2.90482	0.087	5.15106e-107	0.619161	0.661	#Ng
FMN1	0	-4.33194	0.096	3.15503e-87	-1.91309	0.439	Down in Circulating
NCF1	0	2.12056	0.813	2.55202e-97	1.01136	0.542	Up in Circulating
BLVRB	0	-1.63131	0.351	1.35961e-193	-0.926602	0.526	Down in Circulating
SPATS2L	0	-2.88404	0.147	2.33729e-45	-0.747217	0.477	Down in Circulating
MFSD1	0	-2.32157	0.225	4.20689e-289	-1.53237	0.371	Down in Circulating
P2RY14	0	5.32559	0.431	1.89918e-256	3.64819	0.132	Up in Circulating
JPT1	0	-2.10948	0.301	0	-1.65057	0.426	Down in Circulating
XAF1	0	-2.91673	0.11	2.75508e-20	-0.0120202	0.67	#Ng
GBP1	0	-4.05633	0.034	2.79514e-91	-1.21393	0.281	Down in Circulating
ATXN1	0	-1.89224	0.175	6.45457e-23	0.190266	0.679	#Ng
SERPINF1	0	3.05495	0.792	6.51209e-153	-1.34986	0.15	#Ng
IER3	0	-1.93154	0.28	2.87529e-154	-1.80456	0.555	Down in Circulating
IGSF6	0	-2.27667	0.219	2.52172e-239	-1.56077	0.393	Down in Circulating
ACSL1	0	-0.734983	0.228	4.43177e-275	-2.01896	0.4	Down in Circulating
CRIP1	0	2.04797	0.92	5.60203e-66	0.659146	0.612	Up in Circulating
ITGAV	0	-2.91799	0.023	7.14185e-204	-1.80442	0.17	Down in Circulating
CFD	0	-1.39417	0.149	9.36238e-30	-0.623928	0.48	Down in Circulating
HIGD1A	0	2.6023	0.61	1.01782e-11	-0.438573	0.153	#Ng
ADAM19	0	4.65162	0.43	2.26734e-122	2.06083	0.112	Up in Circulating
MGST3	0	-1.90937	0.458	0	-1.85029	0.464	Down in Circulating
NUCB2	0	1.98066	0.736	7.63361e-98	-1.37077	0.157	#Ng
CEP170	0	-2.45952	0.167	1.98263e-82	-0.96481	0.454	Down in Circulating
ZFAND5	0	-2.42213	0.214	0	-2.26695	0.294	Down in Circulating
LACTB	0	-2.16005	0.106	2.07807e-88	-0.798419	0.33	Down in Circulating
TNS3	0	-2.57741	0.172	2.9146e-118	-1.27572	0.441	Down in Circulating
ATP1B3	0	-3.32248	0.398	0	-2.54132	0.529	Down in Circulating
ZFP36L1	0	-0.985046	0.305	7.44641e-256	0.885502	0.867	#Ng
GK	0	-3.34549	0.06	2.63306e-150	-1.75113	0.251	Down in Circulating
LSP1	0	1.93879	0.865	5.92294e-284	0.996127	0.737	Up in Circulating
PARP9	0	-3.13193	0.062	1.01762e-13	0.198014	0.514	#Ng
CYFIP2	0	4.37315	0.428	2.17407e-107	1.86939	0.12	Up in Circulating
TFEC	0	-2.32858	0.135	4.20822e-82	-0.965683	0.383	Down in Circulating
KCTD12	0	-2.06996	0.196	4.05255e-53	0.356949	0.714	#Ng
IFNGR1	0	-2.04081	0.251	1.08948e-101	-0.797455	0.479	Down in Circulating
GAA	0	-2.72308	0.072	5.47455e-127	-1.13355	0.252	Down in Circulating
EIF3L	0	1.80603	0.752	2.9229e-171	0.991902	0.569	Up in Circulating
HEXA	0	-1.90625	0.217	1.45859e-123	-0.906624	0.426	Down in Circulating
VDAC1	0	-1.58863	0.355	0	-1.29776	0.414	Down in Circulating
ITGAX	0	-2.38066	0.085	1.06764e-89	-1.254	0.313	Down in Circulating
SEL1L3	0	3.11836	0.488	6.62335e-111	1.72481	0.23	Up in Circulating
CTSD	0	-3.50804	0.586	0	-2.71997	0.637	Down in Circulating
LPAR6	0	-4.00336	0.027	1.21555e-69	0.561165	0.548	#Ng
RIN3	0	-1.88763	0.097	2.20445e-64	0.483655	0.608	#Ng
HIST1H4C	0	1.95106	0.667	0	1.15557	0.602	Up in Circulating
NAMPT	0	-1.26615	0.372	0	-2.56922	0.467	Down in Circulating
STOM	0	-3.64405	0.037	2.40839e-34	-0.686245	0.315	Down in Circulating
DNASE2	0	-2.62718	0.131	0	-2.75642	0.116	Down in Circulating
OFD1	0	2.89975	0.549	3.39971e-51	0.794028	0.266	Up in Circulating
PPT1	0	-1.78071	0.227	2.02078e-69	-0.711146	0.485	Down in Circulating
LPCAT2	0	-2.72183	0.073	1.58823e-12	0.00530156	0.516	#Ng
NR4A1	0	-4.6804	0.025	0	-3.78307	0.057	Down in Circulating
UGCG	0	2.76547	0.77	4.66144e-129	-0.8935	0.174	#Ng
FCHO2	0	-3.56894	0.046	4.97263e-98	-1.32652	0.255	Down in Circulating
TANC2	0	-3.83997	0.051	2.10864e-60	-1.24086	0.312	Down in Circulating
FPR1	0	-1.16266	0.121	2.08265e-21	0.241476	0.556	#Ng
GBP2	0	-1.0947	0.11	2.71566e-110	-1.23748	0.307	Down in Circulating
GSTO1	0	-1.95582	0.474	0	-1.58416	0.579	Down in Circulating
ARID5B	0	-2.72287	0.119	2.40143e-32	-0.699959	0.403	Down in Circulating
KRT19	0	-2.50766	0.213	0	-2.25681	0.237	Down in Circulating
SWAP70	0	-2.92835	0.079	3.98598e-100	-1.10575	0.276	Down in Circulating
CREM	0	-2.59748	0.161	2.09512e-39	-0.531137	0.439	Down in Circulating
PPP1R16B	0	4.59371	0.401	9.33239e-263	2.82493	0.174	Up in Circulating
IFNGR2	0	-0.708034	0.251	4.61418e-122	0.61871	0.769	#Ng
IFI44L	0	-2.54831	0.185	2.2706e-230	0.810912	0.812	#Ng
RGCC	0	-4.36154	0.04	7.11673e-204	-2.51737	0.17	Down in Circulating
GPCPD1	0	-1.94872	0.216	0	-2.17982	0.28	Down in Circulating
ODC1	0	2.34161	0.557	1.03828e-13	-0.720683	0.134	#Ng
NABP1	0	-2.38495	0.058	1.53497e-78	-1.15696	0.282	Down in Circulating
GNA13	0	-2.63388	0.198	2.59827e-136	-1.36035	0.423	Down in Circulating
KRT18	0	-2.54584	0.208	0	-2.39649	0.225	Down in Circulating
PDE8A	0	-3.38294	0.07	1.30795e-32	-1.11022	0.387	Down in Circulating
BLVRA	0	-2.18003	0.107	2.63628e-43	-0.411773	0.332	Down in Circulating
SCPEP1	0	-1.88357	0.171	1.20062e-164	-1.1863	0.3	Down in Circulating
RIN2	0	-3.34167	0.038	2.79565e-79	0.317988	0.572	#Ng
VAMP2	0	1.97752	0.602	1.75341e-233	1.29887	0.484	Up in Circulating
SOD2	0	-1.10054	0.456	0	-3.03781	0.416	Down in Circulating
ARID3A	0	2.95966	0.512	2.85626e-138	1.41571	0.312	Up in Circulating
TFF3	0	-4.34471	0.082	0	-4.15694	0.097	Down in Circulating
ATP1B1	0	-3.56948	0.05	3.84948e-148	-1.53232	0.193	Down in Circulating
ZFHX3	0	-2.38265	0.078	2.73463e-66	0.500275	0.575	#Ng
ACER3	0	-2.21929	0.129	4.71036e-57	-0.848752	0.365	Down in Circulating
BCAT1	0	-3.334	0.079	1.0189e-63	-1.09361	0.307	Down in Circulating
FGL2	0	-0.937953	0.119	2.98829e-92	0.549793	0.646	#Ng
DSE	0	-1.94974	0.19	1.39541e-40	-0.63331	0.456	Down in Circulating
ARL8B	0	-1.70875	0.194	6.90587e-176	-1.3185	0.321	Down in Circulating
IFIH1	0	-3.52349	0.059	8.46536e-24	-0.837902	0.351	Down in Circulating
TBXAS1	0	-1.35798	0.207	1.6243e-99	0.418586	0.723	#Ng
SEPTIN9	0	1.80117	0.658	5.12831e-56	0.612015	0.42	Up in Circulating
ATP6V1C1	0	-2.79842	0.073	2.79266e-109	-1.16104	0.236	Down in Circulating
CALM3	0	-1.51991	0.395	1.4855e-105	-0.599242	0.58	Down in Circulating
GNPDA1	0	-2.8366	0.069	2.80256e-205	-1.66957	0.151	Down in Circulating
SDSL	0	-4.62465	0.017	5.28541e-148	-1.4948	0.145	Down in Circulating
ADAM9	0	-2.40118	0.102	1.71436e-80	-0.894816	0.286	Down in Circulating
GNS	0	-1.91427	0.192	1.65756e-25	-0.480642	0.455	Down in Circulating
SQOR	0	-2.04076	0.144	7.53341e-68	-0.740979	0.343	Down in Circulating
TGIF1	0	-4.63741	0.013	3.84011e-120	-1.47621	0.171	Down in Circulating
ABHD12	0	-1.86037	0.167	2.29714e-108	-0.984886	0.33	Down in Circulating
STMN1	0	1.49663	0.775	7.21269e-282	-2.65391	0.116	#Ng
ANXA2	0	-1.90496	0.569	0	-1.21543	0.697	Down in Circulating
ANXA4	0	-2.05428	0.144	2.40949e-22	-0.388198	0.394	Down in Circulating
CCT5	0	-1.61454	0.267	3.84754e-266	-1.51093	0.309	Down in Circulating
MAN2B1	0	1.91116	0.708	2.09182e-156	0.890073	0.561	Up in Circulating
SAP30	0	-3.26608	0.061	1.38279e-213	-2.10403	0.143	Down in Circulating
DNAJC4	0	2.1928	0.52	1.92569e-134	1.15579	0.349	Up in Circulating
JUNB	0	-1.0391	0.494	1.00826e-251	-1.37549	0.671	Down in Circulating
SDCCAG8	0	-1.71225	0.21	1.30997e-12	0.128636	0.618	#Ng
BCL2	0	-3.36135	0.036	1.32416e-41	0.401291	0.492	#Ng
SLC31A2	0	-2.55918	0.042	5.17684e-121	-1.28003	0.179	Down in Circulating
ID2	0	-1.108	0.382	8.55186e-202	-1.31402	0.513	Down in Circulating
NFIL3	0	-2.76836	0.067	7.17867e-238	-2.32051	0.132	Down in Circulating
ATG7	0	-1.17017	0.197	7.21392e-163	0.684869	0.759	#Ng
CD81	0	-2.78368	0.59	0	-1.87796	0.741	Down in Circulating
RAB13	0	-2.19726	0.155	4.19031e-84	-1.02316	0.329	Down in Circulating
IDH1	0	-3.84071	0.028	6.91612e-21	-0.390751	0.272	Down in Circulating
STX4	0	-2.67394	0.077	8.13095e-107	-1.20425	0.221	Down in Circulating
ACOT9	0	-2.61224	0.078	5.26023e-98	-1.15416	0.235	Down in Circulating
LAMP2	0	-1.28073	0.397	0	-1.68686	0.318	Down in Circulating
HSPA8	0	-1.85423	0.597	8.67276e-300	-1.07894	0.816	Down in Circulating
RANBP2	0	-2.64637	0.21	0	-2.90038	0.238	Down in Circulating
GM2A	0	-1.96567	0.168	1.82246e-252	-1.78391	0.198	Down in Circulating
SNHG6	0	1.59358	0.853	3.54407e-296	0.964255	0.767	Up in Circulating
SNX2	0	-1.48211	0.305	1.78328e-40	-0.453751	0.541	Down in Circulating
FKBP15	0	-1.86062	0.117	4.0807e-23	-0.43095	0.354	Down in Circulating
FUCA1	0	-3.26402	0.066	1.03464e-220	-2.25991	0.129	Down in Circulating
GNB4	0	-1.75566	0.238	7.06649e-116	-1.02267	0.401	Down in Circulating
DENND1A	0	-1.47841	0.139	2.94499e-103	0.46814	0.672	#Ng
ARL15	0	-1.84488	0.148	2.80843e-10	-0.0318404	0.559	#Ng
SLC31A1	0	-3.61454	0.025	7.02745e-60	-0.844738	0.211	Down in Circulating
NMT1	0	2.05018	0.532	1.81637e-118	1.03211	0.372	Up in Circulating
FCHSD2	0	2.92163	0.792	1.67514e-182	0.856978	0.71	Up in Circulating
CCR1	0	-2.29837	0.067	3.83544e-29	0.384715	0.474	#Ng
IER5	0	-2.20696	0.131	1.20996e-288	-2.83509	0.147	Down in Circulating
SNX24	0	-3.1237	0.048	5.51032e-113	-1.17268	0.174	Down in Circulating
CNIH4	0	-2.26921	0.105	8.90489e-89	-1.01112	0.259	Down in Circulating
LHFPL2	0	-1.69919	0.288	1.30725e-259	-1.55977	0.34	Down in Circulating
CBFA2T3	0	4.83734	0.337	3.85419e-179	2.77824	0.115	Up in Circulating
ABR	0	-1.55651	0.188	2.84697e-105	0.59346	0.675	#Ng
OAS2	0	-2.67976	0.097	1.35879e-15	0.171	0.493	#Ng
PTRHD1	0	1.85505	0.548	3.13329e-23	0.402026	0.3	Up in Circulating
GAPT	0	2.02841	0.505	1.05434e-85	0.950289	0.32	Up in Circulating
KIF1B	0	-2.32704	0.094	4.99982e-64	-1.09585	0.285	Down in Circulating
CCNH	0	-2.22548	0.236	2.12132e-60	-1.14333	0.47	Down in Circulating
EHD4	0	-2.8792	0.045	1.24973e-17	-0.418698	0.284	Down in Circulating
SH2D3C	0	3.74927	0.356	7.41646e-196	2.29571	0.174	Up in Circulating
SFT2D2	0	2.05235	0.566	1.86015e-27	0.495995	0.323	Up in Circulating
LAT2	0	-2.39986	0.058	1.04964e-151	0.975385	0.556	#Ng
L3MBTL4	0	-4.82556	0.014	1.16709e-44	-0.979676	0.224	Down in Circulating
GLA	0	-2.92959	0.081	1.86366e-278	-2.76236	0.097	Down in Circulating
RIPOR2	0	1.84578	0.413	0	1.83384	0.365	Up in Circulating
KLF13	0	2.32768	0.474	1.25427e-47	0.787544	0.254	Up in Circulating
DISC1	0	-2.24431	0.11	9.23793e-227	0.740458	0.718	#Ng
ADAM28	0	-4.65728	0.017	5.33016e-29	0.41868	0.412	#Ng
RHOF	0	3.2008	0.375	7.0693e-56	1.24015	0.135	Up in Circulating
LIMD2	0	1.82344	0.526	0	1.61575	0.522	Up in Circulating
MIF4GD	0	2.08933	0.518	4.74392e-43	0.70789	0.297	Up in Circulating
ACOT13	0	-2.9352	0.057	1.39577e-147	-1.56116	0.152	Down in Circulating
SNX10	0	-1.78195	0.306	5.07415e-100	-1.13137	0.491	Down in Circulating
SCD	0	-2.77213	0.074	5.86815e-216	-2.08013	0.121	Down in Circulating
GCHFR	0	-3.31168	0.192	0	-3.67373	0.146	Down in Circulating
ST3GAL6	0	-2.6671	0.047	6.47852e-42	0.460245	0.455	#Ng
SAMD9	0	-2.8074	0.093	1.12529e-17	-0.708732	0.346	Down in Circulating
MAT2A	0	-2.00117	0.136	3.96138e-27	-0.636202	0.366	Down in Circulating
PPM1K	0	2.06686	0.488	1.01083e-75	0.930136	0.303	Up in Circulating
EGR1	0	-2.1554	0.09	3.11667e-217	-2.30333	0.135	Down in Circulating
SLC9A9	0	-3.25835	0.052	6.02949e-288	0.762446	0.68	#Ng
P2RX4	0	-1.83337	0.078	1.55062e-67	-0.873217	0.235	Down in Circulating
PMEPA1	0	2.5622	0.469	1.12114e-52	-1.46559	0.064	#Ng
GAS5	0	1.44254	0.659	0	2.08405	0.746	Up in Circulating
FUCA2	0	-2.36344	0.075	2.48597e-77	-0.882961	0.218	Down in Circulating
SNTB1	0	-3.30715	0.062	2.7492e-24	-1.20492	0.317	Down in Circulating
SNHG29	0	1.77573	0.907	0	1.13325	0.853	Up in Circulating
TPM4	0	-1.40384	0.479	5.76183e-296	-1.23705	0.543	Down in Circulating
PCED1B-AS1	0	1.94321	0.556	2.16167e-138	1.12236	0.427	Up in Circulating
ABL2	0	-2.63136	0.074	5.80863e-53	-1.14608	0.26	Down in Circulating
YPEL3	0	1.95674	0.482	2.29481e-305	1.65818	0.445	Up in Circulating
ALDH1A1	0	-3.2308	0.04	2.42795e-260	-2.90137	0.065	Down in Circulating
SPNS3	0	4.98824	0.321	2.05529e-109	2.65235	0.083	Up in Circulating
NDUFA3	0	1.26711	0.842	7.10994e-111	0.612812	0.683	Up in Circulating
DOCK10	0	-1.88306	0.3	1.0187e-19	-0.111817	0.74	#Ng
SSB	0	-1.44938	0.447	3.64106e-196	-0.929609	0.511	Down in Circulating
CAT	0	1.81275	0.609	5.03111e-10	-0.218426	0.243	#Ng
LDHA	0	-1.75464	0.57	1.02717e-43	-0.416891	0.771	Down in Circulating
BTG2	0	1.42	0.757	3.40688e-29	-0.834069	0.393	#Ng
AUTS2	0	2.38936	0.431	1.09852e-134	1.69108	0.291	Up in Circulating
ACTN1	0	-2.00543	0.059	4.89617e-100	-1.1183	0.174	Down in Circulating
ST3GAL2	0	2.80325	0.387	4.11238e-201	1.90909	0.266	Up in Circulating
RASGEF1B	0	-1.90299	0.294	0	-2.81953	0.231	Down in Circulating
SETBP1	0	3.61058	0.352	1.24704e-54	1.63289	0.123	Up in Circulating
C17orf49	0	1.65699	0.616	9.58656e-164	0.962602	0.526	Up in Circulating
PTGER4	0	-2.236	0.06	9.44331e-147	-1.8585	0.148	Down in Circulating
NOP53	0	1.38542	0.695	0	2.23368	0.812	Up in Circulating
UXT	0	1.39621	0.83	1.07518e-66	0.468074	0.649	Up in Circulating
SRGAP2C	0	-2.95506	0.071	2.04828e-12	-0.0102296	0.445	#Ng
PLXND1	0	-3.03591	0.044	1.32896e-13	-0.37858	0.265	Down in Circulating
HPSE	0	-3.93519	0.022	2.30497e-99	-1.37823	0.143	Down in Circulating
TAGLN2	0	2.50317	0.962	1.40585e-125	-0.931948	0.487	#Ng
RNF5	0	2.08673	0.462	1.34635e-47	0.694924	0.269	Up in Circulating
SLFN5	0	-4.35721	0.021	8.19534e-27	-0.64848	0.221	Down in Circulating
PLEKHO2	0	-2.50871	0.046	1.25387e-07	-0.230588	0.277	#Ng
DTX3L	0	-2.89259	0.04	6.08382e-21	0.354831	0.392	#Ng
CORO1A	0	1.47749	0.847	2.84021e-303	1.05342	0.776	Up in Circulating
ARRDC3	0	-3.22761	0.039	2.86799e-46	-1.23703	0.219	Down in Circulating
WDFY4	0	1.87587	0.569	3.54604e-18	0.536463	0.337	Up in Circulating
EIF3F	0	1.33475	0.836	3.23948e-205	0.852747	0.74	Up in Circulating
HOMER3	0	-2.67455	0.034	2.42046e-58	-0.823962	0.179	Down in Circulating
RBM47	0	-1.18219	0.471	7.21733e-07	-0.089731	0.839	#Ng
N4BP2L1	0	1.90888	0.449	1.22613e-33	0.510573	0.245	Up in Circulating
IL16	0	2.82263	0.365	1.04815e-115	1.54986	0.205	Up in Circulating
RTN4	0	-1.00066	0.635	0	-0.836431	0.706	Down in Circulating
MCL1	0	-1.00154	0.511	9.39759e-306	-1.28574	0.556	Down in Circulating
RNF13	0	-1.27795	0.414	8.24536e-135	-0.921279	0.531	Down in Circulating
VAT1	0	-3.92472	0.018	6.10796e-171	-1.95219	0.077	Down in Circulating
CBX6	0	2.7239	0.351	3.39965e-232	2.00393	0.255	Up in Circulating
CHKA	0	-2.85154	0.046	4.21737e-77	-1.35147	0.177	Down in Circulating
PIM3	0	1.35983	0.59	2.34554e-56	-1.18787	0.188	#Ng
BLNK	0	2.1362	0.461	1.49775e-200	1.51978	0.393	Up in Circulating
VEGFB	0	2.02315	0.741	2.19386e-119	-1.10528	0.255	#Ng
CD72	0	-3.28921	0.044	5.84246e-179	-2.11249	0.091	Down in Circulating
PRDX1	0	-2.12467	0.694	0	-2.27373	0.63	Down in Circulating
SLC25A19	0	-3.94902	0.02	1.10796e-43	-0.837564	0.182	Down in Circulating
PKM	0	-1.04123	0.607	3.0673e-27	-0.281278	0.803	Down in Circulating
RAPH1	0	-3.24797	0.036	2.44631e-49	0.463398	0.427	#Ng
ZNF791	0	2.72308	0.388	1.57181e-38	0.776896	0.192	Up in Circulating
ZNF652	0	2.01996	0.455	1.68104e-105	0.987736	0.34	Up in Circulating
ITGB2	0	-1.06065	0.534	1.45121e-131	-0.665159	0.734	Down in Circulating
ARMH1	0	3.61303	0.309	1.44489e-42	1.35311	0.094	Up in Circulating
RAB11FIP1	0	1.97965	0.493	3.5409e-20	0.449786	0.287	Up in Circulating
FAM20C	0	-3.37274	0.026	8.5148e-88	-1.29446	0.137	Down in Circulating
SYF2	0	1.2897	0.683	1.22718e-23	0.30597	0.487	Up in Circulating
USF2	0	1.60946	0.666	6.7757e-42	0.517132	0.486	Up in Circulating
NHP2	0	1.12667	0.695	1.37819e-13	0.169081	0.493	#Ng
SNHG8	0	1.21752	0.703	1.01743e-57	0.478266	0.559	Up in Circulating
CNPY3	0	1.66651	0.819	2.27049e-172	0.763964	0.723	Up in Circulating
SIVA1	0	1.27971	0.737	7.83644e-49	0.443673	0.584	Up in Circulating
CDC42SE2	0	1.42595	0.662	7.41709e-239	1.15394	0.633	Up in Circulating
QPRT	0	-4.56531	0.015	1.19488e-163	-2.373	0.068	Down in Circulating
EMB	0	1.74734	0.494	1.24258e-32	0.492812	0.317	Up in Circulating
CD63	0	-3.01952	0.732	0	-1.80497	0.921	Down in Circulating
NDUFB1	0	1.14985	0.855	3.23071e-103	0.531808	0.721	Up in Circulating
TPI1	0	-1.27031	0.618	0.133509	-0.0197855	0.824	#Ng
SEPTIN6	0	1.53978	0.568	2.28083e-147	1.08425	0.496	Up in Circulating
RBBP4	0	1.69565	0.484	2.22916e-22	0.439119	0.297	Up in Circulating
COPS9	0	0.970545	0.733	3.84853e-152	0.6984	0.679	Up in Circulating
TNRC6B	0	1.93271	0.699	0	1.23619	0.719	Up in Circulating
DYNLL1	0	-1.23065	0.685	4.40545e-77	-0.465595	0.87	Down in Circulating
MYCBP	0	2.13943	0.354	1.28744e-30	0.665758	0.169	Up in Circulating
MEF2D	0	1.9772	0.395	1.01538e-93	1.0852	0.279	Up in Circulating
SMDT1	0	1.08751	0.741	8.20976e-103	0.59273	0.648	Up in Circulating
GLT1D1	0	2.69739	0.304	5.50023e-36	1.0921	0.116	Up in Circulating
ATP5MPL	0	1.12647	0.888	2.94878e-174	0.655322	0.806	Up in Circulating
RELL1	0	2.12448	0.392	6.01455e-17	0.49554	0.2	Up in Circulating
FABP5	0	-2.57508	0.517	0	-3.58485	0.279	Down in Circulating
UCP2	0	2.03863	0.795	2.65371e-93	-0.868397	0.385	#Ng
TRIM8	0	1.94533	0.375	3.57778e-254	1.67443	0.361	Up in Circulating
DNAJB9	0	2.06609	0.403	1.05891e-25	-0.945238	0.094	#Ng
ELMSAN1	0	2.02143	0.398	1.53632e-24	0.571002	0.221	Up in Circulating
IFNAR2	0	1.52901	0.603	3.53115e-73	0.650733	0.496	Up in Circulating
SF1	0	1.41234	0.65	1.82053e-13	0.227644	0.463	#Ng
SIDT1	0	2.85477	0.284	9.23754e-37	1.05863	0.099	Up in Circulating
PI4KA	0	1.95116	0.472	1.43407e-39	0.599142	0.325	Up in Circulating
P2RX1	0	3.53785	0.26	2.86006e-111	1.96641	0.108	Up in Circulating
RBM3	0	1.19639	0.886	8.0085e-91	-0.720128	0.487	#Ng
FLT3	0	3.51199	0.256	3.31206e-209	2.71218	0.145	Up in Circulating
COMMD6	0	2.15355	0.96	0	1.70584	0.962	Up in Circulating
CIRBP	0	1.46425	0.901	2.07729e-10	-0.25435	0.608	#Ng
HSPE1	0	-1.44321	0.648	0	-1.3246	0.693	Down in Circulating
SYK	0	1.50513	0.729	5.19783e-293	1.03902	0.747	Up in Circulating
TXNIP	0	-1.93888	0.564	0.177568	-0.313615	0.87	Down in Circulating
PPP1R14B	0	3.38677	0.898	2.86962e-256	-1.21712	0.369	#Ng
ATP5ME	0	1.15647	0.921	1.06843e-171	0.64116	0.83	Up in Circulating
TRAM1	0	1.39875	0.748	5.56298e-39	-0.509065	0.392	#Ng
CLTA	0	-1.03595	0.664	2.38388e-196	-0.677415	0.737	Down in Circulating
GPSM3	0	1.28497	0.723	0	1.05579	0.733	Up in Circulating
POLR2L	0	0.95911	0.907	1.05176e-143	0.519674	0.821	Up in Circulating
HMGN3	0	1.04	0.744	7.63914e-25	0.289655	0.583	Up in Circulating
UBE2D2	0	1.42386	0.85	1.64226e-67	0.48781	0.696	Up in Circulating
SEC11C	0	1.21004	0.695	4.50461e-41	-0.58635	0.353	#Ng
TBCC	0	2.09351	0.312	5.08848e-49	0.88148	0.175	Up in Circulating
ATP5MF	0	1.14528	0.888	6.64541e-50	0.373919	0.734	Up in Circulating
ATP6V1F	0	-1.77234	0.726	0	-1.45399	0.743	Down in Circulating
UBL7	0	2.11931	0.302	1.52265e-41	0.879669	0.161	Up in Circulating
TMEM258	0	1.24278	0.927	2.47963e-244	0.707404	0.867	Up in Circulating
SPINT2	0	0.803729	0.815	4.65728e-99	-1.06032	0.417	#Ng
TAF10	0	1.18225	0.69	1.27052e-108	-1.04107	0.286	#Ng
EID1	0	1.25431	0.853	7.82621e-19	-0.258047	0.544	#Ng
ANAPC16	0	1.02334	0.78	1.2874e-232	0.890909	0.76	Up in Circulating
MYCL	0	3.81238	0.229	1.79717e-67	2.02734	0.075	Up in Circulating
DSTN	0	0.990923	0.796	4.49797e-103	-1.02606	0.404	#Ng
SPCS1	0	2.3506	0.939	4.57368e-38	-0.390903	0.613	#Ng
PNISR	0	1.37165	0.692	1.85179e-126	0.749691	0.655	Up in Circulating
OSTC	0	1.13478	0.753	4.82289e-79	-0.769087	0.398	#Ng
TRIR	0	0.949377	0.818	2.85379e-210	0.765692	0.786	Up in Circulating
SNRPD2	0	0.870098	0.885	8.23537e-76	0.303636	0.793	Up in Circulating
PCBP2	0	1.04154	0.842	4.24073e-54	0.378687	0.72	Up in Circulating
MAP4K1	0	3.44406	0.215	3.55658e-127	2.33181	0.117	Up in Circulating
IL18R1	0	3.83853	0.201	2.34667e-104	2.41504	0.083	Up in Circulating
HCST	0	1.01748	0.794	0	1.74333	0.9	Up in Circulating
SIT1	0	4.42136	0.188	3.8616e-76	2.50827	0.065	Up in Circulating
JTB	0	0.896372	0.846	6.7103e-34	0.249769	0.724	#Ng
LGMN	0	-1.9147	0.505	0	-3.22123	0.189	Down in Circulating
CD37	0	1.44294	0.849	4.17777e-69	0.439337	0.764	Up in Circulating
TMA7	0	1.72646	0.993	0	0.936252	0.967	Up in Circulating
EEF1G	0	1.1834	0.987	0	1.87563	0.987	Up in Circulating
CD99	0	1.03568	0.832	0.00653581	-0.0876321	0.616	#Ng
JUND	0	0.91935	0.976	0	-1.971	0.481	#Ng
EEF2	0	1.08568	0.954	8.65465e-207	0.674678	0.871	Up in Circulating
ATP5MD	0	0.817302	0.897	2.82681e-173	0.582471	0.868	Up in Circulating
ERP29	0	1.58299	0.948	1.75842e-27	-0.254016	0.696	#Ng
SRRM2	0	1.37575	0.869	3.76474e-06	-0.0806813	0.641	#Ng
TOMM7	0	1.17861	0.981	0	1.27452	0.986	Up in Circulating
HNRNPDL	0	0.894553	0.867	4.22816e-173	-0.902592	0.492	#Ng
ATP5MG	0	1.2662	0.982	0	0.922084	0.975	Up in Circulating
RNASEK	0	0.921896	0.987	4.5706e-23	0.0973127	0.953	#Ng
ATP5MC2	0	0.791806	0.966	0	0.773835	0.963	Up in Circulating
OST4	0	1.27929	0.974	0	0.754213	0.951	Up in Circulating
CTSB	0	-2.11903	0.841	0	-1.15243	0.894	Down in Circulating
SET	0	0.937533	0.848	3.77556e-14	-0.215614	0.635	#Ng
CCNI	0	1.07974	0.95	7.22334e-221	0.628983	0.905	Up in Circulating
HNRNPA1	0	1.23603	0.972	9.6352e-191	0.499845	0.931	Up in Circulating
UQCR11	0	0.791807	0.986	0	0.755017	0.97	Up in Circulating
SEC61B	0	2.29373	0.973	1.57483e-44	-0.379586	0.802	#Ng
CD68	0	-1.04476	0.763	0	-1.44193	0.693	Down in Circulating
SUB1	0	1.03147	0.969	1.97345e-17	-0.307402	0.814	#Ng
RACK1	0	1.22632	0.998	0	0.85795	0.996	Up in Circulating
GABARAP	0	0.970124	0.993	0	0.840686	0.993	Up in Circulating
ATP5F1E	0	1.55517	1	0	1.03258	0.999	Up in Circulating
ATP6V0E1	0	-0.790413	0.888	1.85464e-252	-0.666115	0.904	Down in Circulating
EEF1D	0	1.0855	0.993	0	0.849608	0.987	Up in Circulating
HLA-E	0	-0.661056	0.9	1.71583e-236	-0.630742	0.917	Down in Circulating
HSP90B1	0	1.35072	0.935	0	-1.1302	0.619	#Ng
TXN	0	1.40921	0.969	0	-1.33746	0.65	#Ng
HLA-DRB1	0	0.620184	0.986	2.63417e-23	0.138947	0.979	#Ng
SSR4	0	1.33086	0.976	2.48457e-79	-0.503965	0.851	#Ng
HSP90AA1	0	-2.06453	0.943	0	-2.36468	0.92	Down in Circulating
HSBP1	1.20034e-307	-1.14736	0.478	8.34389e-19	-0.269581	0.696	Down in Circulating
CTSZ	1.33171e-307	-1.19489	0.806	0	-1.54279	0.738	Down in Circulating
SLC25A6	9.45444e-307	0.664465	0.958	0	0.800402	0.942	Up in Circulating
HIVEP1	2.83165e-306	1.79404	0.474	1.16647e-48	-1.1878	0.12	#Ng
CD109	5.32539e-306	-4.239	0.031	1.41291e-257	-4.30318	0.031	Down in Circulating
TRIB1	1.35418e-305	-3.49527	0.021	2.87157e-64	-1.35331	0.155	Down in Circulating
TMEM140	4.67831e-305	-4.48882	0.011	9.26219e-88	-1.43703	0.11	Down in Circulating
IKZF1	1.45032e-304	1.12186	0.65	3.63499e-148	0.680283	0.606	Up in Circulating
SBF2	2.69697e-304	-1.26193	0.213	6.46206e-35	0.201003	0.672	#Ng
STX17-AS1	1.19502e-303	-4.03918	0.008	6.72516e-228	-4.48194	0.022	Down in Circulating
MAP2K6	3.45837e-303	2.23926	0.278	1.04731e-72	1.46176	0.167	Up in Circulating
ATP8B4	1.42719e-301	-2.18855	0.038	5.00356e-235	0.830705	0.607	#Ng
ATP5F1D	1.7376e-301	0.841515	0.834	8.84882e-98	0.46206	0.769	Up in Circulating
RIPK2	2.75395e-301	-1.47719	0.128	2.43527e-194	-2.05508	0.201	Down in Circulating
CD58	5.4987e-301	-1.28732	0.11	3.13828e-11	-0.384682	0.375	Down in Circulating
CTNNB1	7.38282e-301	-1.60287	0.265	1.64982e-85	-1.08752	0.44	Down in Circulating
ARHGAP26	5.84866e-300	-0.799601	0.267	3.06434e-54	0.0916942	0.788	#Ng
TM6SF1	7.42121e-300	-3.67151	0.021	6.89348e-26	-0.612233	0.19	Down in Circulating
RNASE6	1.32659e-299	1.17263	0.663	0	1.34695	0.708	Up in Circulating
COPRS	4.59596e-299	-2.83187	0.055	4.21994e-44	-0.768703	0.213	Down in Circulating
GBP4	6.14778e-299	-3.37826	0.023	3.67213e-32	-0.793134	0.19	Down in Circulating
CD69	8.63414e-299	-3.57573	0.026	1.18345e-67	-1.70332	0.158	Down in Circulating
ITGB1	1.03561e-298	-1.17879	0.398	3.07595e-107	-0.722413	0.535	Down in Circulating
PMP22	2.53169e-298	-2.42904	0.099	0	-3.89543	0.037	Down in Circulating
GLIPR2	2.79014e-298	-1.47957	0.139	6.31166e-12	-0.353254	0.409	Down in Circulating
KLF12	4.69053e-297	2.94659	0.203	4.23595e-171	2.40065	0.158	Up in Circulating
NEU1	1.1223e-296	-2.76004	0.06	1.87129e-162	-1.89586	0.116	Down in Circulating
TOMM20	5.95927e-296	0.723064	0.842	8.51838e-23	-0.32426	0.602	#Ng
HSP90AB1	6.46094e-296	-0.962512	0.925	0	-1.81811	0.828	Down in Circulating
MMD	8.83856e-296	-3.28696	0.024	2.47746e-110	-1.69003	0.108	Down in Circulating
RAB10	1.30754e-295	-0.939208	0.437	4.40993e-05	-0.0956775	0.69	#Ng
LDHB	9.91716e-294	0.855791	0.805	1.21154e-58	-0.615875	0.512	#Ng
SLC7A6	1.57035e-293	2.4394	0.303	9.30942e-121	1.4215	0.233	Up in Circulating
AAK1	1.69092e-293	-1.65756	0.142	5.38758e-94	0.533905	0.618	#Ng
TTC7B	2.86935e-293	-5.28986	0.006	1.06272e-77	-1.46466	0.107	Down in Circulating
ZDHHC17	9.64575e-293	2.02036	0.379	2.3632e-17	0.632457	0.202	Up in Circulating
SQSTM1	5.19771e-292	-0.78911	0.544	0	-1.27674	0.534	Down in Circulating
EVL	3.8561e-291	-2.4445	0.068	7.5865e-133	0.838432	0.534	#Ng
NEK6	4.47826e-291	-1.87994	0.103	5.85271e-107	-1.13036	0.206	Down in Circulating
SNX6	1.29938e-290	-1.09159	0.446	1.69321e-05	-0.0548309	0.66	#Ng
STARD13	4.30298e-290	-2.90348	0.06	6.85656e-106	0.707797	0.504	#Ng
TRAPPC1	5.03378e-290	0.977469	0.75	4.15552e-26	0.299455	0.617	Up in Circulating
BRK1	9.06703e-290	0.702731	0.879	9.50828e-100	0.397751	0.835	Up in Circulating
CCND1	9.17789e-290	-2.9246	0.053	2.06511e-38	-0.720431	0.216	Down in Circulating
PDE4DIP	2.48881e-289	-3.17974	0.036	1.12284e-113	-1.60405	0.116	Down in Circulating
NCOA1	1.31201e-288	1.69844	0.555	1.78677e-145	0.919652	0.531	Up in Circulating
KLF4	9.59278e-286	-2.83776	0.099	3.89799e-290	-3.42826	0.078	Down in Circulating
TMBIM1	1.55903e-285	-2.35912	0.057	3.82349e-18	-0.42406	0.252	Down in Circulating
CCDC85B	1.19475e-283	1.13602	0.663	4.34439e-136	0.794918	0.623	Up in Circulating
SLC25A24	3.08351e-283	-2.05507	0.107	4.96061e-114	-1.20607	0.199	Down in Circulating
IL13RA1	3.35869e-283	-1.88486	0.099	8.43238e-37	0.486508	0.477	#Ng
IRAK3	3.45409e-283	-0.845686	0.125	5.67056e-05	-0.2328	0.513	#Ng
ACP5	6.22958e-283	-3.06747	0.159	2.88656e-285	-3.17794	0.131	Down in Circulating
SLC11A2	1.41855e-282	-2.36966	0.064	2.81757e-87	-1.19738	0.174	Down in Circulating
PPIF	1.01766e-281	-2.11392	0.087	9.76174e-196	-2.20618	0.125	Down in Circulating
ETS1	1.08656e-280	2.42913	0.24	1.09951e-36	1.26669	0.116	Up in Circulating
PTAFR	7.61173e-280	-1.45534	0.084	9.01664e-19	0.275986	0.445	#Ng
IFRD1	3.01681e-279	-2.09606	0.101	8.69247e-224	-2.61407	0.121	Down in Circulating
PHC2	1.70485e-278	-1.94059	0.13	5.75528e-10	-0.253045	0.357	Down in Circulating
SERP1	3.14975e-278	0.658338	0.938	5.62539e-231	0.592648	0.941	Up in Circulating
ATP13A3	5.90987e-278	-1.75593	0.163	8.36037e-186	-1.95933	0.217	Down in Circulating
SCIMP	9.6053e-277	-2.89819	0.032	1.30006e-49	0.602267	0.392	#Ng
IL1RN	1.116e-275	-1.69407	0.082	1.03035e-104	-1.70324	0.195	Down in Circulating
RAP2B	3.03322e-275	-1.7197	0.168	1.14239e-72	-0.819362	0.311	Down in Circulating
RHOQ	7.85324e-275	-1.5212	0.171	6.36457e-123	-1.27112	0.28	Down in Circulating
DGKZ	1.69054e-274	1.86151	0.407	2.9676e-47	0.767941	0.279	Up in Circulating
MGLL	2.29247e-274	-2.30214	0.101	3.55863e-191	-1.87263	0.128	Down in Circulating
CLEC2B	1.05982e-273	-1.54487	0.283	3.81743e-98	-1.00095	0.421	Down in Circulating
PLAU	6.22317e-273	-4.19622	0.028	2.36764e-93	-1.86076	0.113	Down in Circulating
PSMA7	1.22958e-272	-0.779341	0.864	6.5354e-151	-0.613908	0.898	Down in Circulating
GABARAPL1	1.33615e-272	-2.3382	0.068	4.03949e-171	-2.01184	0.109	Down in Circulating
ACTR3	1.52157e-272	-0.796913	0.503	1.24184e-145	-0.689554	0.594	Down in Circulating
PILRA	2.7212e-272	-0.800736	0.144	1.18352e-127	0.783106	0.636	#Ng
ROMO1	3.52358e-272	0.868799	0.757	0.000120282	-0.103974	0.504	#Ng
BCL2L1	6.19186e-272	-2.44116	0.064	1.69785e-39	-0.734883	0.217	Down in Circulating
HEXB	2.67581e-271	-1.3022	0.302	5.33165e-84	-0.725331	0.442	Down in Circulating
C9orf72	2.79849e-270	-1.09876	0.147	3.59318e-16	-0.547515	0.402	Down in Circulating
CD151	4.21372e-270	-1.90773	0.109	1.45036e-112	-1.21152	0.214	Down in Circulating
DUSP23	6.75321e-270	-1.8742	0.106	3.28835e-43	0.459886	0.491	#Ng
LRPAP1	7.28992e-270	-1.36397	0.368	0	-1.7453	0.296	Down in Circulating
HNRNPA0	9.43176e-269	1.29205	0.541	2.30116e-12	0.210068	0.368	#Ng
ARHGAP27	1.04927e-268	1.88541	0.362	1.59714e-85	1.11626	0.271	Up in Circulating
SIPA1L2	1.67418e-268	-3.2197	0.03	1.57231e-69	-1.25712	0.134	Down in Circulating
ZFYVE16	1.81588e-268	-1.95129	0.105	1.93619e-50	-0.954527	0.259	Down in Circulating
JDP2	1.43673e-267	-2.68806	0.074	6.73768e-84	-1.47775	0.184	Down in Circulating
PEAK1	1.75077e-267	-2.38331	0.077	1.35521e-97	0.766474	0.503	#Ng
PLAAT4	2.11391e-267	-2.28353	0.06	1.00702e-28	0.33753	0.408	#Ng
ENTPD1	3.7225e-267	-1.46371	0.082	8.648e-18	0.279269	0.429	#Ng
CAPG	1.29957e-266	-1.00324	0.788	0	-1.85904	0.538	Down in Circulating
ACSL3	4.86211e-266	-1.80275	0.228	1.04093e-221	-1.88529	0.243	Down in Circulating
CCND3	7.3466e-266	1.37394	0.465	0	1.68323	0.522	Up in Circulating
CYTH4	1.32318e-265	1.59305	0.477	5.82445e-207	1.2747	0.479	Up in Circulating
SELENOW	4.05095e-265	-1.22798	0.479	8.33429e-282	-1.32817	0.457	Down in Circulating
RBIS	9.28207e-265	0.854459	0.701	8.62371e-27	0.187178	0.561	#Ng
WSB1	1.36379e-264	-0.884252	0.423	1.74481e-27	0.253277	0.774	#Ng
ETS2	1.86094e-264	-1.63791	0.118	5.49832e-35	-0.809916	0.312	Down in Circulating
NSA2	3.46869e-264	1.00674	0.707	5.61067e-83	0.57838	0.64	Up in Circulating
MXD4	1.96912e-263	1.2857	0.546	6.80639e-55	-0.934492	0.192	#Ng
RABAC1	2.50844e-262	0.812254	0.814	1.21022e-53	-0.486103	0.524	#Ng
S100A6	4.12036e-262	0.877525	0.995	1.26541e-111	0.765825	0.944	Up in Circulating
TMEM251	1.2136e-261	-2.4226	0.075	7.74691e-101	-1.26497	0.16	Down in Circulating
SELENOH	1.95276e-261	0.696621	0.876	5.53757e-24	0.161724	0.799	#Ng
YPEL1	2.44952e-261	3.20502	0.154	8.19958e-66	1.94857	0.076	Up in Circulating
SRGAP2B	2.67264e-261	-2.2476	0.123	7.2996e-25	0.0839987	0.497	#Ng
ZSCAN16-AS1	4.09973e-261	1.64576	0.386	1.92906e-20	0.481981	0.225	Up in Circulating
CYSLTR1	1.23584e-260	2.03308	0.294	4.23228e-49	1.08637	0.179	Up in Circulating
TMEM256	1.94803e-260	1.28345	0.481	2.415e-174	1.02107	0.464	Up in Circulating
C22orf39	8.63622e-259	1.74376	0.329	1.76903e-26	0.670693	0.184	Up in Circulating
TOMM6	1.41665e-257	0.715187	0.807	6.16389e-93	0.417777	0.758	Up in Circulating
RAB7A	6.84234e-257	-0.903396	0.606	3.54796e-94	-0.71497	0.702	Down in Circulating
AP3S1	6.94282e-257	1.25628	0.543	2.4019e-19	0.377435	0.383	Up in Circulating
TSC22D2	1.58954e-256	-1.98255	0.146	3.4071e-188	-2.45425	0.184	Down in Circulating
CCDC12	2.04621e-256	1.29409	0.531	2.20638e-177	1.05645	0.52	Up in Circulating
GOLIM4	2.42951e-256	-2.07037	0.114	1.80177e-147	-1.61051	0.167	Down in Circulating
SNX8	2.68711e-256	-2.29175	0.06	1.95286e-24	-0.515156	0.226	Down in Circulating
GLRX2	3.99637e-256	-4.42768	0.011	1.16609e-52	-1.12438	0.119	Down in Circulating
FAAP20	4.19891e-256	1.33657	0.519	1.97585e-104	0.816084	0.462	Up in Circulating
KRT7	6.3916e-256	-2.55404	0.133	2.37496e-205	-1.87301	0.145	Down in Circulating
MAP4K3	7.0929e-256	-1.89793	0.095	2.33581e-19	-0.629106	0.291	Down in Circulating
PLBD1	8.94211e-255	-1.1535	0.079	5.75751e-21	-0.474157	0.278	Down in Circulating
NRIP1	2.58824e-254	-1.63936	0.229	1.29675e-49	-0.834756	0.396	Down in Circulating
RTCB	4.75968e-254	-1.73308	0.173	9.64327e-14	-0.341641	0.387	Down in Circulating
DPYSL2	5.60663e-254	1.3518	0.524	2.34507e-304	1.39276	0.587	Up in Circulating
PTP4A2	2.70742e-253	0.862445	0.751	5.21594e-50	0.410958	0.666	Up in Circulating
DAZAP2	6.50459e-253	0.917907	0.728	4.33586e-92	0.600309	0.672	Up in Circulating
ELF2	1.02145e-252	1.14961	0.645	1.10226e-20	0.139266	0.513	#Ng
EPAS1	1.46916e-252	-3.8499	0.012	7.17257e-181	-3.33723	0.028	Down in Circulating
NAGK	1.65493e-252	-1.20598	0.338	1.0929e-12	-0.185139	0.549	#Ng
SEC14L1	2.23403e-251	-1.74858	0.123	1.10603e-43	-0.785568	0.282	Down in Circulating
H2AFJ	2.72322e-251	-1.18233	0.399	8.7969e-288	-1.36357	0.373	Down in Circulating
STX6	2.85033e-251	-1.82439	0.107	9.69125e-29	-0.497117	0.273	Down in Circulating
RBMX	3.34973e-251	1.17667	0.601	1.38084e-21	0.316953	0.452	Up in Circulating
PRMT9	3.8791e-251	-2.4021	0.051	2.46358e-71	-1.40861	0.156	Down in Circulating
TNFRSF21	1.52628e-250	1.25517	0.463	4.71596e-109	-1.91976	0.067	#Ng
ALAS1	1.53498e-250	-3.43791	0.024	1.06559e-88	-1.50684	0.1	Down in Circulating
ELOB	3.34238e-250	0.660408	0.929	2.28048e-193	0.585496	0.915	Up in Circulating
RNF125	1.3356e-249	2.50109	0.207	0	2.5972	0.244	Up in Circulating
SCAND1	1.86137e-249	0.793747	0.798	1.04858e-35	-0.368405	0.527	#Ng
CCR2	7.98379e-249	3.05147	0.137	0	4.08345	0.234	Up in Circulating
MSN	1.16742e-248	-0.999129	0.36	4.16866e-18	0.179747	0.7	#Ng
ALYREF	1.7428e-248	1.45264	0.395	2.86016e-48	-1.23103	0.081	#Ng
EIF2AK4	6.02385e-248	1.56222	0.464	1.02354e-27	0.554478	0.324	Up in Circulating
ZSWIM6	6.70343e-248	-0.963799	0.369	1.88394e-05	-0.141362	0.722	#Ng
CD24	7.33472e-248	-2.73658	0.189	2.94311e-215	-2.67117	0.204	Down in Circulating
GADD45B	9.51805e-248	-1.58184	0.457	0	-4.004	0.155	Down in Circulating
CDR2	1.37798e-247	2.26147	0.354	2.49303e-69	1.00827	0.267	Up in Circulating
PER1	3.80064e-247	-2.33042	0.065	6.98093e-79	-1.16165	0.164	Down in Circulating
RCBTB2	7.76925e-247	-2.97258	0.026	5.5377e-84	0.876305	0.391	#Ng
HNRNPM	1.4094e-246	0.910557	0.738	4.03368e-18	-0.271755	0.495	#Ng
GRK2	2.01299e-246	1.49937	0.438	1.6445e-24	0.477456	0.289	Up in Circulating
EIF4E	2.52403e-246	-1.67421	0.156	1.13253e-87	-1.38938	0.268	Down in Circulating
LITAF	2.55057e-246	-0.886556	0.576	3.86165e-220	-1.02324	0.598	Down in Circulating
OAS1	2.4383e-244	-1.7642	0.274	4.64954e-21	0.0876575	0.621	#Ng
AGPS	3.49844e-244	-2.15895	0.057	7.22003e-23	-0.498012	0.215	Down in Circulating
ATAD2B	4.83456e-244	1.99968	0.434	6.3416e-53	0.710057	0.338	Up in Circulating
DAPK1	6.99777e-244	-1.86109	0.192	2.14534e-73	-1.20464	0.323	Down in Circulating
SRGAP2	1.68508e-243	-1.85091	0.247	8.30414e-59	0.174726	0.681	#Ng
IL1RAP	3.6214e-243	-3.76806	0.012	4.36752e-39	-1.38815	0.132	Down in Circulating
SERPING1	8.02177e-243	-1.81265	0.165	2.55939e-20	-0.317914	0.34	Down in Circulating
NSMCE2	1.8947e-242	-0.995911	0.296	3.84062e-09	-0.23896	0.54	#Ng
IER5L	1.93054e-242	-2.36896	0.053	5.07343e-105	-1.69087	0.124	Down in Circulating
KRT8	3.07695e-242	-2.11361	0.185	1.87474e-194	-1.8311	0.211	Down in Circulating
CAST	8.49489e-242	-0.747592	0.491	3.97922e-62	-0.469596	0.646	Down in Circulating
SLC39A11	5.10761e-241	-1.49275	0.173	7.13803e-44	0.356406	0.561	#Ng
PIK3IP1	6.74475e-240	-2.92328	0.028	3.69474e-79	-1.44179	0.108	Down in Circulating
EPC1	1.2322e-238	1.24811	0.565	7.91828e-63	0.596489	0.486	Up in Circulating
SLC38A6	4.99412e-238	-2.03294	0.07	1.38791e-87	-1.16171	0.152	Down in Circulating
RRAGD	6.23083e-238	-2.72567	0.039	6.50725e-120	-1.63567	0.087	Down in Circulating
MDM4	1.13242e-237	1.73667	0.413	1.00047e-169	1.33421	0.401	Up in Circulating
RGS2	1.71795e-237	-1.37846	0.268	4.37997e-211	-1.87335	0.31	Down in Circulating
STK17B	9.1131e-236	1.01806	0.612	3.89717e-173	0.894734	0.601	Up in Circulating
HSPA4	4.11089e-235	-1.67413	0.133	1.9984e-123	-1.21161	0.196	Down in Circulating
CKS2	5.46098e-235	-2.25602	0.067	8.79441e-102	-1.8194	0.142	Down in Circulating
CLIC1	8.32616e-235	-0.570964	0.905	3.67699e-169	-0.54038	0.9	Down in Circulating
PRDM1	5.77583e-234	-2.85432	0.064	1.33513e-18	-1.05968	0.238	Down in Circulating
PHB	1.03985e-233	0.885552	0.734	4.92326e-121	-0.929538	0.378	#Ng
NUP210	2.60932e-233	1.92907	0.305	1.95785e-58	1.09036	0.209	Up in Circulating
ECHS1	7.8051e-232	-1.45944	0.242	9.01455e-202	-1.42145	0.263	Down in Circulating
RAP1GAP2	1.71907e-230	2.01521	0.298	0	2.04073	0.356	Up in Circulating
QRICH1	2.70603e-230	1.79826	0.342	1.39048e-32	0.705582	0.22	Up in Circulating
WIPI1	3.52897e-230	-2.14829	0.062	2.57386e-45	-0.812616	0.182	Down in Circulating
VPS37B	1.62626e-229	-2.62774	0.032	7.22962e-34	-1.07554	0.163	Down in Circulating
TNFRSF10B	3.02092e-229	-2.30336	0.044	8.31984e-35	-1.0689	0.18	Down in Circulating
USP37	5.96779e-229	-3.43751	0.024	1.95989e-22	-0.846102	0.161	Down in Circulating
MAFF	8.0213e-229	-3.26805	0.027	7.55852e-186	-3.78714	0.033	Down in Circulating
TBC1D16	9.2679e-229	-2.75095	0.041	4.23022e-185	-2.89036	0.048	Down in Circulating
BNIP3L	4.33114e-228	-1.26458	0.268	2.20462e-26	0.244352	0.622	#Ng
C11orf58	1.135e-227	0.742144	0.799	6.42872e-08	-0.141596	0.631	#Ng
FOSL2	1.21288e-227	-2.00536	0.111	1.41759e-93	-1.36461	0.194	Down in Circulating
RABGAP1L	1.76434e-227	1.4138	0.766	2.32383e-194	0.801704	0.832	Up in Circulating
COX6A1	3.29255e-227	0.475201	0.959	5.5128e-42	-0.427994	0.823	#Ng
TUBB	3.85217e-227	-1.12691	0.538	4.26642e-64	-0.572801	0.645	Down in Circulating
DST	8.85578e-227	-1.69502	0.162	3.4336e-153	-1.4617	0.195	Down in Circulating
ALCAM	1.47343e-226	-1.59295	0.435	2.08787e-245	-1.79499	0.404	Down in Circulating
CDC14A	1.39413e-225	2.13641	0.312	1.54484e-123	1.39205	0.271	Up in Circulating
ARFIP1	1.39984e-225	-2.31516	0.049	5.73229e-31	-0.685842	0.182	Down in Circulating
ABCG1	1.92024e-225	-1.15917	0.162	1.56827e-189	-1.66921	0.182	Down in Circulating
FXYD5	1.99478e-225	0.833976	0.777	6.48056e-218	0.797811	0.791	Up in Circulating
LILRA5	7.95276e-225	2.21832	0.221	6.56068e-134	2.01616	0.184	Up in Circulating
ME2	1.15312e-224	-1.6256	0.247	4.54677e-116	-1.3232	0.327	Down in Circulating
DPH3	3.61675e-224	-2.2581	0.062	1.49752e-67	-1.06132	0.155	Down in Circulating
RHOBTB3	4.14216e-224	-3.3133	0.025	3.29047e-22	-0.576036	0.154	Down in Circulating
ATP2C1	8.47611e-224	-1.70546	0.187	1.25235e-127	-1.59511	0.251	Down in Circulating
HIGD2A	2.05827e-223	0.723366	0.812	8.01072e-289	0.876175	0.838	Up in Circulating
SERINC5	6.27536e-223	-2.67353	0.048	6.62131e-47	0.402947	0.383	#Ng
PLD1	3.64558e-222	-3.08381	0.021	5.22334e-27	-0.781289	0.144	Down in Circulating
PLXNC1	7.87129e-222	-1.36391	0.143	2.20559e-55	-0.880287	0.281	Down in Circulating
P2RY6	1.1088e-221	1.95432	0.351	2.84444e-89	1.14069	0.288	Up in Circulating
OGFRL1	4.18462e-221	-1.28855	0.246	2.09578e-48	0.343138	0.63	#Ng
TCF25	1.32252e-220	1.1789	0.704	2.00975e-37	0.396023	0.636	Up in Circulating
HTATIP2	7.34402e-220	-2.06062	0.071	2.80408e-55	-0.884566	0.179	Down in Circulating
OSM	7.52821e-220	-3.21146	0.02	8.4322e-95	-1.88368	0.075	Down in Circulating
ADD3	1.64752e-219	1.61299	0.341	1.50311e-81	0.978365	0.269	Up in Circulating
MDM2	3.17856e-219	-2.37057	0.142	1.01823e-129	-1.92273	0.188	Down in Circulating
EFR3A	8.2306e-219	-1.14768	0.195	1.25223e-44	-0.694033	0.349	Down in Circulating
CHST11	1.64017e-218	-1.28459	0.415	9.62836e-16	-0.193304	0.779	#Ng
ERBB2	2.76084e-218	-2.91471	0.066	1.92688e-257	-4.2853	0.031	Down in Circulating
PABPN1	3.5029e-218	1.35967	0.433	1.9599e-51	0.705936	0.333	Up in Circulating
DOCK7	5.47571e-218	-2.8639	0.03	9.6597e-13	-0.436522	0.178	Down in Circulating
CYB5A	3.83342e-217	-1.63419	0.184	2.4839e-225	-1.84398	0.174	Down in Circulating
CTSC	6.98519e-217	-1.10666	0.712	0	-2.14065	0.551	Down in Circulating
ATOX1	7.79859e-217	-0.878425	0.657	6.40715e-188	-0.806195	0.65	Down in Circulating
CCDC57	2.90067e-216	1.55298	0.38	3.21352e-102	0.974743	0.331	Up in Circulating
CPNE3	6.64922e-216	1.03654	0.515	8.25775e-34	-0.761373	0.202	#Ng
ZEB2	1.61528e-215	-0.837312	0.616	2.79065e-49	0.0993129	0.903	#Ng
WBP1	1.67781e-215	1.88326	0.249	4.29924e-44	0.902391	0.155	Up in Circulating
AP1S2	2.29233e-214	0.978039	0.667	0	1.48494	0.799	Up in Circulating
PPARD	2.72764e-214	-1.98472	0.058	4.72464e-47	0.675383	0.384	#Ng
EVA1B	2.74907e-214	-3.08145	0.021	6.40084e-44	-0.966875	0.118	Down in Circulating
GLMP	4.55843e-214	-2.30057	0.059	1.12868e-85	-1.21098	0.126	Down in Circulating
FHIT	6.60221e-214	-1.49471	0.216	3.04433e-09	0.0154716	0.53	#Ng
CMIP	2.29158e-213	-1.12252	0.173	0	1.0381	0.741	#Ng
NFATC2IP	2.29387e-213	1.93002	0.329	4.40619e-65	0.937846	0.251	Up in Circulating
RB1	4.15268e-213	-1.15886	0.313	2.27147e-93	0.485211	0.724	#Ng
AP2S1	7.30515e-213	-0.75199	0.786	9.82867e-42	-0.342056	0.836	Down in Circulating
EAPP	2.74451e-212	1.25942	0.455	6.06087e-19	0.406233	0.312	Up in Circulating
PSMA4	6.32349e-212	-0.939827	0.539	6.47175e-284	-1.09904	0.469	Down in Circulating
ARPC5	1.05453e-211	-0.614107	0.821	1.03769e-151	-0.537399	0.82	Down in Circulating
GIMAP1	3.56822e-211	-3.30188	0.021	4.65643e-134	1.17341	0.392	#Ng
MZT2B	4.30695e-211	0.536485	0.874	1.2325e-104	0.372654	0.862	Up in Circulating
RRBP1	1.06206e-210	1.12284	0.688	1.53363e-57	-0.5353	0.399	#Ng
SPCS3	1.22056e-210	0.954763	0.66	1.48422e-112	-0.921289	0.33	#Ng
INPP4A	2.41797e-210	1.66585	0.455	1.242e-54	0.595193	0.379	Up in Circulating
ATP6V0D1	5.78733e-209	-1.07272	0.339	2.12563e-147	-1.01053	0.395	Down in Circulating
N4BP2	8.01775e-209	1.90503	0.331	5.22927e-17	-0.730493	0.094	#Ng
KLHL6	1.10157e-208	-1.96755	0.168	3.69002e-184	-2.24602	0.173	Down in Circulating
PPM1L	1.16138e-208	-2.29216	0.054	3.62155e-26	-0.808932	0.19	Down in Circulating
DHRS7	2.16603e-208	0.769212	0.727	1.08447e-110	-0.878628	0.383	#Ng
ACAP1	3.0701e-208	2.06645	0.217	1.80464e-170	1.93118	0.208	Up in Circulating
RAB1A	3.19284e-208	-0.727003	0.477	2.67292e-100	-0.629761	0.572	Down in Circulating
ATP2B4	1.66159e-207	1.662	0.356	1.01713e-79	1.02737	0.289	Up in Circulating
SIGLEC9	2.18312e-207	-2.29474	0.039	1.51757e-22	0.538398	0.312	#Ng
CPEB4	6.7059e-207	-1.36841	0.162	5.01088e-77	-1.24662	0.268	Down in Circulating
MTPN	8.93051e-207	0.826685	0.712	2.94123e-10	-0.242406	0.53	#Ng
EIF2S2	9.35454e-207	0.682194	0.808	3.35214e-07	-0.173294	0.637	#Ng
CPEB3	1.57413e-206	-2.01987	0.065	7.23992e-37	0.445625	0.383	#Ng
TGFBR2	3.46019e-206	1.35167	0.572	2.00664e-187	0.850937	0.633	Up in Circulating
SMYD3	4.21245e-206	-1.42385	0.195	9.83755e-09	0.0290232	0.504	#Ng
VPS26A	1.96489e-205	-1.42617	0.141	2.04525e-56	-0.751269	0.251	Down in Circulating
RAP1GDS1	6.73178e-205	1.56719	0.474	1.83861e-33	0.443054	0.377	Up in Circulating
ERH	6.8767e-205	0.643968	0.776	2.77338e-30	-0.402982	0.52	#Ng
NIN	5.79812e-204	1.3743	0.473	2.07364e-40	0.602442	0.374	Up in Circulating
GMCL1	6.53531e-204	2.16644	0.23	3.81959e-24	0.7499	0.123	Up in Circulating
TGFB1	1.41455e-203	1.04932	0.647	1.01204e-169	0.808532	0.662	Up in Circulating
NBPF14	9.93524e-203	2.09074	0.258	5.17268e-59	1.13362	0.181	Up in Circulating
DUSP2	1.11605e-202	-2.5376	0.075	3.76055e-191	-3.63036	0.072	Down in Circulating
RAD51B	1.63838e-202	-1.55537	0.171	6.67365e-33	0.169553	0.532	#Ng
TNFSF12	6.57501e-202	-1.75062	0.086	1.50244e-20	0.323908	0.385	#Ng
CAMK1D	1.2378e-201	-1.20285	0.193	2.21764e-130	0.652259	0.645	#Ng
SPN	1.85677e-201	1.62888	0.329	1.83251e-19	0.593875	0.201	Up in Circulating
MDK	1.9686e-201	-2.29425	0.096	6.31925e-70	-1.23704	0.184	Down in Circulating
PARP12	2.51514e-201	-1.88585	0.084	9.13575e-14	-0.393606	0.242	Down in Circulating
MX2	3.27008e-201	-1.56785	0.26	1.00902e-105	0.513274	0.695	#Ng
APH1B	3.77732e-201	-2.0194	0.06	6.21282e-88	-1.25506	0.12	Down in Circulating
PPFIA1	8.41961e-201	-1.37065	0.113	5.4903e-16	-0.386115	0.28	Down in Circulating
SIPA1L1	1.12771e-200	-1.01024	0.221	2.00837e-87	0.359618	0.672	#Ng
ATP6AP1	1.408e-200	-1.0773	0.306	2.83668e-196	-1.17342	0.311	Down in Circulating
SNAPC1	5.42129e-200	-3.25318	0.041	6.48366e-100	-2.23416	0.087	Down in Circulating
FBP1	6.28664e-200	-3.18737	0.162	1.73351e-98	-2.45622	0.226	Down in Circulating
EEA1	2.13922e-199	-1.43162	0.137	4.21303e-08	-0.257541	0.327	Down in Circulating
SGPL1	6.32784e-199	-2.21875	0.071	3.65987e-61	-1.10005	0.154	Down in Circulating
NT5C3A	6.64061e-198	-2.10878	0.161	1.32308e-07	0.0612905	0.439	#Ng
SETD1B	2.28844e-197	2.17689	0.21	1.50953e-35	1.04787	0.12	Up in Circulating
MCOLN1	2.50128e-197	-1.92984	0.093	3.55504e-89	-1.20015	0.155	Down in Circulating
SLC35F1	3.19288e-197	-0.675931	0.093	2.19697e-255	-3.55169	0.058	Down in Circulating
CARD16	5.58537e-197	-0.605463	0.209	3.30755e-74	0.696098	0.601	#Ng
TM9SF2	7.8607e-197	1.0395	0.571	4.78561e-07	-0.211438	0.346	#Ng
CSRP1	1.02276e-196	-2.67717	0.034	8.58886e-27	-0.755332	0.15	Down in Circulating
ACSL4	1.90628e-196	-1.65603	0.181	1.44552e-15	-0.775396	0.371	Down in Circulating
TGIF2	5.7598e-196	2.13148	0.259	8.68932e-102	1.40415	0.218	Up in Circulating
RAB4B	1.00227e-195	1.46178	0.377	4.37627e-34	0.658247	0.272	Up in Circulating
CHORDC1	1.79828e-195	-2.14863	0.063	1.39908e-59	-1.26591	0.149	Down in Circulating
DAB2	1.92931e-195	-1.23058	0.43	4.32117e-259	-1.48506	0.376	Down in Circulating
CAB39	3.30807e-195	-1.3444	0.187	2.08885e-84	0.531851	0.593	#Ng
PRNP	8.55809e-195	-1.62222	0.138	3.63618e-66	-1.04418	0.234	Down in Circulating
ARF1	2.28286e-194	0.588236	0.856	1.12502e-89	-0.541723	0.61	#Ng
POR	2.66069e-194	-1.82748	0.078	4.52222e-66	-1.02642	0.158	Down in Circulating
TIAM1	3.43276e-194	-2.52206	0.027	1.1313e-23	0.552939	0.284	#Ng
VPS36	6.88635e-194	1.42111	0.428	1.51552e-53	0.708624	0.351	Up in Circulating
PEPD	2.63949e-193	-1.47551	0.169	7.49813e-90	-0.943998	0.241	Down in Circulating
TBC1D2	2.68963e-193	-2.19738	0.038	1.90876e-32	-0.632643	0.142	Down in Circulating
SYTL3	8.07932e-193	-2.27846	0.054	1.04033e-55	0.375387	0.386	#Ng
COA6	1.70304e-192	-1.93065	0.091	1.27026e-12	-0.403959	0.251	Down in Circulating
KLF7	5.62163e-192	-1.63589	0.102	9.04284e-62	-1.20318	0.199	Down in Circulating
FERMT3	1.64138e-191	0.980914	0.629	1.04823e-39	-0.489751	0.357	#Ng
SH3BP5	2.33083e-191	-1.74527	0.151	2.9245e-183	-2.03511	0.145	Down in Circulating
COX19	8.7366e-191	1.64428	0.321	9.11103e-25	0.607279	0.207	Up in Circulating
TAX1BP3	1.14693e-190	1.44587	0.395	2.09323e-27	0.557696	0.283	Up in Circulating
CTNNA1	1.26628e-190	-1.09341	0.24	4.25216e-40	-0.446237	0.378	Down in Circulating
FYN	2.38425e-190	1.49556	0.251	0	2.1511	0.377	Up in Circulating
PNPLA8	1.21744e-189	-1.3837	0.139	1.19793e-132	-1.5909	0.172	Down in Circulating
IER2	1.54487e-189	-0.155989	0.434	1.67114e-206	-1.518	0.5	#Ng
AGTRAP	9.46089e-189	-0.928962	0.119	5.69549e-18	-0.417492	0.295	Down in Circulating
TMEM243	1.23177e-188	1.43892	0.365	8.89371e-95	1.01274	0.325	Up in Circulating
AP2A2	4.80113e-188	-1.38358	0.129	3.52083e-22	-0.544168	0.279	Down in Circulating
PDCD4	1.17662e-187	1.02289	0.556	4.7458e-23	-0.542602	0.279	#Ng
AKAP9	1.74452e-187	1.3546	0.625	1.16222e-18	0.314422	0.548	Up in Circulating
BST2	3.99391e-187	-0.700357	0.832	2.16365e-94	-0.538299	0.855	Down in Circulating
ATF6	7.2926e-187	-1.60576	0.193	6.74681e-18	-0.856352	0.375	Down in Circulating
DENND3	1.61585e-186	-1.65226	0.057	1.19182e-22	0.394088	0.333	#Ng
LMO2	1.81873e-186	-1.45434	0.107	1.41531e-19	0.319662	0.404	#Ng
SNHG12	1.84865e-186	-1.9111	0.027	1.49915e-60	-1.3135	0.096	Down in Circulating
CYCS	3.99354e-186	-1.02969	0.517	0	-1.51893	0.433	Down in Circulating
ZC3HAV1	6.79006e-186	-1.76882	0.206	6.79112e-44	0.0394652	0.573	#Ng
AGPAT4	1.52874e-185	-2.28811	0.053	9.78376e-131	-2.29458	0.072	Down in Circulating
TM2D2	1.56067e-185	-2.04283	0.076	7.30644e-54	-0.925955	0.165	Down in Circulating
IRF2	2.67286e-185	-1.63485	0.111	9.37169e-17	0.331176	0.398	#Ng
RDX	4.99842e-185	-1.12089	0.184	3.31141e-67	-0.822483	0.285	Down in Circulating
SP140L	5.7636e-185	-2.05927	0.052	2.2804e-11	-0.36951	0.195	Down in Circulating
PALM2-AKAP2	8.50994e-185	-2.16408	0.085	1.11747e-31	-0.964822	0.202	Down in Circulating
AOAH	3.28696e-184	-0.541235	0.134	0	1.90569	0.793	#Ng
CALHM6	6.53305e-184	-1.73068	0.25	0	0.944149	0.783	#Ng
BCAS2	1.79232e-183	-1.79518	0.197	2.23237e-185	-1.96247	0.188	Down in Circulating
FRMD4B	2.89708e-183	-1.63086	0.269	1.05505e-85	0.331507	0.667	#Ng
ARMT1	3.44846e-183	-3.56207	0.017	8.62211e-27	-0.869442	0.114	Down in Circulating
AZI2	3.90508e-183	-1.51259	0.174	5.66828e-31	-0.711055	0.314	Down in Circulating
DOCK5	1.39221e-182	-1.13575	0.076	2.31561e-135	0.888378	0.488	#Ng
TBC1D22A	1.51786e-182	-0.926927	0.236	4.52052e-148	0.727936	0.686	#Ng
EMILIN2	2.28056e-181	-1.35802	0.198	2.27428e-16	-0.495272	0.368	Down in Circulating
CPT1A	3.41264e-181	1.60929	0.317	1.03148e-35	-1.10425	0.068	#Ng
GBA	4.50193e-181	-2.41058	0.039	6.14562e-44	-0.865781	0.121	Down in Circulating
HES4	9.80852e-181	-2.98887	0.028	1.8462e-184	-4.73915	0.013	Down in Circulating
FAM135A	1.09379e-180	-2.21164	0.049	1.10332e-25	0.345939	0.319	#Ng
TREM1	1.4444e-180	-1.65142	0.07	8.13764e-94	-1.71396	0.125	Down in Circulating
EPB41	2.10952e-180	1.65785	0.409	3.96978e-34	0.623865	0.314	Up in Circulating
HNRNPH1	3.00138e-180	0.919113	0.62	6.05537e-10	-0.257572	0.388	#Ng
HERC4	3.05179e-180	-1.54601	0.108	1.39285e-75	0.54383	0.475	#Ng
PAPSS1	3.09657e-180	-1.74328	0.077	1.15386e-16	-0.439929	0.216	Down in Circulating
NDUFA11	3.37871e-180	0.489674	0.868	9.75784e-63	0.305747	0.83	Up in Circulating
UQCC2	3.53835e-180	-1.46317	0.176	2.23939e-09	-0.327645	0.361	Down in Circulating
TUBA1A	1.11372e-179	-0.795641	0.303	3.49916e-08	-0.210298	0.518	#Ng
SRP72	1.24862e-179	0.972621	0.563	5.42018e-46	-0.669786	0.27	#Ng
RFTN1	3.32586e-179	1.70075	0.317	3.17708e-38	0.693023	0.227	Up in Circulating
FAM168A	4.10697e-179	-1.94535	0.063	2.08428e-68	0.587831	0.397	#Ng
B4GALT5	6.31778e-179	-1.52406	0.087	4.81705e-46	-1.14471	0.19	Down in Circulating
GCNT2	1.2595e-178	-2.6408	0.028	3.68336e-70	0.692261	0.333	#Ng
MAPK8IP3	3.02245e-178	2.30232	0.216	9.25199e-162	1.79258	0.22	Up in Circulating
SREK1IP1	3.94481e-178	1.23799	0.42	4.49352e-48	0.659103	0.341	Up in Circulating
FAM210A	6.39777e-178	-2.97987	0.03	2.8011e-53	-1.29876	0.099	Down in Circulating
STX11	6.62666e-178	-0.648088	0.148	1.75273e-112	-1.32874	0.219	Down in Circulating
SMAP2	1.45252e-177	-1.08038	0.294	5.94703e-14	0.000496	0.622	#Ng
ACAT1	1.98006e-177	-1.90745	0.079	5.44358e-08	-0.307808	0.234	Down in Circulating
BID	5.25351e-177	1.02598	0.607	2.01853e-21	0.308402	0.505	Up in Circulating
PLEKHB2	6.1968e-177	-1.11807	0.233	3.10638e-43	-0.541709	0.361	Down in Circulating
TATDN3	8.64247e-177	1.56102	0.332	2.2536e-76	1.02118	0.281	Up in Circulating
VPS51	1.8143e-176	1.42844	0.33	4.86862e-56	0.797696	0.26	Up in Circulating
TCF7L2	4.92003e-176	-1.24911	0.082	5.00653e-34	-0.977163	0.2	Down in Circulating
TRMT112	7.48845e-176	0.572623	0.799	1.48774e-63	0.371187	0.75	Up in Circulating
GTF2IRD2B	8.01019e-176	2.37488	0.163	1.82862e-50	1.46189	0.102	Up in Circulating
ERP44	2.39971e-175	-0.974283	0.311	1.46623e-83	-0.700603	0.392	Down in Circulating
HIP1	3.19163e-175	1.76215	0.265	1.01974e-179	1.82522	0.279	Up in Circulating
BEX3	4.09455e-175	-2.33556	0.063	5.20712e-88	-1.46842	0.104	Down in Circulating
LYL1	9.48246e-175	-1.69326	0.069	2.52954e-24	0.436015	0.342	#Ng
DOCK8	1.17419e-174	-0.880389	0.516	1.14737e-221	0.65993	0.909	#Ng
OGT	1.72361e-174	1.39505	0.387	6.43163e-16	0.263059	0.26	Up in Circulating
COQ2	2.39579e-174	-2.049	0.063	1.6765e-45	-0.890154	0.15	Down in Circulating
NFIA	2.87823e-174	-1.72304	0.107	3.405e-22	-0.528905	0.245	Down in Circulating
HNRNPK	3.00363e-174	0.541238	0.864	3.30326e-50	-0.387559	0.671	#Ng
FAM89B	4.5046e-174	1.26112	0.376	5.50661e-19	0.430065	0.257	Up in Circulating
ATXN7L1	7.69945e-174	-2.08041	0.051	1.39014e-88	0.788068	0.39	#Ng
SASH3	1.0873e-173	1.48146	0.372	5.03098e-77	0.977573	0.328	Up in Circulating
MAP2K3	6.65519e-173	1.10975	0.419	3.44913e-33	-1.16349	0.145	#Ng
CSTA	1.16641e-172	-0.271409	0.131	0	1.36269	0.671	#Ng
KHDRBS2	1.33086e-172	3.33555	0.103	0	3.82898	0.18	Up in Circulating
RIT1	3.8222e-172	-1.74007	0.081	1.3052e-100	-1.33706	0.117	Down in Circulating
SMIM27	3.83027e-172	2.09538	0.18	1.67462e-78	1.50695	0.138	Up in Circulating
TIPARP	4.11135e-172	-1.95154	0.1	1.97605e-200	-2.78924	0.069	Down in Circulating
ANKS1A	9.72011e-172	-1.61249	0.137	3.45448e-23	0.115722	0.446	#Ng
SF3A2	1.32417e-171	1.91064	0.208	5.12395e-74	1.27476	0.162	Up in Circulating
EEPD1	2.15643e-171	-1.57118	0.161	5.34177e-220	-2.3347	0.112	Down in Circulating
EFHD2	2.42567e-171	-0.809138	0.432	6.44232e-80	-0.637402	0.528	Down in Circulating
PIK3R1	4.4066e-171	-1.38936	0.338	1.99352e-100	-1.27722	0.402	Down in Circulating
ATP8A1	4.70684e-171	1.83773	0.227	8.13984e-57	1.11236	0.163	Up in Circulating
GGCT	1.22373e-170	-1.48549	0.216	2.43754e-124	-1.30062	0.255	Down in Circulating
WIPF1	9.08094e-170	-0.979329	0.312	2.19681e-120	0.590432	0.712	#Ng
MIEN1	1.04699e-169	-1.88483	0.486	2.85414e-213	-2.11041	0.457	Down in Circulating
NAA38	2.23997e-169	0.738159	0.656	5.73315e-46	0.386213	0.596	Up in Circulating
RBPJ	2.30351e-169	-0.966079	0.29	1.21473e-180	0.834207	0.716	#Ng
MYADM	4.63216e-169	1.38722	0.408	2.66802e-13	-0.577184	0.177	#Ng
PPM1G	2.6855e-168	1.00658	0.535	3.66826e-11	-0.329192	0.309	#Ng
RNF135	3.23678e-168	-1.89851	0.06	6.32151e-18	0.505923	0.307	#Ng
SLC35F6	1.04169e-167	-2.26787	0.045	1.77058e-12	-0.381185	0.169	Down in Circulating
GALC	1.44863e-167	-2.20447	0.031	2.58943e-15	-0.469882	0.142	Down in Circulating
SCGB1D2	1.89135e-167	-3.97718	0.13	1.88496e-246	-4.96879	0.073	Down in Circulating
CNDP2	4.47093e-167	-1.01119	0.29	1.8507e-125	-0.977538	0.324	Down in Circulating
PITPNA	4.60188e-167	-1.18284	0.162	2.29642e-32	-0.567901	0.286	Down in Circulating
ATXN2	5.47882e-167	-1.39952	0.09	1.4986e-21	0.403506	0.36	#Ng
DESI1	6.14594e-167	-1.78894	0.08	2.70971e-30	-0.698381	0.186	Down in Circulating
AREG	1.37548e-166	-1.95623	0.089	3.49428e-140	-1.5074	0.087	Down in Circulating
PTPRJ	2.72398e-166	-1.06276	0.378	1.67587e-22	-0.0182951	0.699	#Ng
PPARA	4.96713e-166	1.81316	0.259	4.24344e-24	0.766982	0.162	Up in Circulating
N4BP1	1.74056e-165	-1.11347	0.162	1.60429e-20	-0.583888	0.314	Down in Circulating
NQO1	2.59037e-165	-2.95906	0.034	2.00199e-172	-4.11709	0.019	Down in Circulating
RUNX1	3.21331e-165	-1.1777	0.373	1.34679e-42	0.0252326	0.714	#Ng
CHD3	2.38632e-164	1.89878	0.253	7.35507e-61	1.04388	0.196	Up in Circulating
PRDX6	4.97439e-164	0.577315	0.787	6.51713e-132	-0.829799	0.47	#Ng
TMEM170B	5.27398e-164	1.41278	0.295	5.08579e-99	1.15283	0.265	Up in Circulating
SLC15A3	9.11343e-164	-1.10135	0.212	7.70443e-115	-1.11804	0.253	Down in Circulating
EIF4EBP3	1.27252e-163	1.60605	0.255	1.17129e-65	1.04643	0.203	Up in Circulating
PRKCD	4.74275e-163	1.49293	0.355	3.8861e-50	0.842558	0.285	Up in Circulating
MDH2	5.24641e-163	0.646166	0.691	5.80905e-41	-0.521671	0.412	#Ng
OIP5-AS1	9.03598e-163	1.42698	0.329	5.8085e-98	1.10432	0.304	Up in Circulating
HEBP2	9.13638e-163	0.728495	0.625	1.27074e-09	-0.322767	0.386	#Ng
S100A9	1.1272e-162	1.18762	0.48	2.14618e-06	0.234638	0.603	#Ng
CFLAR	1.12875e-162	-0.893078	0.36	6.79155e-62	-0.868581	0.492	Down in Circulating
PAK1	2.36163e-162	-1.17378	0.125	1.65155e-39	0.539727	0.439	#Ng
DIP2B	3.10905e-162	-1.19009	0.209	1.77805e-10	0.0300903	0.503	#Ng
MIR155HG	3.51997e-162	-2.63185	0.069	8.30764e-182	-3.81065	0.043	Down in Circulating
MTHFD2	8.71567e-162	-1.50985	0.094	3.95075e-25	0.456731	0.372	#Ng
PAPOLG	1.26598e-161	-2.41138	0.047	9.80656e-34	-1.04404	0.134	Down in Circulating
PCNX2	3.46038e-161	-2.83223	0.034	3.13075e-32	0.557379	0.281	#Ng
AKR1A1	7.71548e-161	-0.994533	0.424	2.77304e-70	-0.68402	0.506	Down in Circulating
TDP2	1.00272e-160	-1.91154	0.085	3.49817e-91	-1.42426	0.123	Down in Circulating
TENT5A	1.01705e-160	-1.46419	0.098	1.09525e-18	0.161117	0.371	#Ng
RCAN1	2.58366e-160	-2.77143	0.092	2.47372e-174	-3.26842	0.068	Down in Circulating
NR3C1	4.62446e-160	0.975219	0.639	1.0869e-23	0.192721	0.576	#Ng
ATP2A2	4.97463e-160	-1.53255	0.205	1.10002e-102	-1.53577	0.246	Down in Circulating
ARRB2	5.21951e-160	-0.648155	0.26	2.39798e-89	0.569552	0.647	#Ng
KIF13B	6.1656e-160	-1.44398	0.163	4.93228e-40	-0.840567	0.27	Down in Circulating
UFC1	7.54583e-159	0.686587	0.69	5.83852e-09	-0.268881	0.499	#Ng
LYPLAL1	8.78693e-159	-1.47641	0.09	4.09031e-14	-0.41091	0.221	Down in Circulating
ANTXR2	1.7102e-158	1.34657	0.35	8.29821e-50	0.573345	0.282	Up in Circulating
CIB1	2.05739e-158	-0.809005	0.504	5.04739e-186	-0.906343	0.492	Down in Circulating
SNX5	2.54138e-158	-1.23351	0.183	2.02514e-30	-0.515387	0.306	Down in Circulating
UBXN2B	3.63724e-158	-1.59753	0.091	2.00769e-14	-0.467417	0.225	Down in Circulating
DUSP5	4.82253e-158	1.38919	0.282	5.51158e-27	-1.14348	0.062	#Ng
ZBTB38	9.57487e-158	-1.79493	0.081	6.62484e-16	-0.472257	0.207	Down in Circulating
TIMM13	1.02693e-157	0.656122	0.689	5.44323e-22	-0.408626	0.448	#Ng
ITGAM	1.13426e-157	-0.935399	0.09	4.13898e-235	1.35605	0.53	#Ng
CIAO2A	1.52832e-157	0.934946	0.509	1.17042e-26	0.36061	0.418	Up in Circulating
AGR2	1.91802e-157	-2.18081	0.108	1.33457e-138	-1.70883	0.113	Down in Circulating
NDUFB8	2.29653e-157	0.545731	0.829	1.66356e-10	-0.218514	0.678	#Ng
SLC25A5	2.47826e-157	0.466574	0.903	1.11591e-60	-0.512923	0.716	#Ng
FAM50A	8.00475e-157	-1.17692	0.175	4.66644e-60	-0.737001	0.26	Down in Circulating
SLC30A5	1.33712e-156	1.50727	0.276	1.33131e-17	0.555865	0.171	Up in Circulating
DOK2	1.54515e-156	-2.01203	0.044	1.4367e-31	0.52936	0.305	#Ng
REL	1.55783e-156	-1.13651	0.396	2.17085e-62	-1.03133	0.525	Down in Circulating
CLASRP	3.49858e-156	1.74084	0.294	3.14496e-79	1.1041	0.256	Up in Circulating
RABGEF1	9.2152e-156	-1.06623	0.251	1.63187e-36	-1.08858	0.405	Down in Circulating
HES1	1.12254e-155	-2.75958	0.035	4.00746e-174	-4.47487	0.013	Down in Circulating
BLOC1S2	1.67415e-155	-1.23458	0.239	4.69696e-81	-0.90228	0.299	Down in Circulating
PDE3B	2.57232e-155	-2.34703	0.041	5.11609e-80	0.62113	0.352	#Ng
SLC66A2	5.75243e-155	1.18626	0.427	3.74802e-09	-0.288455	0.211	#Ng
SAP18	1.99616e-154	0.458976	0.887	1.44029e-142	-0.701787	0.641	#Ng
SRSF5	2.21556e-154	0.508831	0.799	1.42812e-60	-0.545457	0.557	#Ng
FBL	1.30798e-153	1.00523	0.396	6.8905e-94	0.758514	0.374	Up in Circulating
ANKUB1	5.27264e-153	-1.34801	0.055	4.48171e-28	-0.969295	0.149	Down in Circulating
RBM8A	9.85245e-153	0.547528	0.766	1.85471e-48	-0.520366	0.519	#Ng
PSENEN	1.11624e-152	0.971801	0.49	4.42446e-26	-0.603269	0.233	#Ng
TNFSF13B	1.47349e-152	-0.880447	0.505	4.51217e-84	0.431723	0.812	#Ng
SPIDR	2.7277e-152	-0.811809	0.261	2.32531e-113	0.640313	0.675	#Ng
MAP3K14	1.45664e-151	1.75004	0.251	1.2258e-305	1.99491	0.345	Up in Circulating
HPS5	1.78629e-151	-1.43855	0.11	8.4273e-52	-0.940412	0.185	Down in Circulating
CASP4	1.79758e-151	-0.708396	0.198	4.66709e-33	0.414809	0.52	#Ng
C20orf194	2.88269e-151	-1.1993	0.155	2.19029e-148	0.801014	0.572	#Ng
PRDX4	6.4335e-151	-1.18052	0.276	2.90661e-182	-1.33776	0.257	Down in Circulating
CHST12	8.20739e-151	1.65747	0.237	8.41547e-45	1.06685	0.171	Up in Circulating
CCPG1	1.82678e-150	-1.08516	0.116	3.74923e-21	-0.438024	0.241	Down in Circulating
AHR	1.88191e-150	-0.536227	0.129	9.81067e-19	-0.499889	0.271	Down in Circulating
MDFIC	8.93264e-150	1.05956	0.476	5.2637e-33	0.575286	0.391	Up in Circulating
HINT3	2.01318e-149	-2.98095	0.024	5.89327e-20	-0.831243	0.113	Down in Circulating
ADAM17	3.52734e-149	-0.729209	0.24	3.59787e-124	-1.29861	0.278	Down in Circulating
RALA	5.88411e-149	-1.29971	0.327	1.32055e-129	-1.285	0.336	Down in Circulating
MEF2C	8.8408e-149	0.480287	0.744	0	1.18311	0.911	Up in Circulating
PSMD3	1.06175e-148	-1.9821	0.277	0	-3.02323	0.147	Down in Circulating
LUCAT1	1.46743e-148	-0.930057	0.05	1.28874e-100	-2.19958	0.071	Down in Circulating
ENO1	1.74302e-148	-0.713437	0.84	7.98104e-87	-0.491476	0.807	Down in Circulating
TNFAIP8L2	1.91688e-148	-2.51075	0.027	3.31623e-26	0.618814	0.251	#Ng
TCEAL4	2.22494e-148	-1.16764	0.203	5.07918e-55	-0.719703	0.297	Down in Circulating
PCNA	7.4036e-148	-2.41544	0.058	2.63659e-67	-1.52556	0.104	Down in Circulating
ITCH	1.39198e-147	1.36047	0.474	5.14965e-79	0.770804	0.463	Up in Circulating
CD33	2.36004e-147	-1.50459	0.047	1.24034e-41	0.685328	0.312	#Ng
LST1	4.80989e-147	-0.254488	0.442	0	1.61983	0.924	#Ng
UQCRQ	4.99403e-147	0.354174	0.883	4.03201e-58	0.219787	0.849	#Ng
PSME4	1.37295e-146	-1.17373	0.193	2.48289e-108	-1.48847	0.224	Down in Circulating
PRDX5	2.26306e-146	0.552875	0.831	1.04618e-12	-0.224192	0.673	#Ng
CHMP5	3.63394e-146	-0.959774	0.351	7.56236e-80	-0.695504	0.411	Down in Circulating
AMZ1	1.32006e-145	-2.16274	0.03	1.11771e-159	-4.38035	0.012	Down in Circulating
PSMC6	1.90029e-145	-1.239	0.139	1.71106e-41	-0.690849	0.23	Down in Circulating
SLC22A15	3.90395e-145	-1.27713	0.049	2.20622e-32	-0.878988	0.132	Down in Circulating
NF1	4.07183e-145	-1.0002	0.206	1.13021e-19	0.212034	0.501	#Ng
MGST1	9.13773e-145	-1.66644	0.279	0	-2.93713	0.135	Down in Circulating
GPS2	9.48713e-145	1.20464	0.397	8.48745e-18	0.391825	0.296	Up in Circulating
SRSF8	4.98959e-144	1.48746	0.237	2.54776e-26	0.63086	0.156	Up in Circulating
KIAA0100	5.69758e-144	1.5025	0.282	1.49746e-39	0.787527	0.214	Up in Circulating
MEF2A	8.04526e-144	-0.898594	0.505	3.76444e-100	0.345802	0.841	#Ng
GUSB	1.35465e-143	-1.18311	0.168	2.43921e-49	-0.695638	0.251	Down in Circulating
SLC39A1	1.79044e-143	-1.58826	0.109	4.57326e-39	-0.749144	0.195	Down in Circulating
TMEM144	2.46732e-143	-2.18762	0.042	1.24556e-38	-0.966823	0.109	Down in Circulating
TANK	2.50438e-143	-0.578906	0.289	2.74627e-24	-0.65866	0.452	Down in Circulating
EPDR1	3.34767e-143	2.47753	0.179	1.37091e-119	2.09242	0.174	Up in Circulating
STIP1	3.51496e-143	-1.5725	0.102	1.60762e-40	-0.805786	0.183	Down in Circulating
COPE	3.99939e-143	0.484813	0.879	3.27325e-77	-0.494873	0.658	#Ng
PIK3CD	7.77903e-143	1.58319	0.307	0	2.28964	0.508	Up in Circulating
MRPL36	1.03539e-142	0.907048	0.491	2.32713e-23	-0.600314	0.239	#Ng
XPO1	1.6148e-142	-1.23985	0.167	1.27352e-20	0.31299	0.443	#Ng
TMED10	3.07096e-142	0.601602	0.789	1.23278e-208	-0.904691	0.474	#Ng
DDIT3	4.84697e-142	-1.77092	0.081	6.15508e-65	-1.38172	0.13	Down in Circulating
ST8SIA4	7.45327e-142	-1.2906	0.199	1.10192e-30	0.238891	0.504	#Ng
EVI2A	1.15154e-141	-1.08815	0.15	8.90978e-85	0.697675	0.507	#Ng
AMDHD2	2.24553e-141	-1.58335	0.074	2.29743e-51	-0.828168	0.133	Down in Circulating
CKAP2	1.01995e-140	1.47121	0.271	4.30803e-20	-0.923187	0.072	#Ng
ABCA7	1.59922e-140	2.27467	0.148	6.04915e-93	1.73333	0.13	Up in Circulating
NBDY	2.72163e-140	0.939252	0.524	2.03327e-68	0.627769	0.505	Up in Circulating
NECAP2	4.70928e-140	-1.25657	0.141	9.3288e-09	-0.24628	0.285	#Ng
WASHC4	2.32459e-139	-0.988301	0.206	7.92983e-15	-0.417664	0.353	Down in Circulating
IRAK2	5.90366e-139	-1.39784	0.048	1.23716e-36	-1.23145	0.124	Down in Circulating
GNAI3	7.29717e-139	-0.904785	0.246	5.59272e-32	-0.502955	0.359	Down in Circulating
SPTLC2	1.13615e-138	-1.35099	0.251	1.76962e-46	0.158553	0.591	#Ng
STARD3	1.91243e-138	-1.73527	0.092	2.89202e-41	-1.07973	0.17	Down in Circulating
TSTD1	3.20992e-138	0.818664	0.467	1.04141e-49	0.481522	0.416	Up in Circulating
SNRPB2	5.2586e-138	0.600479	0.672	6.57097e-15	-0.306255	0.451	#Ng
ARHGEF12	9.42071e-138	-3.28831	0.014	7.55331e-31	-1.05851	0.075	Down in Circulating
NANS	1.19724e-137	-0.957715	0.315	1.13876e-178	-1.27932	0.289	Down in Circulating
PDLIM7	2.81039e-137	-1.84409	0.043	3.26595e-25	-0.646574	0.126	Down in Circulating
FUOM	3.19995e-137	-1.15167	0.215	2.08762e-52	-0.723552	0.298	Down in Circulating
NDUFB4	3.28744e-137	0.378162	0.836	5.84241e-05	-0.287531	0.684	#Ng
GADD45G	8.41405e-137	-2.7208	0.034	3.9483e-165	-5.48318	0.009	Down in Circulating
PHYKPL	9.32151e-137	1.26646	0.361	1.5029e-187	1.35482	0.416	Up in Circulating
SSBP1	1.27719e-136	-0.760449	0.548	4.59781e-231	-1.02106	0.492	Down in Circulating
CALU	1.3077e-136	-1.24469	0.16	1.08545e-114	-1.21887	0.167	Down in Circulating
ADD1	3.41703e-136	1.18632	0.403	2.23994e-26	0.51266	0.322	Up in Circulating
LRRC8C	3.47418e-136	-1.75329	0.054	6.90545e-81	0.949934	0.348	#Ng
PAN3	4.76504e-136	1.26048	0.514	3.08126e-206	0.955588	0.619	Up in Circulating
ICAM3	4.8393e-136	1.41196	0.257	3.42321e-48	0.84617	0.202	Up in Circulating
SLC40A1	1.55912e-135	-2.33229	0.058	1.07306e-83	-2.0615	0.083	Down in Circulating
MRPL15	1.70533e-135	-1.64524	0.109	1.34426e-59	-1.00695	0.164	Down in Circulating
SEPTIN11	6.4612e-135	1.40187	0.357	6.83242e-17	-0.637304	0.146	#Ng
NAPA	7.40419e-135	0.728362	0.619	1.19565e-22	-0.415176	0.38	#Ng
TUBB4B	1.63598e-134	-0.840896	0.337	0	-2.23625	0.194	Down in Circulating
MARCH2	1.98539e-134	1.00586	0.471	1.94072e-24	0.409454	0.392	Up in Circulating
RPN2	2.10813e-134	0.577626	0.77	2.05828e-237	-1.07908	0.407	#Ng
PRCP	2.483e-134	-1.41108	0.17	2.13948e-17	-0.556059	0.297	Down in Circulating
HDAC8	2.51667e-134	-1.38028	0.091	3.59633e-60	0.624198	0.395	#Ng
ARIH2	2.90713e-134	1.08536	0.415	1.33581e-15	0.348613	0.314	Up in Circulating
PDIA4	3.16077e-134	1.04465	0.446	1.32039e-08	-0.227124	0.241	#Ng
ARHGAP9	1.20281e-133	1.48073	0.262	2.45127e-45	0.898479	0.208	Up in Circulating
ACAA2	1.89887e-133	-1.29675	0.154	4.21753e-176	-1.78449	0.118	Down in Circulating
PSMD1	5.14465e-133	-0.919665	0.213	3.91308e-93	-0.975417	0.243	Down in Circulating
ABHD5	8.96551e-133	-1.77547	0.075	7.96252e-76	-1.85707	0.11	Down in Circulating
MASTL	1.01768e-132	-2.87709	0.023	1.20211e-42	-1.4748	0.074	Down in Circulating
SLC43A3	1.49378e-132	-1.26448	0.153	2.03086e-95	-1.15994	0.175	Down in Circulating
CHMP1B	2.36913e-132	-1.69131	0.207	3.68788e-109	-1.7244	0.222	Down in Circulating
SUFU	3.38776e-132	-2.53783	0.027	9.83137e-31	0.610511	0.241	#Ng
PHC3	3.62449e-132	1.3929	0.382	4.67646e-181	1.15044	0.444	Up in Circulating
FGD6	3.6897e-132	-2.21961	0.024	2.66435e-21	-0.681043	0.099	Down in Circulating
PITPNC1	4.03529e-132	-1.54122	0.067	8.04339e-44	0.711332	0.329	#Ng
SERTAD1	4.06714e-132	-1.64809	0.084	1.73505e-76	-1.59353	0.12	Down in Circulating
TCEAL9	4.09618e-132	-1.97567	0.062	3.57325e-121	-2.03026	0.057	Down in Circulating
ERGIC3	6.42163e-132	0.836688	0.505	5.15318e-72	0.628129	0.487	Up in Circulating
SCCPDH	9.52013e-132	-1.43982	0.119	1.18414e-82	-1.21214	0.15	Down in Circulating
RMDN3	1.04604e-131	-1.53401	0.151	1.44301e-170	-2.16837	0.113	Down in Circulating
ERCC1	1.07e-131	0.917558	0.537	4.0487e-09	-0.298156	0.348	#Ng
HDGF	1.09003e-131	1.00876	0.409	8.29872e-11	-0.427839	0.198	#Ng
NQO2	1.39688e-131	-0.904496	0.149	7.21992e-13	-0.361801	0.286	Down in Circulating
HDAC9	1.59067e-131	0.49781	0.524	4.253e-207	0.844454	0.583	Up in Circulating
RABL6	1.79802e-131	1.32745	0.36	1.62483e-22	0.488793	0.273	Up in Circulating
TSC22D3	2.27065e-131	-1.15294	0.28	1.03639e-148	-1.5585	0.272	Down in Circulating
RCN1	1.16894e-130	-2.47174	0.034	4.08537e-35	-1.03319	0.094	Down in Circulating
HIVEP2	1.33888e-130	-1.64065	0.081	1.13827e-24	-0.922264	0.174	Down in Circulating
B3GNT2	2.75314e-130	-1.66035	0.086	9.52705e-110	-1.70184	0.09	Down in Circulating
OXSR1	4.24329e-130	-0.977444	0.145	1.49401e-27	-0.893868	0.256	Down in Circulating
POMP	5.18945e-130	-0.514679	0.88	9.87599e-250	-0.757643	0.828	Down in Circulating
ZFP36L2	1.15914e-129	0.520433	0.825	5.52768e-106	0.403858	0.83	Up in Circulating
OTUD1	1.91093e-129	-1.93429	0.099	2.71351e-127	-2.55844	0.094	Down in Circulating
RRAS	4.30122e-129	-1.89614	0.048	8.98773e-20	-0.611786	0.136	Down in Circulating
SNHG14	1.55921e-128	1.71176	0.258	8.65805e-40	0.73237	0.2	Up in Circulating
SRP19	1.55949e-128	0.829203	0.554	3.63578e-09	-0.290571	0.361	#Ng
ABHD3	4.59732e-128	-1.28388	0.104	3.59093e-15	0.284913	0.336	#Ng
SRRM1	1.11599e-127	0.648437	0.733	4.34582e-13	-0.19488	0.584	#Ng
CLK1	1.20258e-127	-1.10944	0.18	1.78262e-86	-1.35558	0.219	Down in Circulating
UBE2I	1.34133e-127	0.610008	0.662	1.05004e-06	-0.200338	0.483	#Ng
COX16	1.4941e-127	0.815626	0.514	3.34774e-64	0.567427	0.494	Up in Circulating
APOL2	1.49506e-127	-2.32317	0.028	7.15413e-13	-0.375026	0.115	Down in Circulating
MBD4	2.24368e-127	-1.03669	0.267	2.15031e-203	-1.61267	0.207	Down in Circulating
USP36	7.28167e-127	-1.64004	0.172	6.57798e-71	-1.522	0.215	Down in Circulating
CD7	9.38778e-127	2.74305	0.111	9.74289e-235	2.63872	0.163	Up in Circulating
HLA-DRB5	2.42623e-126	-2.89789	0.111	1.06848e-137	0.732609	0.45	#Ng
ATP6V1H	2.54551e-126	-0.983891	0.185	2.33156e-82	-1.04923	0.22	Down in Circulating
PDGFC	3.44909e-126	-2.04705	0.089	3.73808e-124	-2.58344	0.08	Down in Circulating
DNMBP	6.43e-126	-3.01364	0.017	2.5413e-17	-0.792955	0.09	Down in Circulating
SMCO4	8.63262e-126	-1.04127	0.207	2.53398e-63	-0.793939	0.263	Down in Circulating
DNAJB6	4.729e-125	-0.951198	0.492	3.10126e-151	-1.14661	0.488	Down in Circulating
PPDPF	8.64024e-125	0.373945	0.811	1.03719e-145	0.702036	0.814	Up in Circulating
SPCS2	9.56796e-125	0.504241	0.811	3.47852e-166	-0.824068	0.539	#Ng
SCARB2	1.96976e-124	-0.743631	0.442	1.09277e-216	-1.19637	0.359	Down in Circulating
ZNF277	2.3913e-124	-1.35237	0.137	9.60959e-14	-0.610873	0.259	Down in Circulating
CNN2	2.59164e-124	1.30128	0.27	9.76594e-126	1.25862	0.286	Up in Circulating
TSEN54	3.72336e-124	1.89525	0.15	2.01847e-50	1.20842	0.112	Up in Circulating
SP100	3.89458e-124	-0.743323	0.459	2.15535e-48	0.275765	0.749	#Ng
RFC2	4.56883e-124	-3.12659	0.015	8.08612e-17	-0.725874	0.088	Down in Circulating
KIF13A	5.74291e-124	-0.807662	0.077	6.06812e-20	0.441949	0.311	#Ng
ATP2B1	6.95843e-124	0.182708	0.24	6.54506e-05	-0.529252	0.526	#Ng
MAL2	1.11733e-123	-2.13914	0.07	1.37931e-180	-3.53587	0.029	Down in Circulating
CKLF	1.31691e-123	-0.757742	0.535	3.3714e-102	0.50223	0.816	#Ng
PSMG1	1.81005e-123	-2.34345	0.037	6.63458e-57	-1.46178	0.073	Down in Circulating
TMEM70	1.92891e-123	-1.20647	0.216	9.00298e-80	-0.962254	0.25	Down in Circulating
CMTM7	4.13543e-123	-1.01575	0.216	2.00457e-202	0.961487	0.638	#Ng
ISOC2	4.29436e-123	-1.72297	0.088	1.88524e-24	-0.709998	0.176	Down in Circulating
TCEA1	5.70092e-123	0.706209	0.608	1.70992e-13	-0.251043	0.411	#Ng
MAML3	7.7108e-123	-0.936278	0.224	1.22233e-188	0.74175	0.673	#Ng
ATP6AP2	1.18148e-122	-0.736126	0.479	2.40522e-75	-0.556859	0.515	Down in Circulating
MRPL18	2.4768e-122	-1.21239	0.231	2.09198e-12	-0.457969	0.378	Down in Circulating
SPECC1	6.48088e-122	-1.3156	0.084	2.34541e-27	0.519631	0.322	#Ng
USP6NL	1.06349e-121	-1.61452	0.092	5.36994e-37	-1.00805	0.16	Down in Circulating
PDLIM2	1.39719e-121	1.47024	0.229	1.5697e-77	1.17548	0.212	Up in Circulating
AMPD3	1.51883e-121	-1.11248	0.047	4.67894e-17	0.341446	0.249	#Ng
SLC25A37	2.88468e-121	-0.945012	0.121	3.98248e-24	0.1542	0.392	#Ng
PPP2R5C	4.4727e-121	1.01114	0.512	2.96528e-110	0.823559	0.539	Up in Circulating
EIF2S1	7.89706e-121	-1.36365	0.124	1.12298e-35	-0.654773	0.197	Down in Circulating
COMMD5	8.00212e-121	-1.75061	0.064	2.46786e-14	-0.491816	0.161	Down in Circulating
VPS41	9.30288e-121	-0.984765	0.161	2.92977e-19	-0.427367	0.27	Down in Circulating
SLC6A6	1.13127e-120	-1.2037	0.09	3.53796e-27	-0.6118	0.172	Down in Circulating
TSC22D1	1.35419e-120	-1.52007	0.136	8.29591e-130	-1.91143	0.121	Down in Circulating
CHD1	1.54618e-120	-0.945148	0.263	2.74978e-28	-0.76587	0.389	Down in Circulating
VAMP5	2.11993e-120	-1.32338	0.287	2.56274e-107	0.718589	0.638	#Ng
MRPS26	3.71394e-120	-1.72444	0.091	2.95931e-20	-0.6111	0.184	Down in Circulating
TMEM184C	1.0573e-119	-2.02007	0.041	1.98048e-25	-0.840347	0.108	Down in Circulating
CTTN	1.15996e-119	-4.44671	0.007	2.90258e-91	-3.62066	0.012	Down in Circulating
RTCA	1.34078e-119	-1.51392	0.088	9.93336e-16	-0.468526	0.188	Down in Circulating
GAS7	1.83244e-119	-0.702973	0.149	6.1148e-188	1.04439	0.564	#Ng
GIMAP7	2.11727e-119	-2.57191	0.018	0	2.55043	0.477	#Ng
TBK1	2.16911e-119	-0.670049	0.132	1.46505e-09	-0.360251	0.266	Down in Circulating
NIT2	4.69877e-119	-1.78273	0.074	3.51739e-87	-1.60231	0.089	Down in Circulating
AKNA	1.01858e-118	1.41778	0.309	1.41219e-184	1.41328	0.37	Up in Circulating
CDK14	1.22078e-118	-1.28501	0.111	2.27727e-18	-0.850878	0.216	Down in Circulating
NME1	2.42873e-118	-1.12717	0.309	9.45018e-111	-1.04264	0.314	Down in Circulating
ADARB1	3.60671e-118	-2.57595	0.022	5.51589e-45	-1.47441	0.061	Down in Circulating
MYO1D	4.50737e-118	-3.2984	0.011	2.49581e-32	0.681662	0.199	#Ng
DGLUCY	5.27416e-118	-1.32885	0.091	1.62347e-52	0.691463	0.363	#Ng
SH3KBP1	5.71955e-118	0.795125	0.633	8.6354e-135	0.661306	0.694	Up in Circulating
FOXN3	1.20962e-117	-1.0512	0.489	0	0.695167	0.893	#Ng
TXNL1	1.9795e-117	-0.8642	0.306	1.10107e-112	-0.947406	0.32	Down in Circulating
THUMPD3-AS1	2.04062e-117	1.16598	0.372	1.64943e-79	0.734157	0.366	Up in Circulating
CALR	4.07909e-117	-0.591875	0.787	9.7834e-268	-0.916509	0.68	Down in Circulating
EIF2AK2	4.38193e-117	-0.950735	0.378	3.02052e-22	0.114548	0.664	#Ng
GTF2IRD2	6.54784e-117	2.10389	0.126	3.58906e-42	1.26132	0.088	Up in Circulating
GSPT1	6.55897e-117	-0.899066	0.247	2.26313e-34	-0.482448	0.344	Down in Circulating
METRNL	7.94305e-117	-0.925953	0.272	3.06232e-16	-0.440296	0.409	Down in Circulating
MED8	8.07806e-117	-1.58864	0.08	7.50715e-32	-0.728761	0.148	Down in Circulating
BCL6	1.24711e-116	-0.555044	0.103	9.7157e-37	-0.931739	0.185	Down in Circulating
HS2ST1	2.91057e-116	-1.3868	0.089	6.24091e-17	-0.534434	0.181	Down in Circulating
YPEL5	5.0383e-116	0.560074	0.586	8.18872e-118	-1.4758	0.239	#Ng
ZNF580	5.40458e-116	1.34804	0.24	1.31926e-20	0.59207	0.166	Up in Circulating
OSTM1	1.04931e-115	-1.18193	0.126	6.00716e-17	-0.378232	0.226	Down in Circulating
NCOA2	1.75382e-115	-0.818547	0.226	1.54056e-71	0.462469	0.573	#Ng
ITGA5	1.82466e-115	-1.18365	0.062	1.72125e-13	-0.589284	0.156	Down in Circulating
SNHG5	2.56025e-115	1.0865	0.455	0	2.68742	0.798	Up in Circulating
DNPH1	3.2657e-115	-1.19182	0.201	2.52261e-32	-0.656819	0.289	Down in Circulating
BBS9	3.70438e-115	-2.1482	0.03	1.20558e-17	0.449594	0.212	#Ng
KMO	5.02777e-115	-1.98563	0.097	1.26807e-28	-1.32448	0.174	Down in Circulating
PDZD11	9.59305e-115	-1.83622	0.06	3.67603e-43	-1.02793	0.109	Down in Circulating
PPP1R15B	1.95885e-114	-1.16991	0.111	1.31293e-161	-2.3381	0.073	Down in Circulating
VAC14	3.8047e-114	-1.41553	0.067	2.71856e-10	-0.3322	0.166	Down in Circulating
FAM89A	4.26237e-114	-2.41438	0.026	1.0194e-77	-2.0215	0.038	Down in Circulating
FLNA	7.97725e-114	-0.810068	0.17	3.93411e-25	-0.714688	0.289	Down in Circulating
ARID5A	3.70899e-113	1.06706	0.4	9.05564e-17	-0.606753	0.192	#Ng
SMIM26	3.95145e-113	0.731452	0.536	6.14457e-174	0.891261	0.61	Up in Circulating
HMGCL	4.47238e-113	-1.77639	0.048	5.74685e-13	-0.434776	0.134	Down in Circulating
HADHB	9.28379e-113	-0.824697	0.272	3.44401e-19	-0.344593	0.392	Down in Circulating
EIF5A	4.50206e-112	0.579552	0.633	2.35051e-88	-0.629297	0.308	#Ng
TCP1	1.23448e-111	-1.11612	0.223	1.35296e-83	-1.0732	0.252	Down in Circulating
STMP1	1.87137e-111	0.871889	0.454	1.20971e-167	0.972492	0.525	Up in Circulating
G0S2	1.91292e-111	-1.06595	0.126	2.59593e-226	-4.38005	0.052	Down in Circulating
PMAIP1	2.28469e-111	-2.32567	0.054	9.75407e-70	-2.34553	0.075	Down in Circulating
KLF6	5.27223e-111	-0.91293	0.727	0	-1.84041	0.636	Down in Circulating
KLHL5	5.57307e-111	-1.10972	0.138	5.28562e-83	0.653801	0.462	#Ng
MRPL17	7.04816e-111	-1.36553	0.121	1.98452e-16	-0.491384	0.224	Down in Circulating
DYNLT3	9.36808e-111	-1.60738	0.072	2.79528e-30	-0.76427	0.138	Down in Circulating
SCOC	1.28795e-110	-1.80267	0.078	1.10661e-56	-1.26869	0.112	Down in Circulating
EIF3G	2.55673e-110	0.568287	0.702	3.74209e-48	0.382019	0.675	Up in Circulating
CCDC90B	5.22352e-110	-1.27074	0.122	4.50973e-11	-0.378523	0.233	Down in Circulating
ANKLE2	6.62136e-110	1.23486	0.325	8.04147e-24	-0.742246	0.12	#Ng
DHTKD1	1.16436e-109	1.63827	0.184	1.86656e-25	0.777181	0.125	Up in Circulating
LAMP1	1.74926e-109	-0.796635	0.42	2.92178e-143	-0.95985	0.391	Down in Circulating
BCLAF1	2.2737e-109	0.969698	0.519	3.17745e-57	-0.744395	0.264	#Ng
SIMC1	2.27541e-109	1.90271	0.181	1.94107e-28	1.01952	0.126	Up in Circulating
BHLHE40	2.55746e-109	0.899081	0.404	3.27167e-83	-1.52196	0.115	#Ng
TFPT	3.27568e-109	-1.0456	0.206	7.17796e-103	-1.12535	0.209	Down in Circulating
GPN3	3.34776e-109	-1.41471	0.117	9.35159e-73	-1.22617	0.143	Down in Circulating
C3orf14	5.89965e-109	-2.68949	0.029	1.27691e-49	-1.5967	0.06	Down in Circulating
HNRNPD	7.69612e-109	0.636098	0.686	1.97982e-25	-0.330253	0.492	#Ng
C16orf72	1.40312e-108	-1.80599	0.04	1.78287e-35	-1.14016	0.088	Down in Circulating
PSTPIP2	2.16469e-108	-0.782621	0.085	3.43077e-34	0.461073	0.335	#Ng
PTPN9	7.54916e-108	-1.4913	0.071	2.62888e-20	0.477385	0.277	#Ng
GNA12	9.94616e-108	-1.17141	0.236	1.79545e-125	-1.60808	0.216	Down in Circulating
TMCO1	1.0239e-107	0.646264	0.597	4.52553e-56	-0.658915	0.338	#Ng
SLC17A5	1.217e-107	-1.19251	0.138	6.16754e-42	-0.82646	0.194	Down in Circulating
NUDT9	1.32688e-107	-1.95446	0.049	1.58785e-38	-1.11388	0.096	Down in Circulating
GIMAP2	1.4675e-107	-1.88407	0.039	1.43544e-91	1.07844	0.303	#Ng
VAMP3	1.73658e-107	-1.07557	0.143	4.21394e-18	-0.446686	0.242	Down in Circulating
MT1X	2.16437e-107	-2.50111	0.095	5.79544e-17	-0.02123	0.313	#Ng
SETDB2	5.50191e-107	-1.55731	0.067	1.3231e-28	-0.807079	0.128	Down in Circulating
NDUFA2	6.22882e-107	0.453283	0.736	4.92679e-38	0.3238	0.701	Up in Circulating
PPP1R15A	8.40683e-107	0.394897	0.689	0	-4.02159	0.096	#Ng
NDUFC2	9.1612e-107	0.359512	0.846	6.71463e-65	-0.546298	0.644	#Ng
CCSER2	1.15789e-106	-1.16554	0.105	8.68488e-19	0.406275	0.323	#Ng
SLC16A6	1.24587e-106	-2.1661	0.031	1.19837e-27	-1.33233	0.086	Down in Circulating
AFF1	2.30903e-106	-1.07809	0.271	3.1869e-56	0.262259	0.596	#Ng
MXD1	2.321e-106	-1.06289	0.169	9.61188e-125	-2.00374	0.154	Down in Circulating
SPAG9	3.40006e-106	-0.537625	0.303	3.21068e-176	-1.47156	0.263	Down in Circulating
SPARC	4.03801e-106	-4.22123	0.007	6.99802e-39	-1.83649	0.039	Down in Circulating
ADAM8	4.17322e-106	-1.58862	0.056	2.01795e-26	-1.02749	0.122	Down in Circulating
ENTPD1-AS1	4.43563e-106	-1.31706	0.084	1.9849e-27	0.459794	0.309	#Ng
RUBCN	5.86861e-106	1.27951	0.327	5.77034e-48	0.699472	0.294	Up in Circulating
MRFAP1	1.29827e-105	-0.843837	0.35	6.27929e-71	-0.664999	0.395	Down in Circulating
ZFAND3	1.92389e-105	-0.200189	0.533	1.03101e-20	0.0505279	0.826	#Ng
ZMYM2	1.97326e-105	1.19638	0.477	2.12756e-51	0.353131	0.485	Up in Circulating
PHACTR2	2.6283e-105	-0.961877	0.163	4.12288e-122	0.90143	0.51	#Ng
PSMB5	3.52104e-105	-0.982376	0.296	6.23984e-123	-1.0702	0.292	Down in Circulating
CAPZA2	3.6794e-105	-0.527893	0.468	1.12751e-12	-0.210174	0.596	#Ng
MPC2	5.10963e-105	-0.932588	0.374	5.82406e-93	-0.831098	0.368	Down in Circulating
CCDC88B	5.77872e-105	1.68971	0.217	7.94868e-25	0.756049	0.157	Up in Circulating
MTX2	8.19839e-105	-1.68663	0.062	8.3478e-18	-0.612394	0.138	Down in Circulating
RELB	1.46317e-104	1.50804	0.366	8.41294e-25	0.505133	0.311	Up in Circulating
EIF1B	1.6697e-104	0.725571	0.535	6.32556e-09	-0.357729	0.361	#Ng
TRANK1	1.82144e-104	-1.71099	0.035	2.18324e-123	1.2974	0.312	#Ng
PARVB	2.55077e-104	0.888166	0.482	1.40315e-11	-0.32904	0.297	#Ng
ILF2	3.70296e-104	0.655542	0.511	5.44021e-25	-0.521078	0.284	#Ng
GNAQ	4.90725e-104	-0.598526	0.555	4.58882e-107	0.278377	0.874	#Ng
UBA6	7.46338e-104	-0.974791	0.187	3.28004e-62	-0.98407	0.226	Down in Circulating
VPS29	1.07518e-103	-0.601457	0.552	1.04366e-89	-0.583127	0.578	Down in Circulating
MOSPD2	1.42199e-103	-1.4924	0.051	2.4013e-21	-0.612555	0.116	Down in Circulating
UNC93B1	1.50898e-103	0.761375	0.607	6.10404e-35	-0.489463	0.394	#Ng
CNOT6L	2.48755e-103	1.26279	0.343	4.46615e-15	0.351912	0.266	Up in Circulating
CUX1	2.83591e-103	0.765697	0.669	6.89951e-139	0.624654	0.746	Up in Circulating
MLLT10	3.87946e-103	-0.928529	0.151	2.55574e-23	0.35545	0.395	#Ng
DYSF	4.2702e-103	-0.995981	0.059	1.22706e-14	-0.362787	0.141	Down in Circulating
S100A16	5.83906e-103	-2.27906	0.045	3.45906e-117	-3.08241	0.029	Down in Circulating
SLC39A8	6.67768e-103	-1.15917	0.056	2.34118e-27	-0.971397	0.118	Down in Circulating
SH3PXD2A	7.68325e-103	-2.53668	0.026	3.45801e-20	-0.872058	0.084	Down in Circulating
EIF2AK3	1.06833e-102	-1.42129	0.123	1.58659e-110	-2.17763	0.111	Down in Circulating
PUS10	1.34856e-102	-2.60127	0.019	1.21739e-30	-1.10078	0.06	Down in Circulating
MRPL40	5.94998e-102	-0.994742	0.216	5.65129e-122	-1.22284	0.196	Down in Circulating
C4orf33	8.5744e-102	-2.48348	0.027	8.45463e-28	-0.993997	0.074	Down in Circulating
IVNS1ABP	8.61878e-102	-0.861923	0.118	2.83691e-17	-0.577155	0.211	Down in Circulating
CSK	1.52391e-101	0.979588	0.398	3.5682e-63	0.740573	0.388	Up in Circulating
DDX18	1.95506e-101	0.716371	0.545	2.16344e-55	0.454245	0.536	Up in Circulating
NMB	2.24469e-101	-3.36011	0.023	8.15337e-34	-1.7442	0.063	Down in Circulating
SYAP1	2.30537e-101	-1.16303	0.299	7.4706e-95	-1.24906	0.312	Down in Circulating
PNPO	2.55592e-101	-1.86127	0.048	3.01787e-32	-0.896384	0.096	Down in Circulating
LARP4	2.99998e-101	-1.08968	0.121	2.02542e-48	-0.880483	0.165	Down in Circulating
SNRPD3	3.49303e-101	0.540217	0.586	6.88373e-74	-0.818376	0.287	#Ng
TFRC	3.56581e-101	-1.79078	0.304	2.11957e-281	-2.90427	0.144	Down in Circulating
DPY30	5.61991e-101	-1.05305	0.197	4.82988e-14	-0.380112	0.314	Down in Circulating
VPS37A	7.56738e-101	-1.60033	0.063	1.99058e-29	-0.752633	0.118	Down in Circulating
ATP5F1B	1.05104e-100	0.434071	0.745	4.08595e-44	-0.529744	0.511	#Ng
CASP9	1.11151e-100	-2.7087	0.021	5.68163e-58	-2.00738	0.039	Down in Circulating
ARHGEF3	1.32161e-100	-1.4977	0.089	1.35122e-162	1.04864	0.442	#Ng
NUTM2B-AS1	1.98915e-100	1.21766	0.306	5.89072e-105	1.03456	0.329	Up in Circulating
MYO15B	2.43587e-100	1.96079	0.18	3.55804e-130	1.62571	0.209	Up in Circulating
PMVK	7.26681e-100	-1.30937	0.11	2.67318e-25	0.379723	0.34	#Ng
HEBP1	9.35819e-100	-1.16221	0.12	9.89492e-18	-0.490499	0.211	Down in Circulating
CIAO2B	9.68651e-100	0.593739	0.609	1.50307e-13	0.113016	0.549	#Ng
CLDN7	1.01211e-99	-2.50408	0.028	1.67575e-42	-1.6606	0.061	Down in Circulating
SNRPB	1.08965e-99	0.385585	0.788	2.58194e-121	-0.791429	0.506	#Ng
PLBD2	1.30972e-99	-1.62983	0.047	4.44624e-22	-0.687956	0.106	Down in Circulating
RAD50	1.51077e-99	-1.08128	0.115	1.51053e-13	-0.410024	0.21	Down in Circulating
ABHD14B	2.28614e-99	1.18951	0.23	2.03815e-62	0.932692	0.213	Up in Circulating
GMNN	2.86099e-99	-2.8157	0.018	8.22802e-38	-1.40365	0.052	Down in Circulating
AHSA1	4.56736e-99	-1.17724	0.151	7.69713e-33	-0.70172	0.217	Down in Circulating
ADIRF	4.85969e-99	-2.09159	0.069	6.00789e-136	-3.01372	0.039	Down in Circulating
PSMC4	5.34298e-99	-1.10385	0.212	1.18035e-76	-0.951739	0.232	Down in Circulating
AGFG1	5.85396e-99	-0.777742	0.167	4.92874e-13	0.245413	0.394	#Ng
MS4A4E	1.02372e-98	-2.95589	0.017	1.0043e-199	1.65389	0.317	#Ng
FXYD6	1.15256e-98	-2.36561	0.024	2.48219e-16	-0.563652	0.083	Down in Circulating
CYTOR	1.30885e-98	-1.18148	0.135	1.94879e-16	-0.56242	0.225	Down in Circulating
CUL1	1.55828e-98	-0.859514	0.14	6.25236e-51	0.626867	0.414	#Ng
PSMC2	2.13655e-98	-0.985734	0.179	7.03387e-24	-0.460975	0.266	Down in Circulating
STXBP2	2.45983e-98	1.1854	0.483	3.17983e-30	0.50937	0.445	Up in Circulating
CENPX	4.95485e-98	-1.27351	0.191	6.13691e-37	-0.881983	0.258	Down in Circulating
RELT	5.87488e-98	1.31366	0.285	6.58947e-14	-0.566946	0.112	#Ng
MIR646HG	7.51624e-98	-2.39391	0.021	6.2782e-83	1.00041	0.249	#Ng
EREG	7.68378e-98	-2.41942	0.038	3.49736e-133	-5.14338	0.009	Down in Circulating
AQP9	1.13323e-97	0.105237	0.119	5.78005e-177	-2.63579	0.073	#Ng
TNRC6C	1.48878e-97	1.7574	0.158	2.25524e-44	1.06934	0.128	Up in Circulating
ID3	1.67206e-97	-2.2531	0.057	1.99321e-64	-2.12655	0.073	Down in Circulating
PLA2G15	2.10492e-97	-0.969746	0.137	7.29529e-61	-0.960777	0.165	Down in Circulating
PPP1R9B	3.01212e-97	1.36635	0.229	2.8854e-61	1.00592	0.212	Up in Circulating
GLUD1	3.19941e-97	-1.20987	0.181	2.27031e-17	-0.696017	0.284	Down in Circulating
SIRPB1	3.92471e-97	1.4851	0.184	1.9716e-30	-1.52212	0.027	#Ng
WBP1L	5.71864e-97	-1.10777	0.093	1.56304e-53	0.755143	0.346	#Ng
RNH1	6.62434e-97	-0.674246	0.497	3.28238e-72	-0.565298	0.508	Down in Circulating
KDM2A	7.20685e-97	0.960064	0.52	2.18927e-186	0.93855	0.623	Up in Circulating
CNOT8	7.51261e-97	1.24348	0.263	1.00686e-26	0.67835	0.209	Up in Circulating
RBL2	7.62262e-97	1.31943	0.246	2.41277e-108	1.28057	0.266	Up in Circulating
SLC4A7	1.0865e-96	-0.993487	0.184	1.65339e-14	0.0831786	0.416	#Ng
LYAR	1.13337e-96	-1.74267	0.051	3.82773e-17	0.5581	0.231	#Ng
WASHC1	1.46228e-96	1.53968	0.173	2.32622e-72	1.38082	0.165	Up in Circulating
USP30-AS1	1.48939e-96	-2.69797	0.021	7.56163e-29	-1.04066	0.062	Down in Circulating
MRPL32	1.87798e-96	-1.5168	0.074	7.63646e-14	-0.563575	0.156	Down in Circulating
RDH11	2.24722e-96	-1.2731	0.1	2.33586e-14	-0.408503	0.187	Down in Circulating
FKBP4	2.44827e-96	-1.61082	0.088	9.14825e-29	-0.948687	0.152	Down in Circulating
CHMP4B	4.23675e-96	0.872142	0.493	4.14849e-69	0.6092	0.499	Up in Circulating
PIK3AP1	4.94489e-96	0.777831	0.581	2.48456e-16	0.147457	0.537	#Ng
SAMHD1	8.13106e-96	0.61529	0.757	1.48886e-168	0.681846	0.828	Up in Circulating
TBCK	1.52412e-95	-1.18454	0.076	3.10897e-33	0.512162	0.296	#Ng
MGAT1	2.0317e-95	-0.816324	0.516	6.39213e-52	-0.629935	0.564	Down in Circulating
MRPL14	2.72346e-95	-0.883111	0.316	2.22759e-17	-0.365626	0.434	Down in Circulating
PLK3	5.38822e-95	-1.23306	0.101	1.92685e-42	-1.27173	0.148	Down in Circulating
NIBAN1	1.32581e-94	-0.878468	0.115	3.96382e-19	0.377178	0.333	#Ng
NLK	2.06544e-94	-1.06654	0.093	5.60384e-15	0.273527	0.293	#Ng
CPEB2	2.07561e-94	-1.69431	0.054	1.59162e-36	-1.12747	0.094	Down in Circulating
NDUFAF8	2.14442e-94	0.678678	0.438	8.80144e-36	0.346405	0.4	Up in Circulating
EDEM2	3.05346e-94	-1.1368	0.134	7.72215e-82	-1.15915	0.139	Down in Circulating
TEX2	3.44411e-94	1.24565	0.308	1.08219e-16	-0.529593	0.124	#Ng
SHFL	3.99665e-94	-1.43934	0.072	7.74715e-72	0.844425	0.332	#Ng
KPNA2	4.29773e-94	-1.3296	0.12	1.03171e-101	-1.71814	0.108	Down in Circulating
HOXB-AS1	7.67728e-94	2.09091	0.099	1.00098e-56	1.72425	0.083	Up in Circulating
OTULINL	8.96105e-94	1.00158	0.409	2.50963e-111	0.871579	0.454	Up in Circulating
ANKFY1	9.93438e-94	-1.11273	0.087	2.22907e-41	0.612287	0.322	#Ng
STX3	1.92639e-93	-1.3694	0.053	4.30088e-21	-0.580403	0.112	Down in Circulating
CCDC18-AS1	1.97423e-93	1.23634	0.279	0	2.28529	0.531	Up in Circulating
ZRANB2	2.25303e-93	1.15208	0.436	1.63405e-42	0.496122	0.424	Up in Circulating
ZMIZ1	3.03343e-93	-0.745755	0.185	1.46032e-18	-0.408168	0.275	Down in Circulating
TRG-AS1	3.80516e-93	1.4527	0.18	8.21419e-76	1.59342	0.174	Up in Circulating
MRPL13	6.73553e-93	-1.11395	0.251	2.08832e-126	-1.32395	0.222	Down in Circulating
SMAD7	6.98868e-93	-1.68123	0.042	2.21565e-27	-0.85189	0.089	Down in Circulating
SSR1	9.12282e-93	0.718334	0.529	2.46977e-35	0.431614	0.505	Up in Circulating
HCK	1.10735e-92	0.856764	0.202	2.31341e-220	1.12553	0.633	Up in Circulating
PLEK	1.17798e-92	0.508684	0.775	0	-1.81179	0.454	#Ng
ATP11A	1.52929e-92	-0.803329	0.143	1.01144e-13	0.272925	0.357	#Ng
BTF3L4	1.84068e-92	-0.842998	0.23	5.98999e-10	-0.266084	0.346	Down in Circulating
RPP21	2.74695e-92	-1.47642	0.078	5.72968e-15	0.263791	0.27	#Ng
MX1	3.8428e-92	-1.2704	0.516	1.83042e-07	-0.598412	0.643	Down in Circulating
KIF5B	4.34821e-92	0.606141	0.685	1.75856e-115	-0.735572	0.425	#Ng
CXorf38	4.54925e-92	-1.29012	0.089	1.30208e-14	-0.425215	0.167	Down in Circulating
NAF1	5.90239e-92	-1.98978	0.089	1.4923e-124	-2.96226	0.057	Down in Circulating
NFAM1	6.71168e-92	-1.00278	0.056	5.14869e-101	1.06103	0.333	#Ng
PSMA5	7.24385e-92	-0.723645	0.39	5.54131e-162	-1.05961	0.334	Down in Circulating
AMBRA1	8.16275e-92	0.792091	0.44	2.82196e-26	0.397712	0.39	Up in Circulating
CDC42	8.29345e-92	-0.356961	0.775	6.8467e-134	-0.512145	0.743	Down in Circulating
GSTP1	9.73358e-92	0.408362	0.941	3.99746e-85	-0.552513	0.793	#Ng
PLK2	1.05412e-91	-0.674731	0.017	1.52032e-87	-3.64126	0.013	Down in Circulating
P2RY13	1.18555e-91	-1.72384	0.034	5.53828e-28	-1.00671	0.078	Down in Circulating
RRP1	1.18988e-91	-2.21868	0.029	1.65236e-35	-1.33625	0.063	Down in Circulating
LAP3	1.37787e-91	-0.57746	0.621	1.04166e-77	-0.482903	0.607	Down in Circulating
PSMB3	1.53343e-91	0.336815	0.866	9.85982e-175	-0.83345	0.56	#Ng
TOMM40	1.68744e-91	-1.54349	0.108	1.5472e-74	-1.56434	0.117	Down in Circulating
H2AFX	1.89798e-91	-2.02302	0.031	4.78535e-51	-1.86293	0.05	Down in Circulating
GZF1	2.2523e-91	-2.52298	0.022	4.96321e-75	-2.5411	0.023	Down in Circulating
JUP	2.36707e-91	-3.56273	0.01	1.29846e-42	0.848751	0.181	#Ng
IPCEF1	2.58618e-91	-1.96225	0.049	1.48326e-148	0.587519	0.365	#Ng
NGLY1	3.61782e-91	0.812289	0.448	6.30762e-44	-1.11621	0.21	#Ng
PACS1	6.0825e-91	-0.817803	0.132	6.20604e-157	1.0567	0.489	#Ng
GPAT3	9.39079e-91	-2.63247	0.027	9.13232e-102	0.874497	0.274	#Ng
SNX13	1.05711e-90	-0.950434	0.118	2.1872e-14	-0.483039	0.206	Down in Circulating
EPB41L4A-AS1	1.3579e-90	0.997909	0.26	6.80009e-34	0.66697	0.217	Up in Circulating
FAM98A	1.68315e-90	-2.57042	0.021	3.19087e-37	-1.32878	0.05	Down in Circulating
TBC1D5	1.70649e-90	-0.601625	0.406	9.63939e-181	0.685647	0.786	#Ng
RAPGEF1	2.23442e-90	-0.632824	0.413	3.96354e-05	-0.0966561	0.644	#Ng
ATP6V1A	2.62278e-90	-0.840816	0.219	2.38697e-24	-0.525913	0.301	Down in Circulating
GTF2H5	3.26993e-90	-0.918659	0.239	1.56685e-19	-0.439432	0.333	Down in Circulating
MYO9B	3.28778e-90	-0.501662	0.395	4.16272e-62	0.295173	0.721	#Ng
TMEM106A	3.35442e-90	-1.36047	0.069	6.33338e-157	1.33158	0.382	#Ng
CTBP1	1.06631e-89	1.0936	0.283	6.15029e-23	0.499343	0.226	Up in Circulating
CACUL1	1.22351e-89	-0.825262	0.145	1.62085e-82	0.812983	0.443	#Ng
ATP6V1D	1.4368e-89	-0.809837	0.238	9.2139e-131	-1.23177	0.203	Down in Circulating
NFX1	2.80358e-89	1.27311	0.33	2.27902e-41	0.670929	0.305	Up in Circulating
LPAR1	3.5485e-89	-1.39278	0.037	4.0121e-54	-1.45283	0.054	Down in Circulating
EIF3E	3.73843e-89	0.268867	0.823	3.32706e-105	0.446463	0.825	Up in Circulating
ESYT2	5.01593e-89	-1.10346	0.216	6.10037e-75	-1.34322	0.229	Down in Circulating
RNF149	6.24106e-89	0.678131	0.707	3.75166e-43	0.241404	0.73	#Ng
TRRAP	6.84534e-89	1.47488	0.271	2.98941e-26	0.603423	0.221	Up in Circulating
MRPL33	1.12662e-88	0.570743	0.487	3.25552e-110	0.724807	0.531	Up in Circulating
DAD1	1.42479e-88	0.360698	0.815	1.51736e-160	-0.849265	0.537	#Ng
ANPEP	1.65186e-88	-1.19622	0.06	7.83868e-117	-2.70378	0.036	Down in Circulating
TTYH2	1.79981e-88	1.50044	0.179	1.6083e-24	0.734869	0.132	Up in Circulating
IGFBP2	2.44788e-88	-2.74081	0.021	5.88348e-87	-3.60526	0.015	Down in Circulating
ILRUN	6.07217e-88	-1.23792	0.078	2.30805e-32	0.491764	0.292	#Ng
PHACTR1	7.30984e-88	0.536319	0.596	1.1376e-150	-1.5272	0.241	#Ng
ZNF562	8.39626e-88	-2.2746	0.025	2.43514e-52	0.87616	0.218	#Ng
FNBP4	8.46793e-88	1.06418	0.42	2.29083e-13	0.282092	0.359	Up in Circulating
FASN	8.90994e-88	-2.17165	0.03	3.74146e-23	-1.12367	0.076	Down in Circulating
DNAJA1	1.12684e-87	-0.581451	0.728	0	-1.51178	0.528	Down in Circulating
JAK2	1.8465e-87	-0.761595	0.219	3.42176e-118	0.658683	0.578	#Ng
FXYD3	2.28639e-87	-1.69529	0.095	2.62168e-72	-1.48464	0.108	Down in Circulating
LSM8	2.42189e-87	0.68956	0.481	1.18551e-26	0.340041	0.442	Up in Circulating
XPO6	2.43011e-87	-0.839018	0.106	2.03511e-18	0.401115	0.309	#Ng
SF3B5	3.17131e-87	0.388805	0.751	1.81766e-23	-0.358015	0.567	#Ng
ZNF276	3.62196e-87	1.64317	0.155	3.21967e-27	0.848749	0.115	Up in Circulating
MRPL27	4.53246e-87	-0.9001	0.261	5.38342e-43	-0.605024	0.311	Down in Circulating
ZFP91	6.3882e-87	0.990961	0.379	1.48721e-29	-0.674631	0.173	#Ng
DBNL	7.01968e-87	0.763896	0.509	5.53943e-07	-0.247656	0.354	#Ng
C1QBP	9.09648e-87	0.453955	0.647	2.56923e-47	-0.603255	0.421	#Ng
NLRP3	1.493e-86	-0.778979	0.118	5.39088e-41	-2.17935	0.181	Down in Circulating
VKORC1	1.64435e-86	-0.823784	0.326	1.59182e-16	-0.365625	0.431	Down in Circulating
FAM207A	1.93219e-86	-1.21123	0.124	5.70158e-29	-0.764223	0.183	Down in Circulating
NFE2L1	2.12577e-86	-1.33335	0.073	2.50044e-28	-0.708177	0.121	Down in Circulating
NUP58	3.5171e-86	-0.882345	0.136	8.5772e-26	-0.66844	0.2	Down in Circulating
CNOT7	4.66319e-86	0.984379	0.32	2.71328e-56	0.764893	0.311	Up in Circulating
DLEU2	4.75733e-86	-0.564448	0.436	3.88787e-61	0.157905	0.772	#Ng
GPI	1.54849e-85	-0.844928	0.156	2.03289e-25	0.469222	0.384	#Ng
PTGES3	1.74761e-85	-0.547939	0.708	4.45863e-188	-0.829659	0.652	Down in Circulating
SRPRA	1.90825e-85	1.00101	0.324	1.85526e-21	-0.621126	0.137	#Ng
C1orf56	2.4546e-85	-2.21624	0.029	3.65615e-61	1.20447	0.231	#Ng
GATAD2B	2.82174e-85	1.23716	0.353	7.27003e-71	0.746569	0.366	Up in Circulating
RFX2	3.3611e-85	-1.12953	0.072	8.15271e-83	-1.75242	0.068	Down in Circulating
SGMS2	3.46576e-85	-2.17878	0.021	1.49478e-35	-1.39719	0.05	Down in Circulating
HEATR5A	3.7848e-85	-1.33837	0.046	5.325e-37	0.755446	0.241	#Ng
LPGAT1	4.52273e-85	0.997341	0.346	1.3133e-29	0.555458	0.3	Up in Circulating
MRPL53	4.7374e-85	1.84231	0.102	1.37364e-59	1.64536	0.092	Up in Circulating
TEP1	4.798e-85	1.66885	0.173	3.41072e-50	1.15024	0.154	Up in Circulating
IRAK1	6.56533e-85	-0.983527	0.198	7.23077e-83	-1.04767	0.194	Down in Circulating
BORCS5	6.86e-85	-1.3007	0.087	1.28644e-15	-0.82168	0.16	Down in Circulating
ORMDL2	7.37296e-85	-0.98134	0.185	1.47952e-31	-0.660319	0.251	Down in Circulating
TTC19	1.82781e-84	-1.05673	0.145	2.61477e-13	-0.617001	0.236	Down in Circulating
AGPAT3	1.9285e-84	-0.835775	0.128	1.35877e-17	0.405883	0.334	#Ng
CCDC47	1.98949e-84	-0.793468	0.21	4.88256e-99	-1.10226	0.193	Down in Circulating
TOB1	3.60029e-84	-0.723015	0.089	5.06698e-64	-1.48808	0.102	Down in Circulating
SLC2A9	4.27955e-84	-1.20089	0.08	6.85286e-38	0.662939	0.294	#Ng
ARHGAP4	5.14484e-84	0.972891	0.407	1.37004e-65	0.695863	0.417	Up in Circulating
RBM6	6.63307e-84	0.998356	0.47	1.56358e-227	1.10109	0.607	Up in Circulating
OPTN	9.82061e-84	-1.5049	0.086	3.58047e-80	-1.65812	0.082	Down in Circulating
EMP2	1.69827e-83	-1.93567	0.053	1.06098e-78	-2.20831	0.051	Down in Circulating
TBC1D4	2.13047e-83	1.04772	0.33	7.86794e-21	0.417785	0.273	Up in Circulating
ATF5	2.86186e-83	-1.11299	0.261	1.4443e-28	-0.54491	0.319	Down in Circulating
RNF4	2.99765e-83	1.17446	0.275	1.09738e-21	0.562177	0.223	Up in Circulating
PELI2	3.22488e-83	1.87698	0.152	2.01078e-126	1.56308	0.187	Up in Circulating
GLS	3.80998e-83	-0.735143	0.262	4.33188e-106	-1.34194	0.245	Down in Circulating
ZNF267	4.28555e-83	-0.756367	0.181	7.15294e-107	-1.37979	0.159	Down in Circulating
CASS4	6.11521e-83	-2.22698	0.031	9.64068e-74	0.831975	0.248	#Ng
KLF9	7.64149e-83	-1.7412	0.046	3.43839e-31	-1.02551	0.083	Down in Circulating
MRPS18C	8.52662e-83	-0.838109	0.271	3.74351e-35	0.429257	0.526	#Ng
NDUFB10	1.21153e-82	0.319024	0.774	4.03838e-16	-0.307909	0.619	#Ng
HLA-F	1.50168e-82	-0.677898	0.321	4.84889e-24	-0.427285	0.404	Down in Circulating
TPM1	2.37503e-82	-1.27646	0.103	2.30217e-45	-1.00675	0.141	Down in Circulating
UTP18	2.39231e-82	-0.891862	0.129	1.12068e-18	-0.496141	0.203	Down in Circulating
FXR1	2.86537e-82	0.702151	0.48	3.97468e-25	-0.516912	0.274	#Ng
NUMB	2.90116e-82	-0.343016	0.267	1.26921e-53	0.0868963	0.588	#Ng
LRRK2	3.47495e-82	-0.283932	0.135	8.17429e-16	0.289932	0.354	#Ng
NPTN	3.65554e-82	-0.825186	0.171	2.34362e-09	-0.270375	0.272	Down in Circulating
STARD10	4.03514e-82	-1.81533	0.055	2.96589e-89	-2.40018	0.043	Down in Circulating
BOLA2B	5.50024e-82	1.56708	0.114	7.63747e-145	2.10866	0.153	Up in Circulating
CSNK1D	7.88718e-82	-0.665277	0.166	1.01716e-12	-0.370684	0.259	Down in Circulating
HRH2	8.47263e-82	1.43128	0.193	4.4425e-171	1.71396	0.26	Up in Circulating
TIMMDC1	2.09729e-81	-1.22483	0.124	1.93611e-28	-0.708275	0.177	Down in Circulating
RHEB	2.31152e-81	-0.525668	0.545	3.32915e-134	-0.800633	0.514	Down in Circulating
YWHAG	2.55422e-81	-0.768415	0.223	1.13284e-13	-0.316839	0.313	Down in Circulating
ASXL1	2.66541e-81	1.11235	0.326	7.74485e-18	0.454854	0.268	Up in Circulating
LIMK2	2.70402e-81	0.0428288	0.121	2.43782e-65	-1.34816	0.145	#Ng
OAT	2.72859e-81	-1.01618	0.074	1.71129e-53	-1.36383	0.093	Down in Circulating
TPK1	3.08366e-81	-0.987423	0.123	2.41819e-65	0.685258	0.391	#Ng
LDAH	3.40781e-81	-2.21655	0.023	1.20816e-23	0.675398	0.174	#Ng
NARF	3.48575e-81	1.28139	0.229	2.01046e-67	0.934435	0.231	Up in Circulating
S100A14	3.85047e-81	-2.5323	0.032	2.02448e-72	-2.7312	0.031	Down in Circulating
ST3GAL3	4.46345e-81	-2.02579	0.023	1.43198e-53	0.964002	0.208	#Ng
PPP1R21	4.59971e-81	-1.07465	0.084	1.46239e-191	1.31838	0.423	#Ng
UMAD1	5.80104e-81	-0.992078	0.112	9.10031e-20	0.414609	0.312	#Ng
ZNF710	6.01537e-81	-0.792019	0.145	1.54532e-215	1.1589	0.532	#Ng
CORO1B	7.85409e-81	-0.824717	0.249	1.08236e-13	-0.385771	0.355	Down in Circulating
RRM2B	1.04152e-80	-1.25582	0.097	1.24707e-33	-0.856463	0.136	Down in Circulating
HCFC1R1	1.43145e-80	-1.09987	0.118	1.58657e-15	-0.494175	0.194	Down in Circulating
CREB5	1.62079e-80	-0.876689	0.091	2.38238e-62	0.610565	0.348	#Ng
UBE2D1	2.65599e-80	-0.374159	0.174	2.48902e-27	-0.617638	0.25	Down in Circulating
GALNT6	4.23307e-80	-1.38932	0.063	3.18005e-13	-0.545192	0.127	Down in Circulating
FCHO1	4.4111e-80	1.86721	0.112	1.54037e-95	1.85768	0.126	Up in Circulating
CTNND1	5.66252e-80	-0.78384	0.195	2.467e-73	0.682565	0.484	#Ng
DTYMK	7.83966e-80	-1.67746	0.067	2.34916e-23	-0.957947	0.118	Down in Circulating
DBNDD2	9.23512e-80	-1.12098	0.141	1.9215e-21	0.396048	0.351	#Ng
TFEB	1.07904e-79	-1.26191	0.055	1.81976e-33	0.67762	0.243	#Ng
ATRN	1.53456e-79	-1.03849	0.093	9.80422e-113	0.959452	0.387	#Ng
TST	1.90888e-79	-2.33352	0.017	7.07816e-31	-1.31086	0.045	Down in Circulating
GRK5	2.36115e-79	-2.71015	0.006	7.96983e-83	1.34741	0.19	#Ng
SPART	2.69166e-79	-0.903013	0.181	2.67635e-116	-1.47611	0.144	Down in Circulating
SMIM3	2.75271e-79	1.00345	0.383	1.32251e-54	-0.965774	0.146	#Ng
ARPC5L	2.87633e-79	0.616422	0.437	7.18947e-27	-0.656691	0.228	#Ng
RHOH	3.35817e-79	-1.28142	0.134	6.57862e-61	-1.24383	0.141	Down in Circulating
PSMD11	4.74722e-79	-0.866488	0.206	8.3727e-95	-1.08787	0.191	Down in Circulating
ST6GAL1	4.8476e-79	-1.40374	0.193	4.89216e-215	0.741859	0.597	#Ng
GMFG	6.05643e-79	0.525166	0.753	7.21345e-96	0.489557	0.786	Up in Circulating
NOCT	9.25436e-79	-1.86668	0.026	5.04274e-44	-1.97788	0.044	Down in Circulating
ETFA	9.27929e-79	-0.785699	0.22	2.65276e-20	-0.454202	0.302	Down in Circulating
ZNF654	9.82609e-79	-1.4614	0.049	1.16095e-75	0.9438	0.28	#Ng
NFATC2	1.26545e-78	-1.30934	0.087	4.47347e-27	0.412483	0.286	#Ng
GMFB	1.88665e-78	-1.22537	0.095	6.03596e-41	-0.885405	0.124	Down in Circulating
HS3ST1	2.38725e-78	-1.46439	0.103	1.08363e-174	-3.30221	0.032	Down in Circulating
STX8	6.00122e-78	-0.609091	0.271	1.48076e-23	0.36748	0.505	#Ng
SPNS1	6.91367e-78	-1.04526	0.084	4.23876e-21	-0.647734	0.143	Down in Circulating
ARRB1	7.42298e-78	-0.466084	0.074	2.38438e-288	1.58352	0.465	#Ng
NAGLU	1.33967e-77	-1.16921	0.087	1.87835e-42	-0.899961	0.112	Down in Circulating
MFAP1	1.40247e-77	-1.06095	0.075	7.63744e-22	-0.69623	0.128	Down in Circulating
MYO1E	1.82949e-77	-1.24369	0.334	1.24052e-195	-2.10642	0.22	Down in Circulating
ST3GAL1	1.93305e-77	-0.603865	0.159	1.63414e-69	0.674019	0.444	#Ng
ST6GALNAC3	3.30452e-77	-1.8062	0.032	9.21197e-29	0.505391	0.198	#Ng
ZBTB7A	3.62774e-77	1.10784	0.341	4.75849e-34	0.568453	0.317	Up in Circulating
BAZ2A	4.40727e-77	1.18599	0.27	1.45777e-26	0.597793	0.23	Up in Circulating
FYB1	4.59455e-77	-0.566214	0.524	2.6732e-202	0.669919	0.855	#Ng
EPCAM	5.75602e-77	-1.69138	0.09	3.82777e-106	-2.28086	0.066	Down in Circulating
TIPRL	5.88014e-77	-0.92771	0.165	5.10436e-29	-0.542225	0.22	Down in Circulating
AK6	6.11063e-77	-1.365	0.088	4.32904e-18	-0.639938	0.147	Down in Circulating
JAZF1	7.287e-77	-1.13112	0.281	6.42e-07	-0.283513	0.491	Down in Circulating
ARID2	1.20861e-76	1.21389	0.372	3.96808e-28	0.426651	0.347	Up in Circulating
CASK	1.52426e-76	-1.13951	0.085	1.40099e-38	0.609499	0.296	#Ng
DEGS1	2.50155e-76	-0.943606	0.186	5.7858e-73	-1.04416	0.188	Down in Circulating
TCEAL3	2.54902e-76	-0.994429	0.124	5.6833e-48	-0.912382	0.147	Down in Circulating
TMEM65	2.95263e-76	-1.15986	0.079	2.8876e-39	0.587237	0.29	#Ng
NDUFA8	3.00696e-76	-0.985609	0.17	2.01633e-23	-0.590696	0.237	Down in Circulating
FGFR1OP2	3.88656e-76	-0.843156	0.202	1.21749e-19	-0.425102	0.275	Down in Circulating
ADCY3	4.65235e-76	-1.14474	0.096	6.87209e-83	-1.62436	0.083	Down in Circulating
GIPC1	5.0813e-76	-1.53181	0.063	9.77556e-26	-0.908118	0.105	Down in Circulating
MED29	5.70622e-76	-0.421787	0.107	1.47536e-31	-0.714678	0.15	Down in Circulating
ARHGAP24	6.16827e-76	-0.873103	0.275	0	0.93826	0.752	#Ng
CAPZB	9.49098e-76	-0.393773	0.787	9.5829e-20	-0.227579	0.818	#Ng
TOR1A	1.08591e-75	-1.12852	0.097	8.6981e-42	-0.863436	0.125	Down in Circulating
RTN1	1.47988e-75	-1.69559	0.025	0	2.09763	0.378	#Ng
ARMCX3	1.48456e-75	-1.04135	0.119	2.22713e-23	-0.595906	0.175	Down in Circulating
DYNC1LI2	1.74675e-75	-0.902382	0.109	3.82569e-09	-0.318687	0.189	Down in Circulating
UBR2	3.26005e-75	1.01932	0.397	6.28678e-39	0.542353	0.384	Up in Circulating
C12orf49	5.08442e-75	-1.40568	0.099	1.22899e-58	-1.33968	0.107	Down in Circulating
ERC1	5.53142e-75	-0.504048	0.243	1.02913e-31	0.305284	0.505	#Ng
SPG11	6.29383e-75	-0.704005	0.195	6.11429e-87	0.649774	0.501	#Ng
SOCS3	1.05229e-74	-1.23302	0.137	1.64468e-91	-1.70721	0.117	Down in Circulating
COMMD4	1.10864e-74	-0.94964	0.189	2.17725e-131	-1.50935	0.14	Down in Circulating
ATG5	1.29411e-74	-0.81118	0.173	1.2808e-15	-0.522997	0.253	Down in Circulating
CRY1	1.89515e-74	-1.71148	0.033	7.86248e-33	-1.21575	0.058	Down in Circulating
DNAJA2	2.47097e-74	-0.827755	0.18	6.19265e-117	-1.36757	0.143	Down in Circulating
CENPP	2.57637e-74	-1.27559	0.087	1.966e-12	-0.702215	0.154	Down in Circulating
AP1AR	2.63773e-74	-1.47889	0.059	1.31527e-54	-1.28724	0.067	Down in Circulating
IDS	2.80365e-74	0.877264	0.455	3.33864e-12	-0.385022	0.303	#Ng
PXK	4.25986e-74	1.19382	0.267	5.03951e-17	0.591515	0.213	Up in Circulating
GNL3	6.41962e-74	0.879176	0.33	1.54205e-21	-0.786647	0.147	#Ng
DCTPP1	7.86407e-74	-1.38197	0.108	7.60928e-46	-1.11086	0.131	Down in Circulating
RWDD1	8.53151e-74	0.545557	0.595	3.89739e-42	0.443715	0.59	Up in Circulating
UBE2V2	9.68502e-74	-0.940178	0.163	2.04311e-24	-0.638457	0.225	Down in Circulating
NFKB1	1.2897e-73	-0.761956	0.379	1.53889e-79	-1.95312	0.419	Down in Circulating
PGM2	1.41462e-73	-1.4666	0.061	2.48062e-16	-0.524434	0.115	Down in Circulating
GLRX	1.59451e-73	-0.561119	0.576	7.71351e-40	-0.401616	0.622	Down in Circulating
HAGHL	1.59562e-73	-2.24992	0.017	2.04649e-40	-1.60338	0.032	Down in Circulating
GDE1	1.6187e-73	-1.07772	0.105	4.41876e-15	-0.456261	0.169	Down in Circulating
RHOT1	2.48743e-73	-0.836545	0.127	1.75508e-85	0.809462	0.407	#Ng
MS4A6A	2.9074e-73	-0.612122	0.6	1.20185e-139	0.496115	0.882	#Ng
ITFG1	4.16034e-73	-0.524294	0.313	7.86017e-19	0.219172	0.549	#Ng
MGAT5	4.64519e-73	-0.884542	0.262	6.16286e-29	-1.12957	0.344	Down in Circulating
PTTG1IP	4.6591e-73	-0.546563	0.388	8.66781e-72	-0.594441	0.385	Down in Circulating
FAM111A	5.10273e-73	-1.22781	0.078	1.64209e-18	-0.65503	0.132	Down in Circulating
ARL1	5.13274e-73	-1.16762	0.134	2.79907e-103	-1.62072	0.102	Down in Circulating
TTC7A	5.18798e-73	1.07312	0.37	7.50242e-161	1.13499	0.461	Up in Circulating
CCDC93	7.71951e-73	-0.807693	0.094	1.34091e-14	-0.488367	0.16	Down in Circulating
LILRA2	7.8488e-73	-0.888126	0.063	7.10849e-23	0.625099	0.24	#Ng
USP12	8.79277e-73	-0.96192	0.129	1.89651e-62	-1.19815	0.136	Down in Circulating
PIK3CB	9.97662e-73	-0.605672	0.107	9.73899e-79	0.96019	0.371	#Ng
SMIM29	1.09469e-72	-1.1887	0.092	3.45909e-68	0.83121	0.336	#Ng
LAPTM4B	1.58723e-72	-3.0436	0.014	3.9623e-55	-2.88458	0.018	Down in Circulating
TAGAP	2.2871e-72	-0.821472	0.228	8.98902e-82	-1.35724	0.228	Down in Circulating
GCLC	2.35772e-72	-1.03864	0.13	3.4759e-108	-1.78224	0.094	Down in Circulating
TOM1	3.24983e-72	-0.0784779	0.23	2.05255e-32	-0.580464	0.298	#Ng
PLPP5	4.33239e-72	-1.51402	0.078	2.30134e-46	-1.33511	0.095	Down in Circulating
FBXO34	4.40851e-72	-0.915348	0.164	1.9199e-26	-0.903124	0.223	Down in Circulating
TMED1	4.53153e-72	-1.46422	0.053	2.28334e-17	-0.689038	0.103	Down in Circulating
ANKRD49	9.12126e-72	1.28671	0.176	1.8627e-53	0.994857	0.17	Up in Circulating
PICALM	1.18956e-71	-0.134032	0.492	2.52675e-31	0.188439	0.756	#Ng
KMT5B	1.31997e-71	1.1884	0.27	1.4486e-93	1.03484	0.303	Up in Circulating
TANGO2	1.65262e-71	-1.08538	0.064	3.18262e-27	0.623678	0.242	#Ng
MARCH1	1.94569e-71	-0.655087	0.343	0	1.07569	0.79	#Ng
SUMF1	2.41147e-71	-0.519792	0.248	1.84901e-14	0.119674	0.475	#Ng
B3GNTL1	3.0323e-71	-2.09512	0.017	2.16595e-32	0.831504	0.162	#Ng
VTI1A	3.20838e-71	-0.52405	0.268	2.17471e-22	0.202384	0.507	#Ng
CHCHD1	3.9384e-71	-0.840782	0.256	2.85511e-25	-0.501814	0.321	Down in Circulating
TRIP6	4.19716e-71	-1.33299	0.075	1.63196e-14	-0.483092	0.133	Down in Circulating
STARD3NL	5.17104e-71	-0.906091	0.145	1.3141e-11	-0.34504	0.226	Down in Circulating
PKD2	5.36197e-71	-1.05626	0.093	8.2357e-38	0.632544	0.3	#Ng
QPCT	7.34198e-71	-1.10918	0.044	2.36343e-66	-1.77863	0.042	Down in Circulating
MORN2	7.51138e-71	-2.41523	0.024	1.23589e-35	-1.46433	0.042	Down in Circulating
RPE	1.22639e-70	-1.42221	0.058	1.22641e-24	-0.808877	0.095	Down in Circulating
MAGED1	1.85943e-70	0.991576	0.22	8.6976e-19	0.524853	0.173	Up in Circulating
ABI1	1.94314e-70	-0.607041	0.327	2.5603e-58	-0.792589	0.356	Down in Circulating
H2AFZ	2.03178e-70	-0.809559	0.735	6.35412e-171	-1.12335	0.657	Down in Circulating
PAX8-AS1	2.93384e-70	-1.78567	0.031	1.81518e-33	0.804419	0.19	#Ng
FARS2	5.05579e-70	-0.811235	0.116	1.13321e-49	0.629636	0.35	#Ng
QARS	5.87891e-70	0.918668	0.287	6.17718e-48	0.705734	0.283	Up in Circulating
ARHGAP25	7.10311e-70	-0.88716	0.229	4.07147e-57	0.335429	0.507	#Ng
LENG8	1.01101e-69	1.25226	0.207	5.90455e-77	1.11817	0.223	Up in Circulating
IMMT	1.31868e-69	-0.739178	0.182	5.47907e-27	-0.491951	0.233	Down in Circulating
HPS3	1.67664e-69	-1.04463	0.131	2.59753e-16	-0.603898	0.195	Down in Circulating
SPPL2A	2.21283e-69	-0.460206	0.294	2.77869e-22	-0.33528	0.369	Down in Circulating
HGSNAT	2.86659e-69	-0.895788	0.115	2.07551e-70	0.840988	0.367	#Ng
TSPAN3	3.5995e-69	0.742011	0.399	4.42672e-61	-1.01017	0.163	#Ng
TMEM135	6.04557e-69	-1.13036	0.07	3.50046e-22	-0.762117	0.112	Down in Circulating
DHRSX	6.19752e-69	-0.609772	0.218	4.66622e-65	0.603571	0.498	#Ng
BRCA2	8.49501e-69	-1.27569	0.058	8.28133e-52	-1.51295	0.064	Down in Circulating
CISD2	1.51207e-68	-0.72943	0.284	1.0752e-31	-0.502374	0.338	Down in Circulating
TUBGCP2	1.60701e-68	-0.627189	0.194	1.69022e-08	-0.305322	0.288	Down in Circulating
SCLT1	1.8231e-68	-0.649772	0.207	3.11882e-18	0.0817889	0.431	#Ng
SFPQ	2.14072e-68	0.555493	0.642	2.96552e-68	-0.677114	0.414	#Ng
DMXL2	2.26884e-68	-0.299918	0.355	1.16776e-65	-0.937909	0.39	Down in Circulating
YLPM1	2.63276e-68	1.15121	0.262	3.71444e-19	0.561607	0.217	Up in Circulating
DNAJC15	2.96066e-68	-0.640855	0.395	1.60752e-32	-0.449607	0.449	Down in Circulating
PPP6C	4.09483e-68	0.933318	0.297	1.45709e-27	0.603384	0.264	Up in Circulating
ARL4A	4.55562e-68	-1.11457	0.185	2.25299e-185	-2.51467	0.09	Down in Circulating
TRAPPC4	8.5423e-68	-1.00689	0.131	2.76358e-28	-0.689338	0.176	Down in Circulating
EIF4G3	1.06486e-67	-0.51363	0.411	3.04867e-53	0.353844	0.679	#Ng
SP3	1.10034e-67	0.784949	0.431	6.12808e-41	0.441466	0.429	Up in Circulating
BRD3	1.14177e-67	1.19193	0.181	5.60752e-53	1.03541	0.176	Up in Circulating
TXNDC17	1.25333e-67	-0.635621	0.478	1.2293e-29	-0.377325	0.532	Down in Circulating
PGD	1.70771e-67	0.817582	0.4	5.40187e-12	-0.341067	0.236	#Ng
EIF4A3	2.11986e-67	0.323296	0.601	0	-2.81451	0.146	#Ng
PLEKHG2	2.42395e-67	-1.12572	0.057	3.44719e-71	-2.04779	0.049	Down in Circulating
DIAPH2	3.17789e-67	-0.391363	0.35	1.39962e-48	0.281551	0.642	#Ng
BTBD9	3.64581e-67	-0.537361	0.198	4.7457e-17	0.0886497	0.416	#Ng
PPCDC	4.60929e-67	1.3839	0.184	1.17008e-32	0.91081	0.161	Up in Circulating
PPP1R10	4.94698e-67	-0.069049	0.179	2.64203e-60	-0.987181	0.19	#Ng
SENP6	7.26867e-67	0.904629	0.437	2.62233e-24	0.375928	0.416	Up in Circulating
EXOC4	9.11122e-67	-0.500264	0.366	2.22975e-14	0.0595366	0.594	#Ng
PLAAT3	1.42253e-66	0.40785	0.525	2.82471e-13	0.0266356	0.474	#Ng
NBPF12	1.59197e-66	1.42301	0.159	1.91927e-55	1.17162	0.158	Up in Circulating
RGS16	1.86247e-66	-2.80571	0.026	9.33676e-93	-5.492	0.005	Down in Circulating
KDM4B	2.03665e-66	1.36649	0.278	4.45894e-40	0.701174	0.265	Up in Circulating
MCM4	2.58791e-66	-2.37451	0.02	1.15253e-56	-2.62146	0.02	Down in Circulating
CD93	3.54895e-66	-0.934021	0.072	1.75227e-44	0.547762	0.281	#Ng
TET3	5.97246e-66	-0.61097	0.157	2.05227e-91	0.771209	0.449	#Ng
CAPS	6.69595e-66	-2.84792	0.018	2.74646e-44	-2.47665	0.026	Down in Circulating
METRN	1.02519e-65	-1.29072	0.103	8.09015e-60	-1.42338	0.109	Down in Circulating
PBDC1	1.72572e-65	-0.77633	0.199	1.20168e-119	-1.35768	0.151	Down in Circulating
DDX6	2.03572e-65	0.868002	0.404	1.39474e-18	0.389792	0.372	Up in Circulating
SLC25A11	2.10141e-65	-0.855148	0.154	1.45489e-14	-0.430818	0.228	Down in Circulating
AHCYL1	2.46229e-65	-0.859102	0.15	1.63299e-22	-0.528221	0.199	Down in Circulating
ARHGDIA	3.13113e-65	0.481615	0.629	1.68991e-17	-0.308332	0.465	#Ng
CLCN7	3.56144e-65	-0.642493	0.095	1.05067e-27	-0.664678	0.129	Down in Circulating
TUT4	6.56407e-65	1.00888	0.377	1.24502e-12	0.236935	0.33	#Ng
THADA	7.23318e-65	-0.810365	0.15	2.02392e-39	0.396124	0.38	#Ng
NRBF2	8.59626e-65	-0.823098	0.184	1.68062e-52	-0.871043	0.198	Down in Circulating
ZFAS1	8.95435e-65	0.407383	0.838	1.59824e-142	0.516955	0.874	Up in Circulating
PHYH	1.3666e-64	-1.04166	0.066	5.80735e-87	-2.01352	0.044	Down in Circulating
APPL1	1.58529e-64	0.697525	0.468	1.82881e-40	0.462725	0.475	Up in Circulating
PGLS	1.64653e-64	0.478583	0.685	1.16322e-61	0.441017	0.707	Up in Circulating
GPR183	1.74943e-64	-1.33517	0.35	1.08944e-110	-2.18243	0.31	Down in Circulating
ZBTB43	3.19624e-64	-0.87211	0.1	2.68044e-28	-1.00751	0.136	Down in Circulating
MAP1LC3A	5.33881e-64	-2.32497	0.017	8.86278e-29	-1.38032	0.036	Down in Circulating
CENPU	6.84881e-64	-2.33696	0.018	3.90289e-63	-2.98761	0.012	Down in Circulating
RAPGEF6	9.70989e-64	-0.675028	0.134	2.97099e-55	0.578725	0.379	#Ng
SH2B3	1.30159e-63	0.887884	0.463	1.944e-147	0.848793	0.575	Up in Circulating
SCAI	1.51931e-63	1.40246	0.157	2.18717e-69	1.34938	0.169	Up in Circulating
SLC8B1	1.60975e-63	-0.848474	0.095	4.05826e-28	-0.774032	0.128	Down in Circulating
PPP1CB	1.86562e-63	-0.575104	0.409	2.35727e-10	-0.317352	0.509	Down in Circulating
CDK19	2.31661e-63	-0.64759	0.138	1.21104e-35	0.511039	0.356	#Ng
NDEL1	2.88247e-63	-0.930272	0.128	5.51919e-36	-0.97062	0.155	Down in Circulating
COX10-AS1	2.93987e-63	-1.91925	0.023	7.10976e-128	1.50005	0.242	#Ng
LYST	4.48428e-63	-0.0439755	0.19	1.22487e-129	0.850684	0.534	#Ng
SMARCA5	8.25122e-63	-0.591926	0.253	1.16533e-90	-0.994518	0.228	Down in Circulating
FCF1	1.30376e-62	1.20759	0.171	1.21616e-32	0.790614	0.152	Up in Circulating
DPM2	1.88187e-62	-1.19022	0.083	1.01362e-12	-0.443473	0.14	Down in Circulating
KMT2E	2.36795e-62	0.647079	0.581	3.25596e-87	0.508962	0.654	Up in Circulating
CEMIP2	2.38494e-62	-1.34191	0.059	2.68833e-81	0.569624	0.288	#Ng
MAP7	2.71742e-62	-2.69812	0.011	1.36366e-29	-1.73281	0.027	Down in Circulating
IDH2	2.96269e-62	-0.650664	0.377	7.72589e-13	-0.291974	0.469	Down in Circulating
TM9SF3	4.07942e-62	0.645744	0.523	2.34829e-22	-0.403808	0.348	#Ng
RTN3	4.60566e-62	-0.41323	0.379	2.01786e-22	-0.256406	0.444	Down in Circulating
PRPF8	4.79163e-62	0.935317	0.316	2.10051e-21	0.503203	0.281	Up in Circulating
NAA10	5.13265e-62	0.59619	0.398	3.38927e-20	0.227988	0.369	#Ng
SPTSSA	5.28933e-62	-1.00874	0.136	1.0399e-21	-0.685965	0.191	Down in Circulating
ENY2	7.74387e-62	-0.520951	0.633	6.14091e-72	-0.548652	0.622	Down in Circulating
CLTC	7.75205e-62	-0.460931	0.457	5.05859e-35	-0.424483	0.504	Down in Circulating
ETHE1	1.03642e-61	-0.797051	0.152	1.57223e-28	0.43351	0.368	#Ng
TNFRSF1B	1.04686e-61	-0.486621	0.296	4.84435e-275	1.10152	0.697	#Ng
RAB9A	1.24861e-61	-0.928739	0.16	3.18698e-25	-0.579864	0.203	Down in Circulating
PLEKHO1	1.50004e-61	-0.615537	0.422	2.87227e-65	0.416636	0.683	#Ng
SAR1B	1.65042e-61	-0.757695	0.153	1.59114e-52	-0.94331	0.16	Down in Circulating
MRTFA	1.96226e-61	-0.574769	0.194	1.21297e-59	0.503124	0.466	#Ng
GRASP	2.26911e-61	0.960083	0.279	6.10777e-151	-3.82995	0.015	#Ng
CFP	2.88176e-61	1.54887	0.123	7.01893e-173	1.70999	0.197	Up in Circulating
ASGR1	3.2194e-61	-0.555235	0.069	1.77339e-33	0.88599	0.249	#Ng
HNRNPA1P48	3.65129e-61	1.35952	0.11	1.5122e-43	1.15896	0.103	Up in Circulating
ARHGEF1	4.0416e-61	1.18132	0.216	4.70952e-43	0.829954	0.211	Up in Circulating
ODF3B	6.157e-61	-0.562673	0.139	5.57344e-33	0.577048	0.352	#Ng
UPF2	1.25425e-60	1.21416	0.341	7.92441e-113	0.932004	0.414	Up in Circulating
CBL	1.30259e-60	-0.665334	0.142	5.95771e-98	0.842392	0.426	#Ng
UBE2S	1.76729e-60	-0.906983	0.265	1.55374e-153	-1.80062	0.179	Down in Circulating
ASXL2	1.90919e-60	-0.724072	0.139	3.64876e-39	0.550143	0.356	#Ng
BPTF	3.04768e-60	0.772477	0.557	3.85801e-25	0.390968	0.549	Up in Circulating
GSS	3.55766e-60	-1.20146	0.067	3.23026e-19	-0.682707	0.106	Down in Circulating
CTCF	5.87963e-60	0.979539	0.307	2.52231e-29	0.594344	0.287	Up in Circulating
TPD52	7.81498e-60	-0.917293	0.195	4.46949e-133	-1.80257	0.132	Down in Circulating
HPCAL1	1.14235e-59	-0.736842	0.168	7.48864e-24	0.312823	0.373	#Ng
GPR155	1.44951e-59	-1.26148	0.046	3.10464e-184	1.67458	0.322	#Ng
UBL3	1.48608e-59	-0.655762	0.238	9.1146e-47	-0.778613	0.258	Down in Circulating
SH3BGRL	2.26431e-59	-0.323447	0.817	1.98541e-46	-0.31781	0.805	Down in Circulating
CLCN3	3.56278e-59	-1.09666	0.092	1.11427e-12	-0.53403	0.146	Down in Circulating
OPHN1	4.07031e-59	-1.46643	0.034	2.48058e-36	0.885517	0.186	#Ng
SLC16A1-AS1	4.5161e-59	-1.61798	0.027	8.34446e-55	1.11313	0.192	#Ng
AFF4	6.31086e-59	-0.366983	0.393	3.59797e-54	-0.677195	0.419	Down in Circulating
PPP1R12B	1.01419e-58	-0.834831	0.055	2.05174e-18	0.498188	0.202	#Ng
PAFAH1B3	1.06986e-58	-1.37583	0.099	1.79947e-32	-1.17762	0.123	Down in Circulating
BCAP29	1.34304e-58	-0.821663	0.154	8.37882e-60	-0.961467	0.152	Down in Circulating
C1orf122	1.40524e-58	-0.752947	0.263	1.63653e-35	-0.562256	0.304	Down in Circulating
NRDE2	1.94398e-58	1.4673	0.149	5.18037e-37	1.01875	0.137	Up in Circulating
MGMT	2.42051e-58	-0.660226	0.232	1.71263e-31	-0.511493	0.268	Down in Circulating
STX10	2.64506e-58	-0.767753	0.148	5.37506e-16	0.373842	0.331	#Ng
FGD2	4.59462e-58	-0.840808	0.159	7.2528e-154	1.05975	0.481	#Ng
PTTG1	4.67276e-58	-2.04825	0.065	1.56118e-64	-2.24204	0.053	Down in Circulating
GLRX3	6.03417e-58	-0.808817	0.183	3.0077e-24	-0.550274	0.228	Down in Circulating
FUT8	7.89625e-58	-1.11767	0.069	6.7733e-18	0.457141	0.22	#Ng
SLC43A2	1.06146e-57	-0.360433	0.229	3.67898e-10	-0.392383	0.313	Down in Circulating
DNAJC3	1.28037e-57	0.783381	0.465	6.31657e-43	-0.58385	0.272	#Ng
RAD51AP1	1.3913e-57	-1.92375	0.033	5.30302e-55	-2.14501	0.029	Down in Circulating
MAGED2	1.39161e-57	-0.954721	0.174	2.21293e-113	-1.49441	0.125	Down in Circulating
TNFSF8	2.07091e-57	-1.00575	0.094	7.94438e-24	0.278273	0.272	#Ng
LMBR1L	2.53828e-57	-1.47528	0.035	1.73785e-23	0.756383	0.17	#Ng
SAR1A	2.82455e-57	-0.664773	0.199	9.5012e-41	-0.685472	0.219	Down in Circulating
COPS5	2.93025e-57	-0.847979	0.155	1.41848e-20	-0.631934	0.204	Down in Circulating
PYURF	4.25339e-57	0.5926	0.427	3.25199e-57	0.552508	0.452	Up in Circulating
KHDC4	4.37836e-57	1.45935	0.168	3.64014e-48	1.02308	0.168	Up in Circulating
DCAF13	6.05913e-57	-1.1394	0.09	3.91666e-45	-1.22415	0.097	Down in Circulating
ETNK1	6.1147e-57	-0.702786	0.235	3.71144e-29	-0.640092	0.269	Down in Circulating
EPRS	7.48541e-57	-0.836797	0.171	1.56558e-27	-0.551257	0.208	Down in Circulating
HDLBP	7.86726e-57	-0.499318	0.308	1.92099e-29	-0.455029	0.354	Down in Circulating
MIR762HG	8.71111e-57	1.83128	0.076	1.24756e-62	1.78529	0.083	Up in Circulating
TRIM56	1.03217e-56	-0.707761	0.096	9.99817e-231	1.4251	0.44	#Ng
TAOK1	1.04688e-56	-0.453386	0.236	1.62411e-17	0.246022	0.442	#Ng
MTIF2	1.22922e-56	-1.11993	0.062	5.73911e-16	-0.609289	0.101	Down in Circulating
RBM17	1.95912e-56	0.728215	0.413	3.13875e-11	-0.342534	0.268	#Ng
GPBP1	1.97153e-56	-0.443464	0.389	3.81246e-26	-0.435658	0.45	Down in Circulating
SAV1	3.09801e-56	-1.31324	0.06	4.19885e-35	-1.12378	0.074	Down in Circulating
USP9X	3.25482e-56	-0.470086	0.294	1.27043e-38	-0.682786	0.332	Down in Circulating
XBP1	4.20927e-56	0.188668	0.747	1.5612e-180	-1.29341	0.441	#Ng
ING2	6.6376e-56	-1.2265	0.055	1.60493e-15	-0.627061	0.094	Down in Circulating
CACYBP	6.88512e-56	-0.712608	0.365	5.22074e-93	-0.956823	0.337	Down in Circulating
NFE2L2	8.26804e-56	-0.40569	0.461	3.2743e-39	-0.624026	0.517	Down in Circulating
TESK1	9.25543e-56	-1.38668	0.046	5.82189e-22	-0.836547	0.073	Down in Circulating
MPST	2.5696e-55	-1.22237	0.056	2.11614e-50	0.745686	0.241	#Ng
GIT2	3.85706e-55	0.921666	0.376	3.97259e-117	0.906039	0.462	Up in Circulating
YWHAE	5.00311e-55	-0.337901	0.605	1.50837e-25	-0.276526	0.667	Down in Circulating
ATP8B1	5.07405e-55	-1.09517	0.042	3.58495e-42	0.817873	0.205	#Ng
LEPROT	5.62368e-55	-0.659086	0.274	1.58631e-21	-0.438468	0.33	Down in Circulating
ELOF1	7.76081e-55	0.81914	0.262	2.09226e-16	0.366519	0.225	Up in Circulating
NCOA4	7.86832e-55	-0.518691	0.353	1.422e-85	-1.05451	0.344	Down in Circulating
ATF7IP2	8.05236e-55	0.722972	0.278	2.6669e-18	0.420703	0.241	Up in Circulating
ZNF281	8.78495e-55	-0.975798	0.104	1.144e-58	-1.32743	0.096	Down in Circulating
G3BP1	9.46987e-55	-0.618765	0.199	1.81449e-17	-0.42134	0.255	Down in Circulating
C4orf48	1.18638e-54	0.465117	0.6	1.4157e-91	0.588505	0.668	Up in Circulating
MRPL35	1.61838e-54	-1.06884	0.1	7.16034e-39	-0.953673	0.112	Down in Circulating
MARCKSL1	1.62398e-54	0.510305	0.441	3.87983e-104	-1.44539	0.147	#Ng
CCT3	1.92915e-54	-0.597845	0.441	3.66401e-97	-0.789207	0.407	Down in Circulating
ADAM15	4.19186e-54	-1.61775	0.025	2.59051e-42	0.802759	0.173	#Ng
NBPF19	4.31199e-54	1.6667	0.129	1.25119e-40	0.99499	0.125	Up in Circulating
HIST1H4H	4.92353e-54	-2.17762	0.019	1.11792e-67	-4.0889	0.006	Down in Circulating
BABAM2	5.61547e-54	-0.477175	0.218	3.2709e-82	0.643642	0.504	#Ng
HIST1H2BC	5.67502e-54	-1.56028	0.031	1.54665e-89	-4.64466	0.005	Down in Circulating
RNF145	5.93637e-54	0.599579	0.423	2.86884e-77	0.688584	0.469	Up in Circulating
ZCCHC17	6.63244e-54	-0.750394	0.15	6.85443e-17	-0.469098	0.201	Down in Circulating
IL1B	1.21208e-53	0.0403054	0.213	9.35351e-193	-3.83879	0.127	#Ng
PSMD12	1.46911e-53	-0.581723	0.219	1.01973e-130	-1.49576	0.149	Down in Circulating
ARL5A	1.56028e-53	-0.665189	0.388	9.42319e-19	0.242218	0.579	#Ng
ZNF467	1.82446e-53	1.23334	0.146	2.25874e-118	1.53235	0.199	Up in Circulating
FTO	2.16783e-53	-0.606717	0.137	2.07089e-46	0.631933	0.356	#Ng
HEIH	2.27314e-53	-1.27486	0.047	1.46811e-21	0.597481	0.187	#Ng
ZNF609	2.42801e-53	-0.455797	0.182	1.13213e-158	0.938827	0.518	#Ng
S100Z	2.71079e-53	-1.13696	0.029	7.6552e-107	1.45235	0.23	#Ng
ACTR8	3.96693e-53	-1.92988	0.022	5.88586e-56	-2.63119	0.015	Down in Circulating
KPNA4	5.59491e-53	-0.515876	0.229	3.13915e-25	-0.547075	0.275	Down in Circulating
CHID1	7.30343e-53	-0.870053	0.148	6.9157e-27	-0.636765	0.179	Down in Circulating
SRP54	7.72263e-53	-0.496078	0.177	2.80627e-32	-0.680685	0.207	Down in Circulating
PRKCA	8.77465e-53	-0.907067	0.181	5.41257e-286	1.21616	0.585	#Ng
SDHD	8.80389e-53	-0.653565	0.249	3.85983e-18	-0.344299	0.307	Down in Circulating
NSD2	1.0237e-52	1.18411	0.221	4.86128e-19	0.509576	0.19	Up in Circulating
MAP3K1	1.13206e-52	1.15088	0.325	1.1591e-271	1.51203	0.501	Up in Circulating
ATP1A1	1.26123e-52	-0.516999	0.312	2.73105e-80	-0.934202	0.294	Down in Circulating
SLC20A1	1.3153e-52	0.860994	0.323	2.45017e-36	-0.882229	0.138	#Ng
TRAPPC3	1.43656e-52	-0.718177	0.197	7.2588e-12	-0.384302	0.268	Down in Circulating
ADGRE5	1.6475e-52	0.905085	0.342	3.06984e-26	0.394614	0.331	Up in Circulating
CLOCK	1.98339e-52	-0.935293	0.077	1.2545e-30	0.583117	0.245	#Ng
PLCB1	2.62265e-52	1.72922	0.157	7.15314e-59	0.701033	0.173	Up in Circulating
DUSP22	7.58386e-52	0.946379	0.251	2.8746e-49	0.817986	0.263	Up in Circulating
FAM53C	8.40934e-52	-0.50913	0.106	9.50157e-31	-0.820332	0.128	Down in Circulating
SEMA4A	9.75292e-52	-1.05057	0.084	1.23067e-20	-0.825781	0.117	Down in Circulating
DEPDC5	1.07445e-51	-1.3775	0.034	1.35504e-27	0.76423	0.169	#Ng
NCK2	1.21964e-51	-1.53524	0.111	1.62201e-18	-1.30673	0.152	Down in Circulating
CLN5	1.27398e-51	-0.831892	0.108	3.37247e-31	-0.750796	0.126	Down in Circulating
DOP1B	1.31501e-51	-0.736572	0.159	6.76596e-26	0.37693	0.351	#Ng
DICER1	1.33832e-51	-0.410384	0.199	3.20758e-27	-0.561492	0.236	Down in Circulating
NOP10	1.35068e-51	-0.412558	0.752	4.48732e-54	-0.43963	0.742	Down in Circulating
ETF1	1.38246e-51	-0.478905	0.29	1.30233e-134	-1.24082	0.218	Down in Circulating
WBP4	1.48487e-51	-0.678115	0.153	1.3637e-21	-0.482793	0.192	Down in Circulating
H1F0	1.97326e-51	-1.26153	0.064	4.40574e-48	0.824553	0.246	#Ng
IK	2.14203e-51	0.619527	0.434	7.55618e-17	-0.398579	0.281	#Ng
TMEM33	2.19646e-51	-0.817779	0.148	5.18861e-13	-0.40904	0.202	Down in Circulating
MIR4435-2HG	2.33319e-51	-0.730279	0.113	7.97586e-45	-1.01543	0.116	Down in Circulating
LAMTOR5	2.34955e-51	0.253608	0.74	5.471e-17	-0.268548	0.601	#Ng
SMC2	2.36672e-51	-1.30793	0.058	4.69098e-23	-1.01847	0.083	Down in Circulating
CRK	2.82963e-51	-0.534108	0.121	1.30728e-61	0.734625	0.35	#Ng
DERA	2.90081e-51	-0.75863	0.153	4.33954e-11	-0.362877	0.214	Down in Circulating
ABCD1	3.24184e-51	-0.986181	0.069	4.31953e-18	-0.645351	0.102	Down in Circulating
FLI1	4.17634e-51	-0.571213	0.183	0	1.41685	0.648	#Ng
TNRC6A	5.63729e-51	0.9544	0.357	7.25094e-28	0.455443	0.352	Up in Circulating
PRR34-AS1	6.13705e-51	1.27281	0.111	2.02423e-49	1.28286	0.115	Up in Circulating
CLDN4	7.24114e-51	-1.49266	0.084	4.56141e-48	-1.37776	0.087	Down in Circulating
SMIM20	8.50061e-51	-0.96406	0.112	1.66675e-21	0.441055	0.282	#Ng
YIPF6	8.70736e-51	-0.971998	0.093	5.95072e-13	-0.515831	0.14	Down in Circulating
ZNF524	9.69976e-51	-0.945691	0.075	2.07234e-42	0.712926	0.259	#Ng
R3HDM1	9.83035e-51	1.02573	0.311	9.20093e-43	0.679202	0.319	Up in Circulating
CDK16	1.04553e-50	-1.33875	0.04	1.10068e-25	-1.09725	0.057	Down in Circulating
PRKACA	1.2726e-50	-0.614693	0.087	8.77102e-25	0.610001	0.251	#Ng
LRRC59	1.34558e-50	-0.755181	0.178	1.92675e-72	-1.12764	0.155	Down in Circulating
HLA-DPB1	1.37557e-50	-0.0243365	0.938	1.73716e-135	0.654694	0.956	#Ng
HSD17B11	1.4176e-50	-0.521081	0.266	1.0795e-46	0.523427	0.509	#Ng
CLEC4E	1.57413e-50	-0.159342	0.093	1.03192e-30	0.360512	0.284	#Ng
ZCCHC7	1.71556e-50	-0.655849	0.223	3.8061e-62	0.491884	0.477	#Ng
COMMD7	2.19466e-50	-0.698853	0.206	1.85087e-16	-0.467049	0.267	Down in Circulating
SLAMF7	2.3319e-50	0.748868	0.234	1.06277e-50	-1.38708	0.055	#Ng
CSNK1G1	2.47664e-50	-0.56751	0.146	7.76392e-21	0.375243	0.326	#Ng
RHOG	3.22663e-50	-0.356963	0.401	1.01563e-194	0.818836	0.73	#Ng
RNASE2	4.5601e-50	-0.845402	0.042	2.31064e-99	1.75467	0.246	#Ng
PTPN7	6.09205e-50	1.30862	0.194	4.47666e-119	1.40896	0.259	Up in Circulating
SRSF2	6.65946e-50	0.391483	0.657	5.53917e-66	-0.658571	0.455	#Ng
ATXN7L3B	7.29619e-50	0.96717	0.237	1.97485e-20	-0.801861	0.094	#Ng
IMP3	8.80072e-50	0.613065	0.357	9.45281e-15	0.304816	0.323	Up in Circulating
CX3CR1	9.43753e-50	-2.24342	0.021	2.20905e-213	1.43324	0.272	#Ng
SLC29A3	9.43756e-50	-0.950915	0.071	6.33032e-18	-0.572133	0.103	Down in Circulating
SPATA6	1.10289e-49	-1.48988	0.034	1.46579e-22	-1.20846	0.053	Down in Circulating
C20orf27	1.1248e-49	-0.788655	0.143	4.76066e-36	0.506241	0.35	#Ng
PTPN1	1.44383e-49	-0.984051	0.352	2.28042e-82	-1.38363	0.319	Down in Circulating
SLC2A8	1.87185e-49	1.06913	0.175	2.70966e-23	-1.01432	0.048	#Ng
AP1S1	2.03975e-49	-0.973638	0.133	2.0763e-32	-0.865881	0.152	Down in Circulating
LYN	2.14176e-49	0.445232	0.769	1.1695e-106	0.410589	0.847	Up in Circulating
UBR5	2.18208e-49	-0.320086	0.209	3.38267e-19	-0.465227	0.261	Down in Circulating
MLEC	2.47311e-49	0.502995	0.548	1.0209e-20	-0.378144	0.399	#Ng
PTPN2	3.40672e-49	0.724266	0.453	6.43689e-77	0.642398	0.515	Up in Circulating
PLEKHM2	3.4115e-49	-0.328885	0.225	4.83607e-30	-0.535617	0.257	Down in Circulating
TCOF1	3.52097e-49	-0.950096	0.097	2.02183e-29	-1.01966	0.116	Down in Circulating
BMPR2	3.52555e-49	-0.435621	0.244	1.43538e-36	0.382015	0.476	#Ng
ERGIC1	4.63329e-49	-0.674138	0.276	1.17973e-14	-0.504143	0.338	Down in Circulating
RXRA	4.64761e-49	-0.442749	0.09	3.31326e-61	0.84877	0.302	#Ng
HSD17B4	6.72517e-49	-0.607878	0.233	2.78408e-60	-0.773362	0.217	Down in Circulating
GNG2	7.11223e-49	1.58719	0.206	8.64805e-278	1.51978	0.37	Up in Circulating
PIN1	7.19177e-49	0.585241	0.425	2.43173e-16	-0.450516	0.277	#Ng
MBNL2	7.70661e-49	-0.750487	0.149	1.54301e-66	0.574329	0.392	#Ng
PSMD14	8.2301e-49	-0.574296	0.278	2.78162e-120	-1.19917	0.214	Down in Circulating
SERPINB1	9.10895e-49	-0.318251	0.513	7.85714e-116	-0.842771	0.487	Down in Circulating
LRRC8D	1.15445e-48	1.00196	0.319	7.39699e-38	0.554914	0.326	Up in Circulating
CDK4	1.21064e-48	-1.02608	0.111	8.02131e-16	-0.597773	0.154	Down in Circulating
HACD4	1.3414e-48	-0.618535	0.104	6.88955e-279	1.56964	0.466	#Ng
NAA20	1.51381e-48	-0.695675	0.343	3.99602e-125	-1.17835	0.265	Down in Circulating
MPPE1	1.57175e-48	1.00652	0.197	1.01615e-72	1.08774	0.228	Up in Circulating
ARAF	1.57961e-48	1.09256	0.173	5.60686e-26	0.685092	0.157	Up in Circulating
POLR2J	1.75979e-48	0.365867	0.537	1.1132e-16	0.182918	0.516	#Ng
ARMH3	1.84732e-48	-0.600574	0.2	3.86761e-25	0.362379	0.399	#Ng
U2SURP	2.42653e-48	0.550018	0.485	1.77689e-26	-0.504013	0.313	#Ng
PDCD10	2.4789e-48	-0.537455	0.27	4.73129e-88	-0.977307	0.232	Down in Circulating
CFAP36	2.80639e-48	-1.34618	0.055	9.80358e-30	-1.16619	0.067	Down in Circulating
APOL3	3.14499e-48	-1.15489	0.028	4.74387e-72	1.09615	0.198	#Ng
LSM14A	4.28752e-48	0.820777	0.383	1.11265e-91	0.771706	0.457	Up in Circulating
TBC1D10C	4.42146e-48	1.31055	0.141	2.19389e-25	0.886609	0.126	Up in Circulating
SNX20	5.52617e-48	1.15148	0.175	2.03118e-67	1.12957	0.201	Up in Circulating
NTPCR	1.09436e-47	-0.952102	0.101	5.27951e-20	-0.635775	0.132	Down in Circulating
FAM136A	1.30111e-47	-0.860831	0.124	4.96826e-10	-0.428306	0.179	Down in Circulating
USP14	1.48827e-47	-0.569664	0.194	2.75655e-64	-0.964218	0.176	Down in Circulating
MAN1A2	2.07291e-47	0.891591	0.294	3.32776e-17	0.430996	0.265	Up in Circulating
EHBP1	2.46284e-47	-0.749463	0.079	8.22768e-42	0.728753	0.257	#Ng
RBM27	2.54168e-47	0.834931	0.318	6.29329e-49	0.652285	0.339	Up in Circulating
GLG1	3.22985e-47	0.804274	0.429	1.09811e-85	0.698922	0.505	Up in Circulating
SLC29A1	3.41183e-47	-0.987311	0.074	8.77713e-33	-0.958735	0.083	Down in Circulating
AZGP1	3.96793e-47	-1.38796	0.113	1.99852e-55	-1.26723	0.109	Down in Circulating
DR1	4.63432e-47	0.78531	0.275	6.18564e-15	0.396008	0.244	Up in Circulating
MAP2K5	6.34311e-47	-0.69517	0.107	1.36122e-47	0.701143	0.307	#Ng
TPCN1	1.05749e-46	-0.695487	0.077	6.43894e-231	1.62187	0.388	#Ng
EIF4EBP1	1.05778e-46	-0.612057	0.44	5.08806e-92	-0.842317	0.392	Down in Circulating
NAA50	1.06571e-46	-0.504426	0.211	1.14544e-26	-0.626306	0.244	Down in Circulating
KIAA0319L	1.79939e-46	-0.589578	0.111	1.54845e-116	1.08228	0.373	#Ng
AP5B1	2.14901e-46	-0.667894	0.111	2.85309e-44	-0.913666	0.11	Down in Circulating
PRDX2	2.70843e-46	-0.830377	0.335	3.56002e-121	-1.31559	0.267	Down in Circulating
WDR45B	4.61149e-46	-0.850956	0.18	3.0732e-34	-0.861733	0.194	Down in Circulating
TTBK2	7.6749e-46	-0.819348	0.076	8.71714e-62	0.874902	0.269	#Ng
RNF213	9.69383e-46	-0.214194	0.652	3.4557e-186	0.70672	0.884	#Ng
SNHG32	1.17179e-45	0.649826	0.317	0	2.04249	0.587	Up in Circulating
FTX	1.2302e-45	-0.213552	0.39	1.12847e-112	0.592751	0.702	#Ng
UVRAG	1.59962e-45	0.701701	0.498	6.79933e-163	0.829511	0.64	Up in Circulating
GSN	1.75874e-45	-0.437936	0.673	6.69613e-58	-0.498682	0.646	Down in Circulating
MAP3K8	1.95745e-45	0.155981	0.647	6.30203e-59	-0.864314	0.408	#Ng
TMEM238	2.24234e-45	-1.55827	0.054	9.25127e-71	-2.53887	0.031	Down in Circulating
HSDL2	2.33832e-45	-0.718603	0.144	6.97233e-27	-0.491054	0.163	Down in Circulating
KDM3B	2.34697e-45	0.935774	0.314	6.69926e-87	0.817125	0.378	Up in Circulating
UBAP2L	2.46822e-45	-0.658499	0.137	6.15862e-16	-0.48855	0.178	Down in Circulating
CSNK1A1	2.5506e-45	-0.220391	0.602	6.34787e-14	-0.231071	0.693	#Ng
ZNF490	4.18443e-45	1.44131	0.144	1.45652e-97	1.44267	0.191	Up in Circulating
PERP	4.89553e-45	-1.47445	0.093	2.54756e-64	-1.88954	0.077	Down in Circulating
SHISA5	5.75989e-45	-0.569294	0.21	8.20857e-32	0.480963	0.413	#Ng
DERL1	5.8915e-45	-0.698626	0.224	5.61966e-107	-1.34031	0.163	Down in Circulating
ITGA4	6.72542e-45	0.42908	0.371	9.97414e-39	0.269875	0.381	Up in Circulating
EMC2	6.78296e-45	-0.783359	0.124	1.29744e-39	-0.952247	0.127	Down in Circulating
ICAM2	7.90914e-45	-0.845615	0.062	8.43112e-25	0.660302	0.208	#Ng
PPP2R2A	8.65042e-45	-0.465199	0.226	3.03911e-09	-0.342907	0.294	Down in Circulating
SLAIN2	1.09782e-44	-0.638507	0.136	8.94736e-20	-0.525343	0.168	Down in Circulating
PDSS2	1.10414e-44	-0.528077	0.134	3.93065e-89	0.896528	0.382	#Ng
LXN	1.11065e-44	-1.71676	0.025	3.43257e-29	-1.47973	0.032	Down in Circulating
SRFBP1	1.21912e-44	-0.721409	0.147	5.77664e-34	-0.796299	0.157	Down in Circulating
MOCS2	1.2327e-44	-1.12396	0.08	5.98918e-14	-0.563658	0.115	Down in Circulating
SEPHS2	1.26023e-44	-0.785044	0.178	3.56781e-32	-0.816435	0.197	Down in Circulating
TTC39C	1.26988e-44	0.910818	0.221	1.06804e-220	1.73855	0.353	Up in Circulating
PLA2G6	1.30199e-44	-1.58987	0.022	7.70292e-29	-1.78005	0.03	Down in Circulating
POLR1D	1.55636e-44	0.448492	0.495	3.06654e-117	0.805689	0.578	Up in Circulating
PDCL	1.71668e-44	-0.926701	0.091	2.26876e-46	-1.05416	0.085	Down in Circulating
SUCLG1	2.17263e-44	-0.673681	0.199	2.94349e-34	-0.692035	0.22	Down in Circulating
LAIR1	2.25765e-44	-0.39672	0.494	2.62713e-57	-0.555056	0.494	Down in Circulating
ADK	2.4535e-44	0.845129	0.448	1.78514e-14	0.307507	0.423	Up in Circulating
PIP5K1A	2.52181e-44	1.11392	0.26	2.75533e-27	0.57979	0.254	Up in Circulating
NUSAP1	2.85193e-44	-1.89073	0.035	2.67967e-44	-2.33211	0.03	Down in Circulating
SLC25A43	2.99908e-44	-1.3647	0.032	6.35543e-33	1.00836	0.161	#Ng
KRR1	3.63401e-44	0.762558	0.309	3.5755e-11	-0.429735	0.175	#Ng
POLR2G	3.77086e-44	0.498789	0.382	3.53057e-15	-0.513113	0.234	#Ng
LRRC37B	4.34341e-44	-1.82434	0.02	1.94348e-33	1.00397	0.136	#Ng
CISD3	5.02469e-44	-0.727466	0.213	7.62448e-13	0.258265	0.386	#Ng
LYRM2	5.16462e-44	-0.691659	0.157	5.18525e-30	-0.699834	0.175	Down in Circulating
CARMIL1	6.14824e-44	-0.844542	0.069	2.18044e-38	0.625973	0.233	#Ng
MCTP1	7.37965e-44	-0.0923645	0.31	0.00248468	-0.390218	0.496	#Ng
VPS18	7.85923e-44	-1.06656	0.055	3.2844e-18	-0.742132	0.079	Down in Circulating
MAEA	1.09351e-43	-0.681954	0.102	3.20268e-17	-0.587536	0.135	Down in Circulating
LRMP	1.43639e-43	1.12863	0.168	1.04093e-67	1.07271	0.198	Up in Circulating
CIZ1	1.80662e-43	1.16919	0.139	3.54327e-25	0.846864	0.127	Up in Circulating
EGLN2	1.89173e-43	-0.77953	0.086	1.03609e-15	0.394733	0.226	#Ng
TRMT1	2.12919e-43	0.97757	0.234	4.63354e-129	1.23538	0.321	Up in Circulating
ZNF44	2.68225e-43	-1.37116	0.038	2.94153e-22	0.647727	0.158	#Ng
MPDU1	3.67784e-43	-0.719374	0.116	5.94044e-24	-0.718518	0.14	Down in Circulating
ZNF330	3.86771e-43	-0.66378	0.151	5.46047e-25	-0.625303	0.175	Down in Circulating
CD48	5.17871e-43	-0.397021	0.318	1.29712e-182	0.791567	0.666	#Ng
MIR99AHG	5.22808e-43	-1.64369	0.025	1.07174e-144	1.69851	0.229	#Ng
ARIH1	6.20722e-43	-0.34566	0.396	5.70993e-50	-0.8288	0.419	Down in Circulating
ZC3H12C	6.95409e-43	-0.798244	0.1	3.37379e-107	-2.40581	0.045	Down in Circulating
NPM3	7.20543e-43	-1.6339	0.033	2.32101e-55	0.936374	0.186	#Ng
SUMF2	8.95399e-43	0.686522	0.3	9.7471e-39	0.632669	0.31	Up in Circulating
KMT5A	9.36985e-43	-0.881418	0.07	4.70097e-18	-0.619471	0.094	Down in Circulating
HNRNPR	9.4453e-43	0.42623	0.531	3.06064e-67	-0.695875	0.312	#Ng
SFI1	1.42656e-42	-1.55991	0.017	1.28263e-26	0.903417	0.123	#Ng
LRP12	1.56654e-42	-1.40735	0.027	6.54805e-74	-4.57907	0.004	Down in Circulating
MFSD12	1.75431e-42	-0.479366	0.285	8.95379e-125	-1.2359	0.205	Down in Circulating
SGK3	1.89195e-42	-0.368755	0.283	7.40069e-67	0.533198	0.543	#Ng
PDCD2	2.23465e-42	0.625586	0.294	1.83244e-14	0.290399	0.267	Up in Circulating
ARL5B	2.47856e-42	-0.7857	0.091	4.94634e-81	-2.11845	0.055	Down in Circulating
DYM	3.25986e-42	-0.327945	0.21	2.22332e-18	0.272313	0.396	#Ng
RHBDF2	5.19054e-42	-0.326205	0.232	1.28836e-38	0.497285	0.445	#Ng
CRABP2	5.79544e-42	-1.76695	0.045	1.0313e-41	-2.10372	0.042	Down in Circulating
LEPROTL1	6.42302e-42	-0.580254	0.306	1.17221e-08	-0.23607	0.372	#Ng
SECISBP2	7.25534e-42	0.84678	0.308	2.82667e-27	0.457219	0.308	Up in Circulating
COG5	7.65263e-42	-0.37034	0.259	2.20656e-33	0.283107	0.485	#Ng
UTRN	8.60804e-42	-0.596943	0.494	6.34846e-08	-0.247603	0.697	#Ng
CACNB4	8.91077e-42	-1.34207	0.041	2.15597e-54	-2.13709	0.026	Down in Circulating
COMMD9	9.74139e-42	-0.641589	0.188	5.91887e-18	-0.437425	0.229	Down in Circulating
TOM1L2	1.07265e-41	-1.00642	0.045	4.72504e-20	0.703076	0.165	#Ng
AIDA	1.21517e-41	-0.733418	0.143	2.48935e-15	-0.492482	0.179	Down in Circulating
MFSD4B	1.33359e-41	-0.781486	0.063	2.2287e-51	0.884274	0.234	#Ng
CDKN1A	1.39759e-41	-0.76894	0.292	1.27779e-112	-1.28041	0.21	Down in Circulating
FAM117B	1.67544e-41	1.02343	0.167	4.91197e-80	1.12314	0.207	Up in Circulating
CERS6	1.92045e-41	0.599315	0.485	2.32281e-16	0.152316	0.474	#Ng
SNX29	2.01328e-41	-0.212555	0.31	1.5283e-61	0.492008	0.575	#Ng
ARMC2	2.33459e-41	-1.25734	0.031	7.21709e-35	0.911355	0.157	#Ng
FH	2.66101e-41	-1.06074	0.067	1.07293e-29	-1.02365	0.076	Down in Circulating
BCKDHA	2.68585e-41	0.910065	0.192	3.35805e-19	0.601544	0.174	Up in Circulating
MARK3	2.96866e-41	-0.301792	0.248	1.51825e-41	0.470871	0.473	#Ng
ACADS	3.55907e-41	-1.17397	0.048	9.5293e-35	-1.23818	0.05	Down in Circulating
TAF15	4.55614e-41	0.778043	0.373	6.7005e-109	0.905383	0.466	Up in Circulating
CCDC88C	4.63827e-41	1.22423	0.109	6.62028e-90	1.47739	0.148	Up in Circulating
C5orf24	4.66911e-41	0.99101	0.2	1.74989e-32	0.696227	0.199	Up in Circulating
SPSB1	7.11149e-41	-1.5516	0.024	6.198e-50	-2.64357	0.014	Down in Circulating
COA4	8.29377e-41	-0.673037	0.217	4.52483e-10	-0.348484	0.277	Down in Circulating
YTHDF3	8.57553e-41	-0.553052	0.234	9.19286e-41	-0.81089	0.24	Down in Circulating
TANGO6	8.62023e-41	-0.659758	0.073	2.27491e-67	0.96255	0.264	#Ng
IFNLR1	9.63429e-41	-1.16191	0.079	3.67646e-44	-1.22509	0.069	Down in Circulating
SYNE1	1.08453e-40	-0.651713	0.089	6.6245e-33	0.614808	0.252	#Ng
ZNF274	1.34821e-40	-1.4664	0.025	1.21555e-28	0.872744	0.139	#Ng
RPP30	1.60131e-40	-0.753521	0.102	6.36176e-17	-0.556551	0.132	Down in Circulating
TIMM17A	2.15974e-40	-0.653065	0.17	3.90236e-26	-0.626984	0.191	Down in Circulating
HECTD4	2.3494e-40	1.09741	0.264	2.78097e-36	0.633552	0.275	Up in Circulating
GPBAR1	2.37986e-40	-1.62495	0.023	2.06656e-57	1.12837	0.162	#Ng
PDCL3	2.43356e-40	-0.761685	0.152	5.48921e-25	-0.620868	0.171	Down in Circulating
ZNRD1	2.61925e-40	-0.876015	0.132	2.9772e-11	-0.535837	0.176	Down in Circulating
UBE2Z	2.63503e-40	-0.641198	0.145	1.38009e-09	-0.381958	0.194	Down in Circulating
KPNA6	3.16723e-40	0.889093	0.263	2.04061e-62	0.858271	0.3	Up in Circulating
ABHD15-AS1	4.56301e-40	-1.04608	0.035	1.10505e-47	0.957833	0.177	#Ng
VPS13B	5.97758e-40	-0.218923	0.331	2.27857e-22	0.223446	0.546	#Ng
KCNE3	6.11108e-40	-0.919438	0.033	2.93348e-25	0.800795	0.15	#Ng
KLHL15	6.5573e-40	-1.19421	0.028	2.76614e-40	-2.08706	0.024	Down in Circulating
NDUFS2	7.52808e-40	-0.483592	0.279	5.33522e-47	-0.67239	0.284	Down in Circulating
YWHAQ	8.12784e-40	-0.415099	0.398	3.14024e-101	-0.850807	0.347	Down in Circulating
SUPT4H1	8.68838e-40	0.40425	0.486	8.20916e-35	0.366043	0.507	Up in Circulating
H2AFY	9.69677e-40	-0.334502	0.77	7.28986e-122	-0.578039	0.683	Down in Circulating
CD2BP2	9.77857e-40	-0.654092	0.178	3.93207e-13	-0.407459	0.226	Down in Circulating
N4BP2L2	1.39245e-39	-0.210969	0.554	9.52316e-81	0.435028	0.789	#Ng
WDR1	1.52375e-39	0.521355	0.483	1.30003e-21	-0.412115	0.336	#Ng
SH3GLB1	1.74403e-39	-0.382438	0.428	7.34631e-72	-0.695578	0.403	Down in Circulating
PIK3CG	2.48182e-39	0.835957	0.241	9.02615e-36	0.646502	0.248	Up in Circulating
SURF1	3.16801e-39	0.541284	0.369	3.76367e-18	0.318724	0.356	Up in Circulating
METTL9	3.34393e-39	0.678386	0.355	1.06874e-35	0.455976	0.375	Up in Circulating
RNF144B	3.36072e-39	-0.756252	0.332	5.64869e-58	-1.56335	0.327	Down in Circulating
SYNRG	4.13186e-39	0.851402	0.329	2.18164e-65	0.750108	0.381	Up in Circulating
LCORL	4.28943e-39	-0.327165	0.198	1.68984e-15	0.237973	0.372	#Ng
CLEC11A	4.29975e-39	-1.18403	0.072	3.18468e-73	-1.99024	0.038	Down in Circulating
RAB4A	5.1572e-39	0.626673	0.294	1.12837e-28	0.496562	0.295	Up in Circulating
DAAM1	8.75732e-39	0.726418	0.257	7.45735e-21	-0.788327	0.116	#Ng
POLR2H	8.75927e-39	-0.942786	0.127	3.30811e-15	-0.662388	0.16	Down in Circulating
ANKIB1	8.94951e-39	-0.487602	0.19	1.00205e-15	0.290209	0.354	#Ng
FOXJ3	8.98342e-39	0.995111	0.285	6.5026e-53	0.671438	0.321	Up in Circulating
SREBF2	9.54247e-39	1.28378	0.163	5.06389e-244	1.94089	0.304	Up in Circulating
UQCRC1	1.22146e-38	-0.533649	0.244	3.038e-07	-0.22565	0.313	#Ng
STAG2	1.55231e-38	0.633507	0.423	3.40068e-15	0.21855	0.41	#Ng
TMEM126B	2.14845e-38	-0.758021	0.155	3.75914e-10	-0.372869	0.202	Down in Circulating
SORL1	2.21967e-38	-0.34141	0.321	1.21411e-78	0.668241	0.575	#Ng
PHF14	2.35213e-38	0.866644	0.336	7.15389e-51	0.643567	0.374	Up in Circulating
GGA2	3.00379e-38	0.725076	0.423	6.5823e-22	-0.400102	0.277	#Ng
TMCC1	3.13014e-38	-0.528103	0.271	1.34736e-17	0.135865	0.458	#Ng
SCNM1	3.25554e-38	0.687844	0.268	3.98275e-104	0.959841	0.35	Up in Circulating
NTAN1	3.55382e-38	-0.629943	0.212	5.68521e-34	-0.62256	0.217	Down in Circulating
HMGXB3	3.76149e-38	-0.463771	0.111	1.27397e-41	-0.875036	0.104	Down in Circulating
DLD	5.92748e-38	-0.755485	0.115	2.3903e-24	-0.705525	0.132	Down in Circulating
NEK7	6.00653e-38	-0.356215	0.158	2.95622e-15	0.259723	0.317	#Ng
SDF4	7.96836e-38	-0.46611	0.225	2.32861e-42	-0.674011	0.229	Down in Circulating
GIMAP8	1.06441e-37	-1.41592	0.026	5.74481e-195	1.86181	0.25	#Ng
PRKAG1	1.07295e-37	-0.718854	0.107	1.25066e-19	0.45862	0.254	#Ng
GARS-DT	1.12454e-37	-0.496604	0.087	9.88684e-84	1.00795	0.299	#Ng
ECPAS	1.14331e-37	-0.380408	0.182	2.29991e-11	-0.351199	0.23	Down in Circulating
ADH5	1.41325e-37	-0.60645	0.231	2.30164e-134	-1.52595	0.143	Down in Circulating
RAB5IF	1.44184e-37	-0.541212	0.535	1.5232e-47	-0.582407	0.517	Down in Circulating
ZMYND8	1.53798e-37	-0.427223	0.179	2.91785e-65	0.660219	0.406	#Ng
UHRF2	1.57315e-37	1.03616	0.175	1.55328e-46	0.907533	0.192	Up in Circulating
[truncated: 600 more rows]
