# Supplementary material for: Single-cell profiling reveals distinct populations of tumor-associated macrophages and metastatic tumor cells in breast cancer brain metastasis
Source: Cell Death Dis. 2026 Apr 25;17(1):553. doi: 10.1038/s41419-026-08807-w (PMC13247122; doi:10.1038/s41419-026-08807-w)
Supplement: Supplementary file 11 — Supplementary Table 8 [file 41419_2026_8807_MOESM11_ESM.xls]

## Sheet: 2canc-fficp
	p_val	avg_log2FC	pct.1	pct.2	p_val_adj	cluster	gene
AARD	0	4.01071	0.689	0.382	0	MTC blank	AARD
ACTG2	0	3.96734	0.541	0.137	0	MTC blank	ACTG2
MFGE8	0	3.77622	0.731	0.259	0	MTC blank	MFGE8
CALML5	0	2.83901	0.729	0.323	0	MTC blank	CALML5
TPM2	0	2.76209	0.591	0.07	0	MTC blank	TPM2
ACTA2	0	2.69222	0.437	0.012	0	MTC blank	ACTA2
TM4SF1	0	2.62292	0.83	0.561	0	MTC blank	TM4SF1
RPS6	0	2.39902	1	0.988	0	MTC blank	RPS6
CDKN2A	0	2.36591	0.82	0.449	0	MTC blank	CDKN2A
TMEM261	0	2.00782	0.453	0.104	0	MTC blank	TMEM261
C19orf60	0	1.96478	0.462	0.106	0	MTC blank	C19orf60
UBA52	0	1.92332	0.999	0.984	0	MTC blank	UBA52
GAL	0	1.9092	0.533	0.055	0	MTC blank	GAL
S100A1	0	1.90048	0.738	0.442	0	MTC blank	S100A1
TTYH1	0	1.89662	0.429	0.064	0	MTC blank	TTYH1
CRABP1	0	1.86793	0.732	0.336	0	MTC blank	CRABP1
RPL18A	0	1.83297	1	0.984	0	MTC blank	RPL18A
SERBP1	0	1.82645	0.972	0.923	0	MTC blank	SERBP1
PCSK1N	0	1.82605	0.635	0.108	0	MTC blank	PCSK1N
FABP5	0	1.788	0.822	0.427	0	MTC blank	FABP5
STOML2	0	1.78486	0.894	0.71	0	MTC blank	STOML2
CRYAB	0	1.78358	0.432	0.124	0	MTC blank	CRYAB
RGS10	0	1.72899	0.901	0.706	0	MTC blank	RGS10
LSM4	0	1.70984	0.954	0.896	0	MTC blank	LSM4
KXD1	0	1.67837	0.768	0.475	0	MTC blank	KXD1
ATP5G3	0	1.65266	0.635	0.405	0	MTC blank	ATP5G3
STRA13	0	1.63919	0.453	0.101	0	MTC blank	STRA13
SIGMAR1	0	1.6039	0.57	0.187	0	MTC blank	SIGMAR1
DNPH1	0	1.59369	0.936	0.717	0	MTC blank	DNPH1
TAGLN2	0	1.56902	0.973	0.93	0	MTC blank	TAGLN2
LDHB	0	1.5683	0.956	0.607	0	MTC blank	LDHB
GLIPR2	0	1.5445	0.545	0.043	0	MTC blank	GLIPR2
MYC	0	1.53991	0.72	0.457	0	MTC blank	MYC
RPS15	0	1.50825	1	0.988	0	MTC blank	RPS15
ATP5J2	0	1.50478	0.65	0.43	0	MTC blank	ATP5J2
RPL27	0	1.50366	0.998	0.979	0	MTC blank	RPL27
HIST1H4C	0	1.48817	0.73	0.542	0	MTC blank	HIST1H4C
CHI3L1	0	1.48007	0.324	0.03	0	MTC blank	CHI3L1
NR2C2AP	0	1.47294	0.651	0.362	0	MTC blank	NR2C2AP
NDUFB9	0	1.45721	0.988	0.966	0	MTC blank	NDUFB9
VIM	0	1.4508	0.675	0.413	0	MTC blank	VIM
GABRP	0	1.41529	0.477	0.016	0	MTC blank	GABRP
GSTP1	0	1.4044	0.912	0.591	0	MTC blank	GSTP1
CLTA	0	1.4008	0.965	0.923	0	MTC blank	CLTA
MINOS1	0	1.39327	0.665	0.392	0	MTC blank	MINOS1
ATP5D	0	1.35131	0.543	0.31	0	MTC blank	ATP5D
SHFM1	0	1.34883	0.619	0.401	0	MTC blank	SHFM1
CALB2	0	1.34141	0.463	0.011	0	MTC blank	CALB2
C9orf142	0	1.33257	0.436	0.069	0	MTC blank	C9orf142
ATP5O	0	1.32041	0.617	0.396	0	MTC blank	ATP5O
CKS1B	0	1.31502	0.888	0.631	0	MTC blank	CKS1B
ATP5I	0	1.31391	0.678	0.46	0	MTC blank	ATP5I
UBE2C	0	1.31091	0.409	0.16	0	MTC blank	UBE2C
CKB	0	1.30303	0.719	0.441	0	MTC blank	CKB
HN1	0	1.29679	0.429	0.108	0	MTC blank	HN1
RPS4X	0	1.29582	1	0.989	0	MTC blank	RPS4X
MED30	0	1.29395	0.789	0.462	0	MTC blank	MED30
MTCH1	0	1.28528	0.915	0.819	0	MTC blank	MTCH1
GRHPR	0	1.28089	0.826	0.623	0	MTC blank	GRHPR
UBE2T	0	1.26944	0.77	0.412	0	MTC blank	UBE2T
ACTL8	0	1.24884	0.417	0.014	0	MTC blank	ACTL8
RPS10	0	1.23726	0.999	0.982	0	MTC blank	RPS10
HMGA1	0	1.22968	0.909	0.654	0	MTC blank	HMGA1
EGFL7	0	1.2258	0.446	0.089	0	MTC blank	EGFL7
ATP5L	0	1.22186	0.655	0.438	0	MTC blank	ATP5L
CSNK2B	0	1.2218	0.943	0.875	0	MTC blank	CSNK2B
FXYD5	0	1.21247	0.775	0.421	0	MTC blank	FXYD5
EIF5A	0	1.2062	0.944	0.781	0	MTC blank	EIF5A
RPL26	0	1.20351	1	0.985	0	MTC blank	RPL26
PSIP1	0	1.18994	0.684	0.33	0	MTC blank	PSIP1
USMG5	0	1.18955	0.665	0.451	0	MTC blank	USMG5
TUBA1A	0	1.18947	0.782	0.477	0	MTC blank	TUBA1A
PFN1	0	1.18724	0.992	0.972	0	MTC blank	PFN1
RPL34	0	1.18379	0.999	0.986	0	MTC blank	RPL34
HSP90AB1	0	1.1812	0.996	0.994	0	MTC blank	HSP90AB1
RBP7	0	1.18035	0.512	0.08	0	MTC blank	RBP7
CAPS	0	1.17517	0.852	0.59	0	MTC blank	CAPS
RPS3	0	1.16662	1	0.989	0	MTC blank	RPS3
MYLK	0	1.16445	0.364	0.035	0	MTC blank	MYLK
WFDC1	0	1.16417	0.379	0.002	0	MTC blank	WFDC1
RPL36	0	1.14975	0.999	0.987	0	MTC blank	RPL36
NDUFA13	0	1.14944	0.991	0.98	0	MTC blank	NDUFA13
EMP1	0	1.14429	0.552	0.233	0	MTC blank	EMP1
ATP5J	0	1.13173	0.667	0.451	0	MTC blank	ATP5J
KRT15	0	1.12718	0.254	0.102	0	MTC blank	KRT15
RPL35	0	1.12582	0.999	0.987	0	MTC blank	RPL35
RPL23A	0	1.12392	1	0.984	0	MTC blank	RPL23A
RPS8	0	1.12381	1	0.99	0	MTC blank	RPS8
SF3B6	0	1.1229	0.979	0.945	0	MTC blank	SF3B6
CTHRC1	0	1.11276	0.503	0.117	0	MTC blank	CTHRC1
HRCT1	0	1.09922	0.282	0.01	0	MTC blank	HRCT1
FKBP8	0	1.08272	0.892	0.771	0	MTC blank	FKBP8
DHDH	0	1.08202	0.388	0.016	0	MTC blank	DHDH
IMPA2	0	1.07606	0.735	0.396	0	MTC blank	IMPA2
RPL5	0	1.0752	1	0.991	0	MTC blank	RPL5
HINT2	0	1.07322	0.851	0.643	0	MTC blank	HINT2
PRRX2	0	1.07281	0.424	0.019	0	MTC blank	PRRX2
CENPV	0	1.07127	0.505	0.102	0	MTC blank	CENPV
MRPL34	0	1.06418	0.896	0.756	0	MTC blank	MRPL34
RPS12	0	1.05821	1	0.988	0	MTC blank	RPS12
DMKN	0	1.05565	0.61	0.249	0	MTC blank	DMKN
RPLP2	0	1.05467	1	0.988	0	MTC blank	RPLP2
CBR1	0	1.04864	0.652	0.386	0	MTC blank	CBR1
PLOD1	0	1.03945	0.484	0.141	0	MTC blank	PLOD1
C19orf43	0	1.03938	0.548	0.33	0	MTC blank	C19orf43
HES6	0	1.03812	0.585	0.339	0	MTC blank	HES6
PLP2	0	1.03471	0.936	0.758	0	MTC blank	PLP2
NDUFB6	0	1.03439	0.914	0.784	0	MTC blank	NDUFB6
RPL12	0	1.03037	0.999	0.988	0	MTC blank	RPL12
EFNA1	0	1.01878	0.763	0.583	0	MTC blank	EFNA1
FBL	0	1.01755	0.877	0.7	0	MTC blank	FBL
MIA	0	1.01581	0.2	0.041	0	MTC blank	MIA
WRB	0	1.00807	0.418	0.049	0	MTC blank	WRB
NPM3	0	0.999702	0.475	0.122	0	MTC blank	NPM3
STMN1	0	0.997844	0.919	0.679	0	MTC blank	STMN1
TRAPPC3	0	0.990775	0.84	0.675	0	MTC blank	TRAPPC3
EEF1B2	0	0.98361	0.997	0.973	0	MTC blank	EEF1B2
CCDC124	0	0.981842	0.884	0.738	0	MTC blank	CCDC124
RPL31	0	0.973853	0.993	0.984	0	MTC blank	RPL31
MRPL14	0	0.968951	0.965	0.921	0	MTC blank	MRPL14
SLC35B2	0	0.968743	0.599	0.254	0	MTC blank	SLC35B2
MGST3	0	0.967094	0.971	0.894	0	MTC blank	MGST3
RPS29	0	0.966667	1	0.988	0	MTC blank	RPS29
HMGB2	0	0.964383	0.677	0.425	0	MTC blank	HMGB2
DCTN3	0	0.96368	0.877	0.681	0	MTC blank	DCTN3
YBX1	0	0.961506	0.995	0.957	0	MTC blank	YBX1
RPS28	0	0.957796	1	0.989	0	MTC blank	RPS28
RPL37A	0	0.949283	1	0.99	0	MTC blank	RPL37A
MESP1	0	0.946422	0.482	0.139	0	MTC blank	MESP1
RPL39	0	0.941653	1	0.985	0	MTC blank	RPL39
CSTB	0	0.937854	0.98	0.954	0	MTC blank	CSTB
TUBB6	0	0.936413	0.46	0.073	0	MTC blank	TUBB6
CALM2	0	0.93427	0.992	0.997	0	MTC blank	CALM2
C7orf73	0	0.929676	0.432	0.127	0	MTC blank	C7orf73
IGFBP7	0	0.928493	0.354	0.032	0	MTC blank	IGFBP7
ATP5C1	0	0.925127	0.544	0.329	0	MTC blank	ATP5C1
RPS27	0	0.919052	1	0.99	0	MTC blank	RPS27
GNB2L1	0	0.917041	0.703	0.484	0	MTC blank	GNB2L1
RPL8	0	0.91338	1	0.986	0	MTC blank	RPL8
ARL4C	0	0.913176	0.474	0.083	0	MTC blank	ARL4C
COPE	0	0.91183	0.985	0.962	0	MTC blank	COPE
SF3B5	0	0.906307	0.97	0.902	0	MTC blank	SF3B5
ECE2	0	0.906265	0.378	0.042	0	MTC blank	ECE2
CCDC107	0	0.905191	0.714	0.467	0	MTC blank	CCDC107
SOX4	0	0.90451	0.939	0.883	0	MTC blank	SOX4
C19orf24	0	0.900151	0.444	0.096	0	MTC blank	C19orf24
FABP7	0	0.89949	0.145	0.015	0	MTC blank	FABP7
CLPSL1	0	0.898728	0.487	0.158	0	MTC blank	CLPSL1
RPL32	0	0.898613	1	0.987	0	MTC blank	RPL32
CD24	0	0.896344	0.961	0.97	0	MTC blank	CD24
PRKX	0	0.891511	0.387	0.092	0	MTC blank	PRKX
RPS7	0	0.890946	1	0.986	0	MTC blank	RPS7
ELFN1-AS1	0	0.890833	0.343	0.015	0	MTC blank	ELFN1-AS1
RPSA	0	0.881253	0.999	0.987	0	MTC blank	RPSA
ASNA1	0	0.880783	0.465	0.133	0	MTC blank	ASNA1
SLC29A1	0	0.879878	0.471	0.159	0	MTC blank	SLC29A1
RPL36A	0	0.873813	0.978	0.985	0	MTC blank	RPL36A
TOMM7	0	0.872599	0.987	0.978	0	MTC blank	TOMM7
ATP5F1	0	0.866746	0.424	0.132	0	MTC blank	ATP5F1
SNHG19	0	0.86653	0.686	0.512	0	MTC blank	SNHG19
TBCB	0	0.866164	0.89	0.744	0	MTC blank	TBCB
SNHG15	0	0.864276	0.708	0.444	0	MTC blank	SNHG15
TXN	0	0.860296	0.992	0.98	0	MTC blank	TXN
PPP1R1A	0	0.85953	0.356	0.059	0	MTC blank	PPP1R1A
CAPG	0	0.857731	0.842	0.595	0	MTC blank	CAPG
FAM213A	0	0.854911	0.435	0.126	0	MTC blank	FAM213A
NUDT2	0	0.852502	0.618	0.377	0	MTC blank	NUDT2
ELOVL1	0	0.850633	0.719	0.483	0	MTC blank	ELOVL1
APOPT1	0	0.850373	0.43	0.089	0	MTC blank	APOPT1
SCRG1	0	0.849427	0.275	0.024	0	MTC blank	SCRG1
TSSC1	0	0.846754	0.325	0.029	0	MTC blank	TSSC1
ATP5B	0	0.846019	0.493	0.252	0	MTC blank	ATP5B
C20orf24	0	0.844725	0.429	0.135	0	MTC blank	C20orf24
BSPRY	0	0.840736	0.763	0.591	0	MTC blank	BSPRY
RPS18	0	0.84037	1	0.99	0	MTC blank	RPS18
RSU1	0	0.837536	0.753	0.515	0	MTC blank	RSU1
TCEB1	0	0.830822	0.576	0.371	0	MTC blank	TCEB1
CALD1	0	0.828952	0.573	0.291	0	MTC blank	CALD1
MLLT4	0	0.826481	0.379	0.057	0	MTC blank	MLLT4
RPL11	0	0.825498	1	0.991	0	MTC blank	RPL11
NCBP2-AS2	0	0.825414	0.438	0.099	0	MTC blank	NCBP2-AS2
RPRML	0	0.821922	0.333	0.002	0	MTC blank	RPRML
CKMT1B	0	0.821474	0.454	0.137	0	MTC blank	CKMT1B
PERP	0	0.821234	0.956	0.923	0	MTC blank	PERP
C21orf59	0	0.820638	0.383	0.056	0	MTC blank	C21orf59
DUSP2	0	0.81829	0.378	0.136	0	MTC blank	DUSP2
EN1	0	0.817668	0.379	0.038	0	MTC blank	EN1
RPS25	0	0.806654	1	0.983	0	MTC blank	RPS25
UQCR11	0	0.805051	0.978	0.979	0	MTC blank	UQCR11
CKS2	0	0.804562	0.847	0.683	0	MTC blank	CKS2
CDC5L	0	0.802645	0.795	0.623	0	MTC blank	CDC5L
CD320	0	0.800323	0.473	0.139	0	MTC blank	CD320
UQCRH	0	0.7989	0.997	0.978	0	MTC blank	UQCRH
SPHK1	0	0.798181	0.392	0.059	0	MTC blank	SPHK1
UCHL1	0	0.798127	0.354	0.041	0	MTC blank	UCHL1
CENPW	0	0.79712	0.461	0.175	0	MTC blank	CENPW
S100A4	0	0.796302	0.333	0.184	0	MTC blank	S100A4
ROPN1B	0	0.796277	0.254	0.012	0	MTC blank	ROPN1B
RPL7A	0	0.792739	1	0.988	0	MTC blank	RPL7A
SLURP1	0	0.792095	0.321	0.016	0	MTC blank	SLURP1
RPL29	0	0.790706	0.999	0.983	0	MTC blank	RPL29
CUTA	0	0.789872	0.985	0.953	0	MTC blank	CUTA
NRP2	0	0.779517	0.345	0.019	0	MTC blank	NRP2
KLHDC3	0	0.77657	0.602	0.35	0	MTC blank	KLHDC3
PFDN2	0	0.776276	0.954	0.898	0	MTC blank	PFDN2
RPS2	0	0.776075	1	0.99	0	MTC blank	RPS2
GADD45A	0	0.77202	0.453	0.185	0	MTC blank	GADD45A
KCNN4	0	0.771825	0.433	0.071	0	MTC blank	KCNN4
ACTB	0	0.770567	0.999	0.99	0	MTC blank	ACTB
CERS2	0	0.764102	0.759	0.558	0	MTC blank	CERS2
ELF5	0	0.760465	0.237	0.083	0	MTC blank	ELF5
RPL7	0	0.757419	1	0.985	0	MTC blank	RPL7
C7orf55	0	0.755772	0.367	0.046	0	MTC blank	C7orf55
ILF2	0	0.75139	0.94	0.84	0	MTC blank	ILF2
FBXO32	0	0.751369	0.699	0.548	0	MTC blank	FBXO32
DDX49	0	0.75009	0.697	0.499	0	MTC blank	DDX49
COL6A1	0	0.746665	0.345	0.033	0	MTC blank	COL6A1
PDE9A	0	0.745881	0.365	0.041	0	MTC blank	PDE9A
AKR7A2	0	0.74538	0.851	0.686	0	MTC blank	AKR7A2
VKORC1	0	0.745134	0.925	0.827	0	MTC blank	VKORC1
EPCAM	0	0.743112	0.959	0.946	0	MTC blank	EPCAM
RPL15	0	0.742139	1	0.987	0	MTC blank	RPL15
CDC20	0	0.741914	0.369	0.064	0	MTC blank	CDC20
ROPN1	0	0.741109	0.155	0.009	0	MTC blank	ROPN1
ARMC6	0	0.74009	0.422	0.121	0	MTC blank	ARMC6
ENO1	0	0.738709	0.981	0.959	0	MTC blank	ENO1
CKMT1A	0	0.737494	0.436	0.125	0	MTC blank	CKMT1A
DERL3	0	0.73201	0.197	0.023	0	MTC blank	DERL3
SELENBP1	0	0.730588	0.716	0.57	0	MTC blank	SELENBP1
TCEB2	0	0.729595	0.691	0.473	0	MTC blank	TCEB2
FAM127B	0	0.728951	0.402	0.118	0	MTC blank	FAM127B
RPS27A	0	0.728596	1	0.988	0	MTC blank	RPS27A
RPS15A	0	0.728526	1	0.987	0	MTC blank	RPS15A
RBM18	0	0.72768	0.532	0.38	0	MTC blank	RBM18
TUSC1	0	0.726489	0.463	0.163	0	MTC blank	TUSC1
MFAP2	0	0.724166	0.37	0.015	0	MTC blank	MFAP2
NDRG2	0	0.72343	0.462	0.159	0	MTC blank	NDRG2
ATP5A1	0	0.723277	0.422	0.155	0	MTC blank	ATP5A1
RGS16	0	0.72288	0.374	0.127	0	MTC blank	RGS16
DUSP23	0	0.722256	0.867	0.722	0	MTC blank	DUSP23
GGH	0	0.721554	0.58	0.328	0	MTC blank	GGH
TOMM5	0	0.721054	0.921	0.773	0	MTC blank	TOMM5
CLDN4	0	0.719265	0.947	0.919	0	MTC blank	CLDN4
C1orf61	0	0.717807	0.342	0.04	0	MTC blank	C1orf61
ZDHHC12	0	0.717551	0.803	0.565	0	MTC blank	ZDHHC12
GPANK1	0	0.715659	0.474	0.189	0	MTC blank	GPANK1
ANP32E	0	0.715339	0.417	0.143	0	MTC blank	ANP32E
IL17B	0	0.713825	0.197	0.005	0	MTC blank	IL17B
PIM1	0	0.713159	0.332	0.014	0	MTC blank	PIM1
NGFRAP1	0	0.712575	0.604	0.404	0	MTC blank	NGFRAP1
DLX5	0	0.708477	0.294	0.001	0	MTC blank	DLX5
SFT2D1	0	0.707487	0.894	0.715	0	MTC blank	SFT2D1
RPL38	0	0.70052	0.997	0.983	0	MTC blank	RPL38
NAA10	0	0.699087	0.906	0.778	0	MTC blank	NAA10
PTMA	0	0.698757	1	0.99	0	MTC blank	PTMA
MDH2	0	0.696193	0.975	0.887	0	MTC blank	MDH2
MRPL2	0	0.695091	0.741	0.525	0	MTC blank	MRPL2
MDFI	0	0.694703	0.4	0.139	0	MTC blank	MDFI
AP1M2	0	0.693538	0.801	0.69	0	MTC blank	AP1M2
MPST	0	0.691582	0.813	0.586	0	MTC blank	MPST
RPL27A	0	0.691577	1	0.985	0	MTC blank	RPL27A
SSNA1	0	0.691308	0.92	0.804	0	MTC blank	SSNA1
RFXANK	0	0.690186	0.721	0.507	0	MTC blank	RFXANK
PTTG1	0	0.689236	0.486	0.31	0	MTC blank	PTTG1
GLTSCR2	0	0.688948	0.429	0.168	0	MTC blank	GLTSCR2
MAP7D3	0	0.684825	0.336	0.005	0	MTC blank	MAP7D3
CENPF	0	0.679897	0.399	0.197	0	MTC blank	CENPF
CDC42EP1	0	0.675854	0.603	0.341	0	MTC blank	CDC42EP1
SEPT4	0	0.675163	0.301	0.001	0	MTC blank	SEPT4
SNHG25	0	0.674923	0.79	0.603	0	MTC blank	SNHG25
SNHG9	0	0.672388	0.736	0.622	0	MTC blank	SNHG9
SLIRP	0	0.668049	0.945	0.91	0	MTC blank	SLIRP
DCTPP1	0	0.667812	0.883	0.8	0	MTC blank	DCTPP1
GPNMB	0	0.66673	0.411	0.178	0	MTC blank	GPNMB
BABAM1	0	0.666631	0.782	0.606	0	MTC blank	BABAM1
EMP3	0	0.665189	0.258	0.103	0	MTC blank	EMP3
RBM8A	0	0.664563	0.964	0.894	0	MTC blank	RBM8A
PRSS33	0	0.663511	0.212	0.006	0	MTC blank	PRSS33
RPL14	0	0.660126	0.999	0.987	0	MTC blank	RPL14
SNRPE	0	0.659396	0.979	0.967	0	MTC blank	SNRPE
CDK1	0	0.65848	0.264	0.127	0	MTC blank	CDK1
PLIN2	0	0.658186	0.502	0.152	0	MTC blank	PLIN2
PFN2	0	0.657741	0.74	0.528	0	MTC blank	PFN2
RPS19	0	0.654406	1	0.989	0	MTC blank	RPS19
SRSF11	0	0.652231	0.916	0.882	0	MTC blank	SRSF11
SERPINE2	0	0.648092	0.321	0.042	0	MTC blank	SERPINE2
RPS21	0	0.646018	1	0.987	0	MTC blank	RPS21
MEA1	0	0.645292	0.882	0.753	0	MTC blank	MEA1
CHMP5	0	0.643955	0.849	0.756	0	MTC blank	CHMP5
HILPDA	0	0.643922	0.748	0.601	0	MTC blank	HILPDA
THEM6	0	0.6417	0.452	0.205	0	MTC blank	THEM6
RPS9	0	0.640675	1	0.987	0	MTC blank	RPS9
UTP11L	0	0.640091	0.345	0.048	0	MTC blank	UTP11L
CMTM7	0	0.636151	0.423	0.085	0	MTC blank	CMTM7
PGLS	0	0.635678	0.926	0.869	0	MTC blank	PGLS
C17orf89	0	0.633036	0.367	0.103	0	MTC blank	C17orf89
POLR2I	0	0.630605	0.954	0.921	0	MTC blank	POLR2I
RASD2	0	0.626182	0.326	0.018	0	MTC blank	RASD2
RPS16	0	0.625644	1	0.985	0	MTC blank	RPS16
GMFG	0	0.62204	0.145	0.048	0	MTC blank	GMFG
ATPIF1	0	0.621804	0.585	0.395	0	MTC blank	ATPIF1
POLR2F	0	0.620962	0.946	0.828	0	MTC blank	POLR2F
FAM173A	0	0.619705	0.418	0.152	0	MTC blank	FAM173A
C6orf48	0	0.619087	0.433	0.156	0	MTC blank	C6orf48
ATP5H	0	0.618331	0.506	0.288	0	MTC blank	ATP5H
BTG3	0	0.617733	0.479	0.221	0	MTC blank	BTG3
PPP1R14A	0	0.617058	0.411	0.063	0	MTC blank	PPP1R14A
HAPLN3	0	0.614496	0.286	0.012	0	MTC blank	HAPLN3
PUM3	0	0.613748	0.709	0.524	0	MTC blank	PUM3
MPV17L2	0	0.609608	0.377	0.084	0	MTC blank	MPV17L2
FAM45A	0	0.605959	0.36	0.059	0	MTC blank	FAM45A
RPL13A	0	0.604793	1	0.989	0	MTC blank	RPL13A
MRPS21	0	0.604684	0.882	0.86	0	MTC blank	MRPS21
RPL3	0	0.603681	1	0.989	0	MTC blank	RPL3
RPS24	0	0.603547	1	0.994	0	MTC blank	RPS24
CORO1C	0	0.601856	0.514	0.231	0	MTC blank	CORO1C
ITGB1BP1	0	0.600868	0.736	0.495	0	MTC blank	ITGB1BP1
SMS	0	0.596642	0.925	0.884	0	MTC blank	SMS
ENY2	0	0.591839	0.982	0.939	0	MTC blank	ENY2
WBSCR22	0	0.5911	0.399	0.145	0	MTC blank	WBSCR22
FAHD2B	0	0.590877	0.403	0.163	0	MTC blank	FAHD2B
DDX39A	0	0.590754	0.689	0.481	0	MTC blank	DDX39A
EIF3K	0	0.589369	0.993	0.97	0	MTC blank	EIF3K
RPL18	0	0.588046	0.999	0.988	0	MTC blank	RPL18
DDX21	0	0.58785	0.851	0.759	0	MTC blank	DDX21
PNP	0	0.587587	0.466	0.168	0	MTC blank	PNP
LSM10	0	0.586677	0.776	0.621	0	MTC blank	LSM10
VGLL1	0	0.58658	0.216	0.006	0	MTC blank	VGLL1
MVB12A	0	0.58423	0.707	0.514	0	MTC blank	MVB12A
FOXC1	0	0.584123	0.196	0.032	0	MTC blank	FOXC1
H3F3A	0	0.583794	1	0.99	0	MTC blank	H3F3A
DNAJA1	0	0.581644	0.92	0.904	0	MTC blank	DNAJA1
SSBP4	0	0.581583	0.617	0.398	0	MTC blank	SSBP4
RPL10A	0	0.581126	1	0.989	0	MTC blank	RPL10A
TMEM147	0	0.580858	0.935	0.887	0	MTC blank	TMEM147
MSLN	0	0.576815	0.283	0.001	0	MTC blank	MSLN
KPNA2	0	0.576476	0.689	0.491	0	MTC blank	KPNA2
VIT	0	0.576229	0.306	0.05	0	MTC blank	VIT
PPIF	0	0.575764	0.49	0.224	0	MTC blank	PPIF
FAM195A	0	0.575594	0.369	0.134	0	MTC blank	FAM195A
GTF3C5	0	0.574085	0.399	0.141	0	MTC blank	GTF3C5
POLR1E	0	0.573705	0.368	0.078	0	MTC blank	POLR1E
RTP4	0	0.572971	0.302	0.048	0	MTC blank	RTP4
DDIT4	0	0.571282	0.745	0.626	0	MTC blank	DDIT4
RPLP0	0	0.571091	1	0.987	0	MTC blank	RPLP0
RNASEH2A	0	0.570669	0.331	0.075	0	MTC blank	RNASEH2A
RPP25	0	0.568616	0.425	0.159	0	MTC blank	RPP25
RPS17	0	0.567783	0.994	0.98	0	MTC blank	RPS17
EBLN3	0	0.567695	0.324	0.048	0	MTC blank	EBLN3
SEP15	0	0.565067	0.364	0.099	0	MTC blank	SEP15
FAM96B	0	0.564299	0.406	0.153	0	MTC blank	FAM96B
BOLA1	0	0.564179	0.487	0.219	0	MTC blank	BOLA1
RPL24	0	0.564159	1	0.987	0	MTC blank	RPL24
ARL2	0	0.56365	0.808	0.559	0	MTC blank	ARL2
ATP5G1	0	0.563103	0.623	0.432	0	MTC blank	ATP5G1
NUSAP1	0	0.563012	0.389	0.13	0	MTC blank	NUSAP1
PSMB1	0	0.562524	0.989	0.951	0	MTC blank	PSMB1
C9orf16	0	0.559151	0.949	0.872	0	MTC blank	C9orf16
TIMM44	0	0.558692	0.514	0.292	0	MTC blank	TIMM44
RGS2	0	0.557616	0.2	0.06	0	MTC blank	RGS2
RRAGA	0	0.556988	0.612	0.399	0	MTC blank	RRAGA
NDUFB11	0	0.554885	0.987	0.953	0	MTC blank	NDUFB11
WDR34	0	0.553406	0.761	0.582	0	MTC blank	WDR34
RAD21	0	0.552594	0.92	0.882	0	MTC blank	RAD21
FAM136A	0	0.552587	0.794	0.61	0	MTC blank	FAM136A
PPM1N	0	0.550253	0.295	0.031	0	MTC blank	PPM1N
RBM3	0	0.549754	0.959	0.894	0	MTC blank	RBM3
HEY2	0	0.549324	0.285	0.014	0	MTC blank	HEY2
COTL1	0	0.549039	0.302	0.116	0	MTC blank	COTL1
DDT	0	0.54863	0.973	0.925	0	MTC blank	DDT
MCM3	0	0.548263	0.421	0.196	0	MTC blank	MCM3
NAA38	0	0.547352	0.95	0.869	0	MTC blank	NAA38
NPC2	0	0.54734	0.963	0.837	0	MTC blank	NPC2
SUB1	0	0.54665	0.996	0.986	0	MTC blank	SUB1
PHF19	0	0.545904	0.363	0.094	0	MTC blank	PHF19
EIF3E	0	0.544634	0.98	0.941	0	MTC blank	EIF3E
RPS13	0	0.544612	0.999	0.985	0	MTC blank	RPS13
PCOLCE	0	0.540655	0.179	0.039	0	MTC blank	PCOLCE
RPL37	0	0.540134	1	0.991	0	MTC blank	RPL37
H2AFZ	0	0.539604	0.987	0.943	0	MTC blank	H2AFZ
RAN	0	0.537499	0.985	0.945	0	MTC blank	RAN
HNRNPA1	0	0.537498	0.987	0.978	0	MTC blank	HNRNPA1
SOCS2	0	0.536626	0.226	0.016	0	MTC blank	SOCS2
MRPL15	0	0.535992	0.844	0.676	0	MTC blank	MRPL15
IGFBP2	0	0.534752	0.875	0.748	0	MTC blank	IGFBP2
PRDX4	0	0.533068	0.972	0.918	0	MTC blank	PRDX4
C16orf13	0	0.532361	0.417	0.19	0	MTC blank	C16orf13
ICT1	0	0.532301	0.319	0.053	0	MTC blank	ICT1
CLDN3	0	0.531093	0.944	0.867	0	MTC blank	CLDN3
UXT	0	0.5306	0.96	0.907	0	MTC blank	UXT
CYR61	0	0.530461	0.25	0.032	0	MTC blank	CYR61
C6orf203	0	0.530163	0.316	0.038	0	MTC blank	C6orf203
HSD11B1L	0	0.529562	0.356	0.074	0	MTC blank	HSD11B1L
EXOSC5	0	0.52836	0.539	0.331	0	MTC blank	EXOSC5
RPLP1	0	0.528325	1	0.99	0	MTC blank	RPLP1
TRMT10C	0	0.523694	0.755	0.646	0	MTC blank	TRMT10C
PGF	0	0.52346	0.28	0.002	0	MTC blank	PGF
EFNA3	0	0.522967	0.379	0.117	0	MTC blank	EFNA3
LPIN1	0	0.522892	0.376	0.132	0	MTC blank	LPIN1
PSMB4	0	0.522359	0.916	0.828	0	MTC blank	PSMB4
FAM58A	0	0.522129	0.31	0.051	0	MTC blank	FAM58A
ID1	0	0.521446	0.305	0.119	0	MTC blank	ID1
ST20	0	0.521404	0.342	0.067	0	MTC blank	ST20
RPL22	0	0.521249	0.999	0.987	0	MTC blank	RPL22
ODC1	0	0.520727	0.46	0.195	0	MTC blank	ODC1
SRM	0	0.520251	0.897	0.754	0	MTC blank	SRM
MRPS2	0	0.520063	0.603	0.399	0	MTC blank	MRPS2
CITED4	0	0.519672	0.801	0.666	0	MTC blank	CITED4
ACTR3B	0	0.519633	0.27	0.113	0	MTC blank	ACTR3B
NXN	0	0.518438	0.255	0.049	0	MTC blank	NXN
TYMS	0	0.517782	0.379	0.109	0	MTC blank	TYMS
RPL21	0	0.517719	1	0.986	0	MTC blank	RPL21
C8orf59	0	0.516664	0.636	0.41	0	MTC blank	C8orf59
PYURF	0	0.516371	0.823	0.695	0	MTC blank	PYURF
C1QBP	0	0.516206	0.953	0.844	0	MTC blank	C1QBP
SLC25A5	0	0.515904	0.982	0.938	0	MTC blank	SLC25A5
TOPORS-AS1	0	0.514638	0.313	0.065	0	MTC blank	TOPORS-AS1
YWHAQ	0	0.514466	0.939	0.868	0	MTC blank	YWHAQ
EIF5AL1	0	0.513879	0.322	0.043	0	MTC blank	EIF5AL1
SNHG7	0	0.512727	0.839	0.706	0	MTC blank	SNHG7
AES	0	0.512183	0.364	0.099	0	MTC blank	AES
PCBP4	0	0.511852	0.381	0.107	0	MTC blank	PCBP4
GTPBP3	0	0.511604	0.369	0.107	0	MTC blank	GTPBP3
FAM195B	0	0.511405	0.33	0.081	0	MTC blank	FAM195B
SFT2D2	0	0.510511	0.433	0.185	0	MTC blank	SFT2D2
RBM17	0	0.510348	0.819	0.678	0	MTC blank	RBM17
TAGLN	0	0.509905	0.173	0.038	0	MTC blank	TAGLN
NDUFA11	0	0.509765	0.988	0.914	0	MTC blank	NDUFA11
RBP1	0	0.509246	0.323	0.146	0	MTC blank	RBP1
HDAC2	0	0.509113	0.797	0.644	0	MTC blank	HDAC2
RANBP1	0	0.50889	0.948	0.888	0	MTC blank	RANBP1
NCOA7	0	0.504601	0.592	0.417	0	MTC blank	NCOA7
VPS72	0	0.502545	0.479	0.256	0	MTC blank	VPS72
FOXP4-AS1	0	0.500333	0.307	0.063	0	MTC blank	FOXP4-AS1
NNT-AS1	0	0.49903	0.367	0.093	0	MTC blank	NNT-AS1
ERGIC3	0	0.498225	0.938	0.882	0	MTC blank	ERGIC3
PSMB2	0	0.498208	0.928	0.828	0	MTC blank	PSMB2
GTPBP4	0	0.497993	0.697	0.587	0	MTC blank	GTPBP4
RPL10	0	0.497631	1	0.993	0	MTC blank	RPL10
SLC25A39	0	0.496723	0.882	0.744	0	MTC blank	SLC25A39
TRAF4	0	0.496295	0.72	0.563	0	MTC blank	TRAF4
COX7A2	0	0.496186	0.995	0.979	0	MTC blank	COX7A2
PPP2R4	0	0.493188	0.304	0.057	0	MTC blank	PPP2R4
TMEM161A	0	0.492949	0.42	0.182	0	MTC blank	TMEM161A
TSPO	0	0.492908	0.984	0.97	0	MTC blank	TSPO
AKR1B1	0	0.492888	0.299	0.025	0	MTC blank	AKR1B1
COL6A2	0	0.492036	0.229	0.016	0	MTC blank	COL6A2
TMSB10	0	0.49142	1	0.987	0	MTC blank	TMSB10
KLHL35	0	0.491084	0.322	0.073	0	MTC blank	KLHL35
DPM3	0	0.489703	0.833	0.707	0	MTC blank	DPM3
CACYBP	0	0.489228	0.923	0.843	0	MTC blank	CACYBP
RPL4	0	0.489138	0.991	0.98	0	MTC blank	RPL4
NUDT5	0	0.488279	0.842	0.684	0	MTC blank	NUDT5
CYB5R2	0	0.488226	0.353	0.115	0	MTC blank	CYB5R2
YRDC	0	0.48672	0.422	0.183	0	MTC blank	YRDC
BYSL	0	0.486488	0.337	0.144	0	MTC blank	BYSL
GACAT2	0	0.486099	0.241	0.005	0	MTC blank	GACAT2
MT1M	0	0.485786	0.161	0.017	0	MTC blank	MT1M
DDR2	0	0.485474	0.286	0.048	0	MTC blank	DDR2
EPHA8	0	0.485465	0.236	0.001	0	MTC blank	EPHA8
FAM201A	0	0.485302	0.273	0.015	0	MTC blank	FAM201A
FAU	0	0.48498	1	0.984	0	MTC blank	FAU
RPS5	0	0.484245	1	0.984	0	MTC blank	RPS5
ACYP1	0	0.484215	0.4	0.145	0	MTC blank	ACYP1
NDUFA4	0	0.483587	0.998	0.982	0	MTC blank	NDUFA4
TUBG1	0	0.48218	0.466	0.229	0	MTC blank	TUBG1
NOL7	0	0.481365	0.959	0.918	0	MTC blank	NOL7
SMIM12	0	0.479034	0.589	0.436	0	MTC blank	SMIM12
SIM1	0	0.47903	0.252	0.003	0	MTC blank	SIM1
AGPAT2	0	0.477739	0.621	0.445	0	MTC blank	AGPAT2
NENF	0	0.477734	0.972	0.914	0	MTC blank	NENF
MCM7	0	0.477551	0.444	0.18	0	MTC blank	MCM7
CYC1	0	0.477208	0.935	0.839	0	MTC blank	CYC1
SCARB1	0	0.476987	0.405	0.154	0	MTC blank	SCARB1
BIRC5	0	0.476751	0.338	0.158	0	MTC blank	BIRC5
RALBP1	0	0.475895	0.847	0.734	0	MTC blank	RALBP1
PLTP	0	0.475867	0.335	0.061	0	MTC blank	PLTP
SURF2	0	0.475449	0.695	0.503	0	MTC blank	SURF2
C19orf70	0	0.475394	0.52	0.261	0	MTC blank	C19orf70
MRPL24	0	0.47516	0.816	0.682	0	MTC blank	MRPL24
TPTEP1	0	0.474019	0.26	0.008	0	MTC blank	TPTEP1
C6orf1	0	0.473453	0.3	0.084	0	MTC blank	C6orf1
RABGGTB	0	0.471679	0.561	0.359	0	MTC blank	RABGGTB
USP1	0	0.470195	0.625	0.465	0	MTC blank	USP1
EXOSC3	0	0.470007	0.599	0.398	0	MTC blank	EXOSC3
PCDHB9	0	0.468548	0.28	0.033	0	MTC blank	PCDHB9
PMAIP1	0	0.468429	0.389	0.145	0	MTC blank	PMAIP1
LSM2	0	0.46834	0.887	0.748	0	MTC blank	LSM2
ATP6V1F	0	0.468188	0.959	0.911	0	MTC blank	ATP6V1F
RPL35A	0	0.468091	1	0.987	0	MTC blank	RPL35A
C20orf27	0	0.466896	0.596	0.371	0	MTC blank	C20orf27
C14orf166	0	0.466388	0.407	0.172	0	MTC blank	C14orf166
RPS23	0	0.466351	1	0.986	0	MTC blank	RPS23
SMAGP	0	0.466312	0.44	0.181	0	MTC blank	SMAGP
CBY1	0	0.465633	0.533	0.35	0	MTC blank	CBY1
BCL11A	0	0.462631	0.241	0.036	0	MTC blank	BCL11A
ECHDC3	0	0.46224	0.355	0.126	0	MTC blank	ECHDC3
UPF3B	0	0.462193	0.515	0.321	0	MTC blank	UPF3B
EXOSC4	0	0.462044	0.761	0.579	0	MTC blank	EXOSC4
TBCC	0	0.461683	0.413	0.211	0	MTC blank	TBCC
REXO2	0	0.460356	0.808	0.637	0	MTC blank	REXO2
ADCK3	0	0.45994	0.267	0.018	0	MTC blank	ADCK3
LIMD2	0	0.457285	0.182	0.072	0	MTC blank	LIMD2
TMEM9	0	0.456611	0.819	0.683	0	MTC blank	TMEM9
EBNA1BP2	0	0.456562	0.832	0.702	0	MTC blank	EBNA1BP2
FAM101B	0	0.456275	0.237	0.001	0	MTC blank	FAM101B
RNASET2	0	0.455782	0.85	0.707	0	MTC blank	RNASET2
MRPL50	0	0.455567	0.65	0.483	0	MTC blank	MRPL50
C1orf43	0	0.455261	0.942	0.898	0	MTC blank	C1orf43
MTAP	0	0.455071	0.613	0.425	0	MTC blank	MTAP
RPP25L	0	0.452971	0.406	0.171	0	MTC blank	RPP25L
NDUFAF4	0	0.448873	0.562	0.357	0	MTC blank	NDUFAF4
H1FX	0	0.448337	0.88	0.747	0	MTC blank	H1FX
NDUFB4	0	0.447846	0.99	0.974	0	MTC blank	NDUFB4
GYLTL1B	0	0.447753	0.248	0.006	0	MTC blank	GYLTL1B
DHRS7	0	0.447577	0.842	0.754	0	MTC blank	DHRS7
ORAI1	0	0.447545	0.44	0.215	0	MTC blank	ORAI1
MIR4458HG	0	0.445439	0.428	0.229	0	MTC blank	MIR4458HG
SEPT9	0	0.444182	0.242	0.054	0	MTC blank	SEPT9
PRDX6	0	0.443219	0.974	0.935	0	MTC blank	PRDX6
NOP10	0	0.442121	0.965	0.932	0	MTC blank	NOP10
DPY30	0	0.442112	0.94	0.888	0	MTC blank	DPY30
TNNI3K	0	0.441917	0.265	0.025	0	MTC blank	TNNI3K
SNRPB	0	0.441828	0.977	0.946	0	MTC blank	SNRPB
AKAP12	0	0.4417	0.129	0.019	0	MTC blank	AKAP12
C8orf33	0	0.441692	0.733	0.603	0	MTC blank	C8orf33
LYSMD2	0	0.44151	0.351	0.1	0	MTC blank	LYSMD2
TP53I13	0	0.441141	0.332	0.162	0	MTC blank	TP53I13
FAM84B	0	0.440575	0.28	0.056	0	MTC blank	FAM84B
ANP32B	0	0.440442	0.938	0.865	0	MTC blank	ANP32B
LAMTOR4	0	0.439977	0.937	0.877	0	MTC blank	LAMTOR4
DFFA	0	0.439433	0.438	0.219	0	MTC blank	DFFA
TRAPPC1	0	0.43859	0.822	0.726	0	MTC blank	TRAPPC1
POLR1C	0	0.438261	0.538	0.332	0	MTC blank	POLR1C
SEPW1	0	0.438183	0.604	0.409	0	MTC blank	SEPW1
RPL6	0	0.437788	1	0.99	0	MTC blank	RPL6
AURKA	0	0.436282	0.221	0.087	0	MTC blank	AURKA
TLN1	0	0.436118	0.5	0.354	0	MTC blank	TLN1
RRS1	0	0.434549	0.47	0.268	0	MTC blank	RRS1
APOA1BP	0	0.434396	0.377	0.154	0	MTC blank	APOA1BP
FBXO17	0	0.434132	0.303	0.074	0	MTC blank	FBXO17
C19orf52	0	0.432248	0.267	0.027	0	MTC blank	C19orf52
MRPL13	0	0.43218	0.939	0.878	0	MTC blank	MRPL13
SATB1	0	0.430362	0.281	0.061	0	MTC blank	SATB1
PRC1	0	0.42986	0.375	0.144	0	MTC blank	PRC1
CKLF	0	0.429384	0.787	0.619	0	MTC blank	CKLF
ZWINT	0	0.429008	0.347	0.166	0	MTC blank	ZWINT
C11orf73	0	0.428737	0.285	0.055	0	MTC blank	C11orf73
RAB2A	0	0.425225	0.981	0.956	0	MTC blank	RAB2A
RPUSD3	0	0.424405	0.444	0.208	0	MTC blank	RPUSD3
LSM7	0	0.42412	0.951	0.873	0	MTC blank	LSM7
DEK	0	0.423424	0.916	0.823	0	MTC blank	DEK
THBS2	0	0.42341	0.247	0.01	0	MTC blank	THBS2
RPS20	0	0.422759	0.998	0.981	0	MTC blank	RPS20
RAB32	0	0.421827	0.352	0.168	0	MTC blank	RAB32
LEMD1	0	0.421817	0.21	0.018	0	MTC blank	LEMD1
C15orf61	0	0.420538	0.692	0.555	0	MTC blank	C15orf61
ADRM1	0	0.419928	0.935	0.828	0	MTC blank	ADRM1
FAM198A	0	0.419418	0.239	0.004	0	MTC blank	FAM198A
AURKB	0	0.41924	0.222	0.054	0	MTC blank	AURKB
SEPT7	0	0.418884	0.448	0.195	0	MTC blank	SEPT7
MAFF	0	0.418564	0.377	0.189	0	MTC blank	MAFF
MRPL55	0	0.418269	0.941	0.878	0	MTC blank	MRPL55
RHEB	0	0.417177	0.919	0.808	0	MTC blank	RHEB
TMEM61	0	0.416576	0.233	0.037	0	MTC blank	TMEM61
CDK4	0	0.41535	0.766	0.619	0	MTC blank	CDK4
RPS14	0	0.415341	1	0.988	0	MTC blank	RPS14
C21orf58	0	0.415297	0.336	0.157	0	MTC blank	C21orf58
FAM216A	0	0.415166	0.281	0.048	0	MTC blank	FAM216A
DGAT2	0	0.41506	0.26	0.026	0	MTC blank	DGAT2
NEK2	0	0.414118	0.199	0.06	0	MTC blank	NEK2
SDC1	0	0.413478	0.714	0.575	0	MTC blank	SDC1
AHCY	0	0.412515	0.777	0.616	0	MTC blank	AHCY
NFKBIE	0	0.411894	0.278	0.071	0	MTC blank	NFKBIE
RAD23A	0	0.411766	0.904	0.844	0	MTC blank	RAD23A
CA8	0	0.410708	0.358	0.186	0	MTC blank	CA8
FANCG	0	0.409239	0.262	0.029	0	MTC blank	FANCG
SSR2	0	0.40896	0.988	0.962	0	MTC blank	SSR2
TYSND1	0	0.407741	0.344	0.108	0	MTC blank	TYSND1
PPIL6	0	0.407649	0.317	0.104	0	MTC blank	PPIL6
RPS3A	0	0.406216	0.999	0.99	0	MTC blank	RPS3A
MRPL9	0	0.406206	0.689	0.577	0	MTC blank	MRPL9
SFRP1	0	0.405998	0.359	0.044	0	MTC blank	SFRP1
MDH1	0	0.403354	0.889	0.8	0	MTC blank	MDH1
UFD1L	0	0.402339	0.314	0.097	0	MTC blank	UFD1L
PQBP1	0	0.401943	0.814	0.684	0	MTC blank	PQBP1
EEF2	0	0.401411	0.989	0.954	0	MTC blank	EEF2
RPL9	0	0.399324	1	0.987	0	MTC blank	RPL9
MAD2L1	0	0.398759	0.343	0.178	0	MTC blank	MAD2L1
RPL28	0	0.39822	1	0.99	0	MTC blank	RPL28
RPL39L	0	0.396324	0.603	0.436	0	MTC blank	RPL39L
PPP1R14C	0	0.396197	0.187	0.023	0	MTC blank	PPP1R14C
ART3	0	0.396008	0.231	0.005	0	MTC blank	ART3
FLNA	0	0.395881	0.466	0.245	0	MTC blank	FLNA
RCL1	0	0.393846	0.351	0.135	0	MTC blank	RCL1
MAGOH	0	0.393295	0.78	0.65	0	MTC blank	MAGOH
SSSCA1	0	0.392243	0.302	0.075	0	MTC blank	SSSCA1
PART1	0	0.391783	0.378	0.166	0	MTC blank	PART1
GYPC	0	0.391449	0.139	0.035	0	MTC blank	GYPC
C2CD4D	0	0.391414	0.244	0.024	0	MTC blank	C2CD4D
PCNA	0	0.391373	0.657	0.473	0	MTC blank	PCNA
RNPS1	0	0.390468	0.87	0.786	0	MTC blank	RNPS1
E2F3	0	0.39001	0.439	0.221	0	MTC blank	E2F3
ATAD2	0	0.389502	0.594	0.42	0	MTC blank	ATAD2
MRPS18A	0	0.38943	0.776	0.661	0	MTC blank	MRPS18A
DAP3	0	0.388754	0.858	0.778	0	MTC blank	DAP3
MRPL18	0	0.387922	0.899	0.792	0	MTC blank	MRPL18
FAM60A	0	0.387852	0.244	0.032	0	MTC blank	FAM60A
VAT1	0	0.38713	0.37	0.167	0	MTC blank	VAT1
PET100	0	0.386923	0.896	0.869	0	MTC blank	PET100
BEX2	0	0.386827	0.61	0.443	0	MTC blank	BEX2
FXYD6	0	0.386823	0.232	0.016	0	MTC blank	FXYD6
POLR1D	0	0.386369	0.861	0.77	0	MTC blank	POLR1D
NMT1	0	0.385947	0.524	0.341	0	MTC blank	NMT1
DKC1	0	0.384943	0.707	0.578	0	MTC blank	DKC1
TMEM52	0	0.384675	0.26	0.043	0	MTC blank	TMEM52
LPAR2	0	0.384619	0.346	0.127	0	MTC blank	LPAR2
C1orf198	0	0.384572	0.394	0.189	0	MTC blank	C1orf198
IAH1	0	0.383372	0.721	0.548	0	MTC blank	IAH1
EFNA4	0	0.383219	0.388	0.191	0	MTC blank	EFNA4
GSN	0	0.38294	0.771	0.596	0	MTC blank	GSN
SEPT11	0	0.382188	0.232	0.013	0	MTC blank	SEPT11
TOR3A	0	0.382183	0.393	0.185	0	MTC blank	TOR3A
DPM2	0	0.381599	0.691	0.55	0	MTC blank	DPM2
SLC39A1	0	0.381185	0.755	0.61	0	MTC blank	SLC39A1
TOMM22	0	0.3801	0.878	0.789	0	MTC blank	TOMM22
SNRPD1	0	0.379068	0.938	0.866	0	MTC blank	SNRPD1
COMMD4	0	0.378836	0.751	0.64	0	MTC blank	COMMD4
ITGAE	0	0.378716	0.677	0.483	0	MTC blank	ITGAE
PLK1	0	0.378546	0.221	0.049	0	MTC blank	PLK1
BAG1	0	0.378331	0.777	0.657	0	MTC blank	BAG1
PFDN4	0	0.37824	0.793	0.651	0	MTC blank	PFDN4
CNBP	0	0.378016	0.957	0.911	0	MTC blank	CNBP
CCNB2	0	0.378005	0.237	0.084	0	MTC blank	CCNB2
RITA1	0	0.377978	0.376	0.169	0	MTC blank	RITA1
NTMT1	0	0.37772	0.723	0.577	0	MTC blank	NTMT1
ATP5G2	0	0.37768	0.673	0.46	0	MTC blank	ATP5G2
PMP22	0	0.377286	0.399	0.199	0	MTC blank	PMP22
STX10	0	0.37641	0.461	0.263	0	MTC blank	STX10
TUBB2B	0	0.376401	0.163	0.021	0	MTC blank	TUBB2B
EMC4	0	0.375693	0.851	0.764	0	MTC blank	EMC4
NDUFA8	0	0.375366	0.867	0.785	0	MTC blank	NDUFA8
DSCC1	0	0.375046	0.316	0.096	0	MTC blank	DSCC1
TMEM97	0	0.375035	0.386	0.195	0	MTC blank	TMEM97
PVRL4	0	0.374934	0.254	0.04	0	MTC blank	PVRL4
CCDC28B	0	0.374716	0.209	0.038	0	MTC blank	CCDC28B
C14orf2	0	0.372674	0.671	0.459	0	MTC blank	C14orf2
SIX3	0	0.372534	0.146	0.009	0	MTC blank	SIX3
SNX3	0	0.372237	0.929	0.871	0	MTC blank	SNX3
MRPL37	0	0.371731	0.699	0.548	0	MTC blank	MRPL37
TCF7L1	0	0.371584	0.288	0.097	0	MTC blank	TCF7L1
HIST3H2A	0	0.371477	0.725	0.582	0	MTC blank	HIST3H2A
GSTK1	0	0.371161	0.799	0.701	0	MTC blank	GSTK1
SECTM1	0	0.371076	0.23	0.048	0	MTC blank	SECTM1
C21orf33	0	0.370674	0.21	0.001	0	MTC blank	C21orf33
EIF3L	0	0.370637	0.882	0.809	0	MTC blank	EIF3L
POLR2G	0	0.3706	0.809	0.696	0	MTC blank	POLR2G
RPL22L1	0	0.370108	0.868	0.766	0	MTC blank	RPL22L1
VAMP2	0	0.36976	0.688	0.538	0	MTC blank	VAMP2
IRAK1	0	0.368503	0.398	0.221	0	MTC blank	IRAK1
GBA	0	0.368376	0.361	0.141	0	MTC blank	GBA
RFC2	0	0.368292	0.413	0.203	0	MTC blank	RFC2
CCDC74A	0	0.367654	0.306	0.108	0	MTC blank	CCDC74A
COPS5	0	0.367644	0.876	0.761	0	MTC blank	COPS5
TCEA3	0	0.36751	0.737	0.643	0	MTC blank	TCEA3
ATPAF1	0	0.367237	0.441	0.256	0	MTC blank	ATPAF1
EBP	0	0.366409	0.792	0.627	0	MTC blank	EBP
PMM1	0	0.365741	0.415	0.226	0	MTC blank	PMM1
ALDH1B1	0	0.365652	0.249	0.034	0	MTC blank	ALDH1B1
TMEM120A	0	0.365305	0.373	0.173	0	MTC blank	TMEM120A
REXO4	0	0.364358	0.387	0.194	0	MTC blank	REXO4
POU3F2	0	0.363248	0.194	0.002	0	MTC blank	POU3F2
PSMD4	0	0.363244	0.921	0.857	0	MTC blank	PSMD4
PHB2	0	0.362524	0.889	0.802	0	MTC blank	PHB2
SELT	0	0.362175	0.339	0.127	0	MTC blank	SELT
VDAC2	0	0.361496	0.95	0.896	0	MTC blank	VDAC2
VPS25	0	0.360479	0.712	0.561	0	MTC blank	VPS25
PIGM	0	0.360327	0.323	0.139	0	MTC blank	PIGM
POLE3	0	0.359584	0.616	0.493	0	MTC blank	POLE3
SAT2	0	0.358782	0.711	0.554	0	MTC blank	SAT2
PRR15L	0	0.358164	0.456	0.26	0	MTC blank	PRR15L
HRK	0	0.357982	0.238	0.034	0	MTC blank	HRK
PRAF2	0	0.357716	0.295	0.092	0	MTC blank	PRAF2
SMIM10	0	0.357662	0.22	0.022	0	MTC blank	SMIM10
COX5A	0	0.357456	0.991	0.969	0	MTC blank	COX5A
PHF5A	0	0.35549	0.391	0.199	0	MTC blank	PHF5A
MRPS15	0	0.353151	0.916	0.836	0	MTC blank	MRPS15
GPR37	0	0.353107	0.265	0.052	0	MTC blank	GPR37
TINCR	0	0.352965	0.279	0.117	0	MTC blank	TINCR
C11orf31	0	0.352176	0.519	0.339	0	MTC blank	C11orf31
LRRC61	0	0.35216	0.274	0.06	0	MTC blank	LRRC61
C9orf9	0	0.351732	0.217	0.02	0	MTC blank	C9orf9
SDHAF3	0	0.350991	0.34	0.147	0	MTC blank	SDHAF3
SOX10	0	0.350068	0.243	0.032	0	MTC blank	SOX10
HRASLS	0	0.349745	0.211	0.007	0	MTC blank	HRASLS
CBX3	0	0.349484	0.966	0.942	0	MTC blank	CBX3
TMEM11	0	0.348558	0.427	0.239	0	MTC blank	TMEM11
SDHB	0	0.348339	0.776	0.652	0	MTC blank	SDHB
CCNB1IP1	0	0.348152	0.423	0.221	0	MTC blank	CCNB1IP1
LYN	0	0.34807	0.215	0.063	0	MTC blank	LYN
LSP1	0	0.347386	0.108	0.03	0	MTC blank	LSP1
ABHD14B	0	0.346222	0.389	0.209	0	MTC blank	ABHD14B
ERI3	0	0.346159	0.725	0.597	0	MTC blank	ERI3
RQCD1	0	0.345779	0.212	0.02	0	MTC blank	RQCD1
LSM8	0	0.345727	0.792	0.652	0	MTC blank	LSM8
BPI	0	0.345548	0.185	0.001	0	MTC blank	BPI
MAD2L1BP	0	0.345485	0.298	0.13	0	MTC blank	MAD2L1BP
POLE4	0	0.345018	0.777	0.636	0	MTC blank	POLE4
FAM129B	0	0.344694	0.224	0.033	0	MTC blank	FAM129B
RWDD1	0	0.344445	0.925	0.875	0	MTC blank	RWDD1
NES	0	0.344112	0.117	0.02	0	MTC blank	NES
LAPTM4A	0	0.343151	0.964	0.94	0	MTC blank	LAPTM4A
MUC16	0	0.341862	0.215	0.015	0	MTC blank	MUC16
C9orf40	0	0.340988	0.271	0.077	0	MTC blank	C9orf40
ABRACL	0	0.340583	0.907	0.819	0	MTC blank	ABRACL
RNF167	0	0.339923	0.516	0.35	0	MTC blank	RNF167
PDCD2	0	0.339544	0.768	0.642	0	MTC blank	PDCD2
CMSS1	0	0.338356	0.805	0.702	0	MTC blank	CMSS1
SUMO3	0	0.338349	0.876	0.77	0	MTC blank	SUMO3
UBL7	0	0.338076	0.364	0.166	0	MTC blank	UBL7
NT5C3B	0	0.337801	0.377	0.196	0	MTC blank	NT5C3B
CTDNEP1	0	0.335827	0.464	0.294	0	MTC blank	CTDNEP1
MAD2L2	0	0.335636	0.413	0.235	0	MTC blank	MAD2L2
CARD19	0	0.33533	0.695	0.535	0	MTC blank	CARD19
CNTLN	0	0.334903	0.252	0.041	0	MTC blank	CNTLN
UQCRC1	0	0.334495	0.825	0.741	0	MTC blank	UQCRC1
SNHG8	0	0.334249	0.944	0.868	0	MTC blank	SNHG8
C14orf1	0	0.333365	0.272	0.085	0	MTC blank	C14orf1
RHOG	0	0.333308	0.364	0.208	0	MTC blank	RHOG
RPAIN	0	0.333064	0.687	0.543	0	MTC blank	RPAIN
HTRA2	0	0.332036	0.347	0.144	0	MTC blank	HTRA2
AUP1	0	0.331888	0.855	0.741	0	MTC blank	AUP1
DYX1C1	0	0.331803	0.226	0.037	0	MTC blank	DYX1C1
DDA1	0	0.330615	0.701	0.585	0	MTC blank	DDA1
MELK	0	0.330326	0.232	0.065	0	MTC blank	MELK
CPSF3L	0	0.330093	0.239	0.044	0	MTC blank	CPSF3L
PIM2	0	0.327749	0.195	0.029	0	MTC blank	PIM2
CDCA3	0	0.327554	0.195	0.063	0	MTC blank	CDCA3
SCNM1	0	0.327425	0.457	0.295	0	MTC blank	SCNM1
CENPM	0	0.327198	0.329	0.163	0	MTC blank	CENPM
GNB4	0	0.32685	0.387	0.195	0	MTC blank	GNB4
AQP1	0	0.326791	0.145	0.002	0	MTC blank	AQP1
PPIA	0	0.32593	0.998	0.988	0	MTC blank	PPIA
ZNF385C	0	0.325295	0.197	0.003	0	MTC blank	ZNF385C
NABP2	0	0.325123	0.444	0.296	0	MTC blank	NABP2
PROM1	0	0.324956	0.24	0.06	0	MTC blank	PROM1
NXT1	0	0.324309	0.482	0.302	0	MTC blank	NXT1
PARVB	0	0.324283	0.329	0.132	0	MTC blank	PARVB
TRUB2	0	0.324165	0.405	0.225	0	MTC blank	TRUB2
TIMM17B	0	0.323281	0.85	0.732	0	MTC blank	TIMM17B
GBAS	0	0.323092	0.305	0.114	0	MTC blank	GBAS
CCDC64B	0	0.322827	0.223	0.044	0	MTC blank	CCDC64B
NOTCH1	0	0.321516	0.27	0.07	0	MTC blank	NOTCH1
CTSZ	0	0.321313	0.769	0.612	0	MTC blank	CTSZ
TMEM101	0	0.320801	0.308	0.086	0	MTC blank	TMEM101
RAB29	0	0.320265	0.301	0.127	0	MTC blank	RAB29
SIRT5	0	0.320218	0.365	0.161	0	MTC blank	SIRT5
CT83	0	0.319315	0.202	0.005	0	MTC blank	CT83
MRPS12	0	0.319298	0.9	0.819	0	MTC blank	MRPS12
MSN	0	0.319191	0.218	0.085	0	MTC blank	MSN
EEF1A1	0	0.319161	1	0.994	0	MTC blank	EEF1A1
BOP1	0	0.319107	0.381	0.188	0	MTC blank	BOP1
RRP9	0	0.318852	0.312	0.128	0	MTC blank	RRP9
MEAF6	0	0.318609	0.797	0.701	0	MTC blank	MEAF6
TOPORS	0	0.318476	0.332	0.171	0	MTC blank	TOPORS
RLBP1	0	0.31688	0.133	0	0	MTC blank	RLBP1
C1orf35	0	0.316275	0.787	0.675	0	MTC blank	C1orf35
PRDM13	0	0.315934	0.189	0	0	MTC blank	PRDM13
RGMA	0	0.314726	0.207	0.02	0	MTC blank	RGMA
C21orf2	0	0.313589	0.224	0.034	0	MTC blank	C21orf2
OLFM2	0	0.313483	0.227	0.048	0	MTC blank	OLFM2
MIIP	0	0.31309	0.291	0.106	0	MTC blank	MIIP
CDC123	0	0.31147	0.793	0.636	0	MTC blank	CDC123
PARP1	0	0.31123	0.861	0.78	0	MTC blank	PARP1
CDK16	0	0.310067	0.653	0.52	0	MTC blank	CDK16
MAF1	0	0.309534	0.752	0.583	0	MTC blank	MAF1
SLCO3A1	0	0.309497	0.23	0.074	0	MTC blank	SLCO3A1
EXOSC2	0	0.308982	0.3	0.111	0	MTC blank	EXOSC2
WDYHV1	0	0.308219	0.538	0.389	0	MTC blank	WDYHV1
WBSCR27	0	0.308062	0.206	0.04	0	MTC blank	WBSCR27
PSRC1	0	0.307585	0.21	0.034	0	MTC blank	PSRC1
CRIPT	0	0.307244	0.633	0.5	0	MTC blank	CRIPT
PGAM1	0	0.306644	0.883	0.798	0	MTC blank	PGAM1
FAM92A1	0	0.305707	0.211	0.031	0	MTC blank	FAM92A1
FAM171A1	0	0.30516	0.228	0.051	0	MTC blank	FAM171A1
URM1	0	0.305143	0.632	0.512	0	MTC blank	URM1
SLC41A3	0	0.304931	0.328	0.143	0	MTC blank	SLC41A3
HPS1	0	0.304763	0.365	0.185	0	MTC blank	HPS1
PSMB7	0	0.304474	0.954	0.903	0	MTC blank	PSMB7
MUT	0	0.303749	0.203	0.04	0	MTC blank	MUT
DCAF12	0	0.303563	0.312	0.136	0	MTC blank	DCAF12
PSMD11	0	0.303014	0.815	0.672	0	MTC blank	PSMD11
POP7	0	0.302914	0.81	0.684	0	MTC blank	POP7
RASD1	0	0.302734	0.298	0.142	0	MTC blank	RASD1
PTDSS1	0	0.302649	0.361	0.183	0	MTC blank	PTDSS1
LAPTM4B	0	0.302361	0.889	0.733	0	MTC blank	LAPTM4B
WBP5	0	0.30077	0.37	0.182	0	MTC blank	WBP5
ZSWIM7	0	0.300757	0.627	0.485	0	MTC blank	ZSWIM7
PTP4A3	0	0.298681	0.211	0.054	0	MTC blank	PTP4A3
MPC1	0	0.297368	0.77	0.648	0	MTC blank	MPC1
SLC43A3	0	0.296975	0.217	0.036	0	MTC blank	SLC43A3
DTYMK	0	0.296642	0.67	0.496	0	MTC blank	DTYMK
FJX1	0	0.296618	0.233	0.055	0	MTC blank	FJX1
GNG4	0	0.295933	0.152	0.02	0	MTC blank	GNG4
TRIP6	0	0.295768	0.549	0.356	0	MTC blank	TRIP6
DEPDC1	0	0.295751	0.195	0.054	0	MTC blank	DEPDC1
COCH	0	0.295352	0.204	0.03	0	MTC blank	COCH
G6PC3	0	0.295238	0.38	0.194	0	MTC blank	G6PC3
BARX1	0	0.295181	0.176	0.003	0	MTC blank	BARX1
RAP2B	0	0.293667	0.319	0.15	0	MTC blank	RAP2B
COLGALT1	0	0.293341	0.309	0.135	0	MTC blank	COLGALT1
TMEM54	0	0.29268	0.791	0.669	0	MTC blank	TMEM54
ERAL1	0	0.292536	0.3	0.153	0	MTC blank	ERAL1
PMVK	0	0.291959	0.838	0.752	0	MTC blank	PMVK
YWHAH	0	0.291265	0.871	0.765	0	MTC blank	YWHAH
CCDC109B	0	0.291198	0.191	0.02	0	MTC blank	CCDC109B
SNRNP25	0	0.291039	0.803	0.674	0	MTC blank	SNRNP25
CHST2	0	0.289814	0.178	0.004	0	MTC blank	CHST2
SEPT2	0	0.289639	0.366	0.16	0	MTC blank	SEPT2
DMRT2	0	0.28936	0.175	0.001	0	MTC blank	DMRT2
PTP4A1	0	0.289226	0.291	0.122	0	MTC blank	PTP4A1
JHDM1D-AS1	0	0.28873	0.179	0.005	0	MTC blank	JHDM1D-AS1
GYG1	0	0.28767	0.359	0.198	0	MTC blank	GYG1
RPL13	0	0.287393	1	0.99	0	MTC blank	RPL13
TMEM206	0	0.287237	0.19	0.009	0	MTC blank	TMEM206
ALKBH2	0	0.286696	0.359	0.192	0	MTC blank	ALKBH2
IFT74	0	0.286106	0.316	0.152	0	MTC blank	IFT74
C4orf48	0	0.285834	0.876	0.758	0	MTC blank	C4orf48
PSMB6	0	0.284093	0.959	0.871	0	MTC blank	PSMB6
RPUSD1	0	0.283365	0.321	0.16	0	MTC blank	RPUSD1
GPM6B	0	0.283338	0.348	0.112	0	MTC blank	GPM6B
KLHL18	0	0.283106	0.331	0.158	0	MTC blank	KLHL18
CCDC85B	0	0.281995	0.839	0.74	0	MTC blank	CCDC85B
C1orf94	0	0.279962	0.171	0	0	MTC blank	C1orf94
TMEM107	0	0.279285	0.301	0.145	0	MTC blank	TMEM107
C19orf53	0	0.27882	0.983	0.96	0	MTC blank	C19orf53
CDCA8	0	0.278526	0.196	0.063	0	MTC blank	CDCA8
C1orf123	0	0.278354	0.232	0.056	0	MTC blank	C1orf123
HORMAD1	0	0.278206	0.117	0.011	0	MTC blank	HORMAD1
MZT2A	0	0.278084	0.971	0.873	0	MTC blank	MZT2A
SLC25A19	0	0.27771	0.27	0.095	0	MTC blank	SLC25A19
RRAGD	0	0.277514	0.21	0.052	0	MTC blank	RRAGD
MYBL2	0	0.277229	0.237	0.099	0	MTC blank	MYBL2
SAP30	0	0.277106	0.434	0.264	0	MTC blank	SAP30
C7orf77	0	0.276716	0.154	0	0	MTC blank	C7orf77
MRGBP	0	0.276573	0.382	0.211	0	MTC blank	MRGBP
FLJ41941	0	0.275369	0.155	0	0	MTC blank	FLJ41941
BORCS8	0	0.275348	0.355	0.196	0	MTC blank	BORCS8
TSPAN33	0	0.274486	0.192	0.043	0	MTC blank	TSPAN33
PDLIM2	0	0.274339	0.248	0.101	0	MTC blank	PDLIM2
PLEKHO1	0	0.274265	0.165	0.048	0	MTC blank	PLEKHO1
FDX1L	0	0.274148	0.201	0.033	0	MTC blank	FDX1L
CAMTA1	0	0.273867	0.89	0.801	0	MTC blank	CAMTA1
ENDOG	0	0.273486	0.452	0.277	0	MTC blank	ENDOG
RPIA	0	0.273325	0.351	0.19	0	MTC blank	RPIA
SAC3D1	0	0.272934	0.492	0.332	0	MTC blank	SAC3D1
SLC27A5	0	0.272285	0.331	0.171	0	MTC blank	SLC27A5
CEP164	0	0.271266	0.289	0.125	0	MTC blank	CEP164
TMSB15A	0	0.270869	0.202	0.057	0	MTC blank	TMSB15A
PSMC3IP	0	0.270101	0.215	0.056	0	MTC blank	PSMC3IP
HPDL	0	0.270053	0.166	0.002	0	MTC blank	HPDL
WDR74	0	0.269555	0.395	0.236	0	MTC blank	WDR74
SNU13	0	0.269493	0.983	0.97	0	MTC blank	SNU13
DCBLD1	0	0.269233	0.232	0.065	0	MTC blank	DCBLD1
TATDN1	0	0.269187	0.912	0.804	0	MTC blank	TATDN1
ANAPC16	0	0.269173	0.958	0.911	0	MTC blank	ANAPC16
EIF6	0	0.268077	0.932	0.874	0	MTC blank	EIF6
PLEKHB1	0	0.267607	0.238	0.096	0	MTC blank	PLEKHB1
RFX5	0	0.26647	0.231	0.065	0	MTC blank	RFX5
TPRA1	0	0.265422	0.301	0.136	0	MTC blank	TPRA1
DFNB31	0	0.264736	0.172	0.008	0	MTC blank	DFNB31
C1orf109	0	0.263738	0.255	0.106	0	MTC blank	C1orf109
NUPL2	0	0.263655	0.212	0.043	0	MTC blank	NUPL2
AIM1	0	0.262872	0.179	0.023	0	MTC blank	AIM1
DLL3	0	0.262773	0.163	0.002	0	MTC blank	DLL3
B3GNT7	0	0.261766	0.123	0.017	0	MTC blank	B3GNT7
C17orf62	0	0.261349	0.178	0.027	0	MTC blank	C17orf62
IL17RB	0	0.261064	0.244	0.087	0	MTC blank	IL17RB
FAHD2A	0	0.260376	0.346	0.193	0	MTC blank	FAHD2A
FAM134A	0	0.260269	0.217	0.055	0	MTC blank	FAM134A
GLMP	0	0.259617	0.274	0.119	0	MTC blank	GLMP
CLSPN	0	0.259244	0.254	0.084	0	MTC blank	CLSPN
BOC	0	0.259161	0.149	0.025	0	MTC blank	BOC
DIO1	0	0.259046	0.208	0.053	0	MTC blank	DIO1
GPR183	0	0.258533	0.163	0.027	0	MTC blank	GPR183
CDCA7L	0	0.257211	0.265	0.124	0	MTC blank	CDCA7L
IL12RB2	0	0.257074	0.202	0.045	0	MTC blank	IL12RB2
METTL10	0	0.256598	0.171	0.015	0	MTC blank	METTL10
SOX8	0	0.256345	0.174	0.022	0	MTC blank	SOX8
SLC16A1	0	0.255312	0.264	0.101	0	MTC blank	SLC16A1
ID4	0	0.255194	0.288	0.086	0	MTC blank	ID4
FSCN1	0	0.255024	0.124	0.031	0	MTC blank	FSCN1
FTSJ2	0	0.254737	0.203	0.044	0	MTC blank	FTSJ2
LGR6	0	0.254495	0.158	0.003	0	MTC blank	LGR6
ARHGEF9	0	0.254211	0.283	0.143	0	MTC blank	ARHGEF9
HENMT1	0	0.253839	0.257	0.098	0	MTC blank	HENMT1
RTFDC1	0	0.253152	0.28	0.119	0	MTC blank	RTFDC1
DPH2	0	0.251959	0.234	0.076	0	MTC blank	DPH2
HSPA14	0	0.251919	0.274	0.123	0	MTC blank	HSPA14
DYDC2	0	0.250854	0.163	0.007	0	MTC blank	DYDC2
PM20D2	0	0.250754	0.168	0.019	0	MTC blank	PM20D2
SNHG21	0	0.250507	0.243	0.097	0	MTC blank	SNHG21
ZMYND19	0	0.250071	0.314	0.164	0	MTC blank	ZMYND19
PAXX	0	-0.250011	0.383	0.589	0	MTC blank	PAXX
ELL2	0	-0.250174	0.168	0.341	0	MTC blank	ELL2
CD2AP	0	-0.251308	0.511	0.687	0	MTC blank	CD2AP
PSME1	0	-0.251652	0.828	0.916	0	MTC blank	PSME1
ABCB6	0	-0.251821	0.021	0.135	0	MTC blank	ABCB6
TP53TG1	0	-0.252003	0.287	0.482	0	MTC blank	TP53TG1
ZNF302	0	-0.252263	0.137	0.31	0	MTC blank	ZNF302
MMP24OS	0	-0.252342	0.305	0.506	0	MTC blank	MMP24OS
RMDN1	0	-0.253837	0.458	0.653	0	MTC blank	RMDN1
LEMD3	0	-0.255978	0.074	0.22	0	MTC blank	LEMD3
MTMR3	0	-0.258868	0.101	0.25	0	MTC blank	MTMR3
STAM2	0	-0.259989	0.089	0.253	0	MTC blank	STAM2
CACNA1H	0	-0.260592	0.01	0.119	0	MTC blank	CACNA1H
SEMA3B-AS1	0	-0.261307	0.003	0.116	0	MTC blank	SEMA3B-AS1
OSBPL8	0	-0.261666	0.465	0.681	0	MTC blank	OSBPL8
LPGAT1	0	-0.262515	0.305	0.542	0	MTC blank	LPGAT1
PGGT1B	0	-0.262558	0.1	0.259	0	MTC blank	PGGT1B
MIR3936HG	0	-0.262709	0.036	0.157	0	MTC blank	MIR3936HG
ATP6AP2	0	-0.262931	0.671	0.838	0	MTC blank	ATP6AP2
SELENOO	0	-0.263795	0.086	0.243	0	MTC blank	SELENOO
UHRF1BP1L	0	-0.264003	0.092	0.261	0	MTC blank	UHRF1BP1L
SP140L	0	-0.264105	0.067	0.208	0	MTC blank	SP140L
TNRC6B	0	-0.264939	0.564	0.75	0	MTC blank	TNRC6B
AMACR	0	-0.266147	0.038	0.159	0	MTC blank	AMACR
SELENOF	0	-0.267225	0.4	0.632	0	MTC blank	SELENOF
GPR39	0	-0.267725	0.013	0.134	0	MTC blank	GPR39
CDK2AP1	0	-0.269163	0.496	0.666	0	MTC blank	CDK2AP1
PIGX	0	-0.269382	0.399	0.569	0	MTC blank	PIGX
TRAPPC10	0	-0.269631	0.289	0.48	0	MTC blank	TRAPPC10
AMFR	0	-0.270319	0.108	0.269	0	MTC blank	AMFR
RALB	0	-0.270431	0.087	0.238	0	MTC blank	RALB
RNF10	0	-0.270487	0.332	0.563	0	MTC blank	RNF10
PDCD10	0	-0.270785	0.666	0.802	0	MTC blank	PDCD10
NACA	0	-0.270923	0.999	0.989	0	MTC blank	NACA
RYBP	0	-0.271355	0.326	0.513	0	MTC blank	RYBP
PLXNB2	0	-0.273192	0.329	0.512	0	MTC blank	PLXNB2
ATP5MG	0	-0.27336	0.561	0.815	0	MTC blank	ATP5MG
FAM3C	0	-0.273518	0.377	0.562	0	MTC blank	FAM3C
POLK	0	-0.273747	0.083	0.231	0	MTC blank	POLK
TBK1	0	-0.274466	0.13	0.301	0	MTC blank	TBK1
PAN3	0	-0.275282	0.278	0.491	0	MTC blank	PAN3
SRSF6	0	-0.27552	0.405	0.594	0	MTC blank	SRSF6
UFD1	0	-0.275571	0.419	0.66	0	MTC blank	UFD1
OS9	0	-0.276209	0.424	0.639	0	MTC blank	OS9
TP53INP1	0	-0.276266	0.122	0.3	0	MTC blank	TP53INP1
HM13	0	-0.277863	0.837	0.902	0	MTC blank	HM13
MOSMO	0	-0.277882	0.089	0.237	0	MTC blank	MOSMO
DDB1	0	-0.277996	0.377	0.562	0	MTC blank	DDB1
ATG16L1	0	-0.278503	0.066	0.21	0	MTC blank	ATG16L1
PSMF1	0	-0.278512	0.534	0.703	0	MTC blank	PSMF1
IFNGR1	0	-0.278786	0.33	0.514	0	MTC blank	IFNGR1
COPA	0	-0.280005	0.575	0.754	0	MTC blank	COPA
NRF1	0	-0.280444	0.082	0.224	0	MTC blank	NRF1
VEGFB	0	-0.280899	0.301	0.495	0	MTC blank	VEGFB
ATP11B	0	-0.281143	0.132	0.31	0	MTC blank	ATP11B
CHD1	0	-0.281385	0.362	0.57	0	MTC blank	CHD1
DTWD2	0	-0.281417	0.043	0.187	0	MTC blank	DTWD2
PIK3C2G	0	-0.281908	0.043	0.169	0	MTC blank	PIK3C2G
DNAJC5	0	-0.282215	0.287	0.465	0	MTC blank	DNAJC5
SNHG18	0	-0.28253	0.051	0.181	0	MTC blank	SNHG18
MARVELD2	0	-0.283399	0.091	0.235	0	MTC blank	MARVELD2
HOXB-AS1	0	-0.284359	0.052	0.185	0	MTC blank	HOXB-AS1
KIF2A	0	-0.284565	0.308	0.524	0	MTC blank	KIF2A
SLC9A1	0	-0.284579	0.071	0.213	0	MTC blank	SLC9A1
IMMP1L	0	-0.285287	0.434	0.636	0	MTC blank	IMMP1L
ATP2B1	0	-0.285564	0.3	0.566	0	MTC blank	ATP2B1
S100A14	0	-0.285761	0.763	0.847	0	MTC blank	S100A14
C5orf24	0	-0.286433	0.328	0.507	0	MTC blank	C5orf24
THUMPD1	0	-0.287054	0.356	0.535	0	MTC blank	THUMPD1
CSNK1D	0	-0.287947	0.455	0.635	0	MTC blank	CSNK1D
TUBGCP2	0	-0.288006	0.316	0.502	0	MTC blank	TUBGCP2
LPAR1	0	-0.288233	0.02	0.134	0	MTC blank	LPAR1
RAB20	0	-0.288323	0.05	0.18	0	MTC blank	RAB20
TET2	0	-0.288326	0.097	0.268	0	MTC blank	TET2
DOP1A	0	-0.28842	0.051	0.187	0	MTC blank	DOP1A
AAMDC	0	-0.289257	0.485	0.651	0	MTC blank	AAMDC
CIR1	0	-0.289294	0.541	0.72	0	MTC blank	CIR1
CCNT2	0	-0.289315	0.091	0.249	0	MTC blank	CCNT2
QSOX1	0	-0.289845	0.268	0.455	0	MTC blank	QSOX1
GASK1B	0	-0.289978	0.027	0.149	0	MTC blank	GASK1B
ATP5IF1	0	-0.290325	0.514	0.752	0	MTC blank	ATP5IF1
KITLG	0	-0.291315	0.026	0.147	0	MTC blank	KITLG
LLPH	0	-0.291884	0.486	0.653	0	MTC blank	LLPH
PWWP2A	0	-0.292045	0.107	0.264	0	MTC blank	PWWP2A
ESCO1	0	-0.292125	0.126	0.293	0	MTC blank	ESCO1
TRPC4AP	0	-0.292447	0.295	0.496	0	MTC blank	TRPC4AP
WDR7	0	-0.292514	0.057	0.192	0	MTC blank	WDR7
XPO1	0	-0.292668	0.484	0.662	0	MTC blank	XPO1
CROT	0	-0.292777	0.057	0.197	0	MTC blank	CROT
KMT5B	0	-0.293332	0.282	0.487	0	MTC blank	KMT5B
PPP4R3B	0	-0.293742	0.364	0.595	0	MTC blank	PPP4R3B
EGF	0	-0.294019	0.019	0.141	0	MTC blank	EGF
CLPTM1	0	-0.294057	0.357	0.545	0	MTC blank	CLPTM1
ADAR	0	-0.294189	0.5	0.682	0	MTC blank	ADAR
OSBPL9	0	-0.294345	0.311	0.514	0	MTC blank	OSBPL9
SLC10A7	0	-0.294473	0.065	0.211	0	MTC blank	SLC10A7
ZFYVE9	0	-0.294542	0.061	0.195	0	MTC blank	ZFYVE9
RALGAPB	0	-0.294615	0.144	0.305	0	MTC blank	RALGAPB
NIBAN2	0	-0.294999	0.049	0.199	0	MTC blank	NIBAN2
ZDHHC5	0	-0.295329	0.095	0.261	0	MTC blank	ZDHHC5
MEIS1	0	-0.295523	0.015	0.145	0	MTC blank	MEIS1
TMEM45B	0	-0.295579	0.051	0.189	0	MTC blank	TMEM45B
ATMIN	0	-0.295699	0.096	0.256	0	MTC blank	ATMIN
NDUFV2	0	-0.295924	0.931	0.959	0	MTC blank	NDUFV2
ATP2C2	0	-0.296041	0.079	0.227	0	MTC blank	ATP2C2
HNMT	0	-0.296432	0.069	0.218	0	MTC blank	HNMT
SNAP23	0	-0.297626	0.194	0.37	0	MTC blank	SNAP23
SEPTIN10	0	-0.297979	0.052	0.203	0	MTC blank	SEPTIN10
KANSL1L	0	-0.298991	0.053	0.194	0	MTC blank	KANSL1L
SPATA6	0	-0.299034	0.073	0.209	0	MTC blank	SPATA6
ACSF2	0	-0.299263	0.059	0.214	0	MTC blank	ACSF2
SMIM15	0	-0.29938	0.375	0.571	0	MTC blank	SMIM15
EMC3	0	-0.300043	0.71	0.841	0	MTC blank	EMC3
EP400	0	-0.300398	0.108	0.261	0	MTC blank	EP400
ZNF587B	0	-0.300596	0.027	0.176	0	MTC blank	ZNF587B
UHMK1	0	-0.300673	0.345	0.529	0	MTC blank	UHMK1
TEX9	0	-0.301322	0.058	0.194	0	MTC blank	TEX9
SRBD1	0	-0.301471	0.098	0.26	0	MTC blank	SRBD1
ABHD17C	0	-0.301544	0.082	0.236	0	MTC blank	ABHD17C
KPNA4	0	-0.301654	0.373	0.564	0	MTC blank	KPNA4
ASH2L	0	-0.301895	0.115	0.275	0	MTC blank	ASH2L
ROCK1	0	-0.302082	0.365	0.583	0	MTC blank	ROCK1
TAPT1	0	-0.302166	0.085	0.238	0	MTC blank	TAPT1
UIMC1	0	-0.302551	0.13	0.291	0	MTC blank	UIMC1
ILRUN	0	-0.302847	0.103	0.285	0	MTC blank	ILRUN
TAPBP	0	-0.30374	0.452	0.683	0	MTC blank	TAPBP
SP3	0	-0.303848	0.27	0.465	0	MTC blank	SP3
FBXW8	0	-0.303867	0.053	0.209	0	MTC blank	FBXW8
RSPRY1	0	-0.303964	0.116	0.278	0	MTC blank	RSPRY1
LMTK2	0	-0.304365	0.08	0.223	0	MTC blank	LMTK2
CEACAM1	0	-0.304367	0.052	0.19	0	MTC blank	CEACAM1
JOSD2	0	-0.304503	0.322	0.56	0	MTC blank	JOSD2
AP3S2	0	-0.305165	0.123	0.286	0	MTC blank	AP3S2
HSDL2	0	-0.305635	0.287	0.462	0	MTC blank	HSDL2
ZMAT2	0	-0.30569	0.547	0.724	0	MTC blank	ZMAT2
PTPRF	0	-0.306385	0.572	0.745	0	MTC blank	PTPRF
TRIR	0	-0.306516	0.518	0.771	0	MTC blank	TRIR
NAPRT	0	-0.30685	0.055	0.193	0	MTC blank	NAPRT
SERPINA5	0	-0.306929	0.081	0.235	0	MTC blank	SERPINA5
RICTOR	0	-0.30707	0.173	0.356	0	MTC blank	RICTOR
HOXB7	0	-0.307177	0.042	0.2	0	MTC blank	HOXB7
MFN1	0	-0.307325	0.148	0.316	0	MTC blank	MFN1
RTF2	0	-0.307404	0.431	0.641	0	MTC blank	RTF2
ERCC6L2	0	-0.307407	0.096	0.248	0	MTC blank	ERCC6L2
GPRC5C	0	-0.307821	0.089	0.242	0	MTC blank	GPRC5C
SEMA3B	0	-0.308161	0.036	0.166	0	MTC blank	SEMA3B
UBR2	0	-0.30868	0.331	0.541	0	MTC blank	UBR2
IGBP1	0	-0.308773	0.318	0.554	0	MTC blank	IGBP1
RTRAF	0	-0.308956	0.505	0.743	0	MTC blank	RTRAF
FBXO22	0	-0.309041	0.444	0.623	0	MTC blank	FBXO22
H1F0	0	-0.309414	0.478	0.694	0	MTC blank	H1F0
ADD1	0	-0.309579	0.275	0.473	0	MTC blank	ADD1
MRPL40	0	-0.309961	0.724	0.842	0	MTC blank	MRPL40
PTPA	0	-0.310264	0.14	0.311	0	MTC blank	PTPA
CCDC170	0	-0.310714	0.017	0.13	0	MTC blank	CCDC170
RAB21	0	-0.310777	0.247	0.437	0	MTC blank	RAB21
ATG12	0	-0.311005	0.435	0.63	0	MTC blank	ATG12
PLEKHB2	0	-0.311648	0.39	0.561	0	MTC blank	PLEKHB2
SFSWAP	0	-0.311908	0.291	0.483	0	MTC blank	SFSWAP
SEC24B	0	-0.312121	0.099	0.263	0	MTC blank	SEC24B
NCOA3	0	-0.312415	0.387	0.662	0	MTC blank	NCOA3
ZMYM2	0	-0.313012	0.27	0.489	0	MTC blank	ZMYM2
TMEM86A	0	-0.313054	0.028	0.17	0	MTC blank	TMEM86A
ZNF106	0	-0.313287	0.411	0.601	0	MTC blank	ZNF106
MYCBP2	0	-0.313302	0.352	0.543	0	MTC blank	MYCBP2
CA5B	0	-0.313995	0.11	0.275	0	MTC blank	CA5B
CUL5	0	-0.314084	0.309	0.525	0	MTC blank	CUL5
PRORP	0	-0.314154	0.084	0.249	0	MTC blank	PRORP
SLC25A24	0	-0.314168	0.143	0.305	0	MTC blank	SLC25A24
ARAP2	0	-0.314285	0.042	0.173	0	MTC blank	ARAP2
SIK3	0	-0.314412	0.278	0.504	0	MTC blank	SIK3
CWC27	0	-0.315079	0.262	0.435	0	MTC blank	CWC27
CAMKMT	0	-0.315368	0.302	0.491	0	MTC blank	CAMKMT
TNKS1BP1	0	-0.315477	0.077	0.243	0	MTC blank	TNKS1BP1
BICDL2	0	-0.316048	0.087	0.245	0	MTC blank	BICDL2
MARK4	0	-0.316182	0.106	0.254	0	MTC blank	MARK4
PHAX	0	-0.316336	0.414	0.614	0	MTC blank	PHAX
SELENOI	0	-0.316403	0.117	0.275	0	MTC blank	SELENOI
ATP5PB	0	-0.316421	0.457	0.706	0	MTC blank	ATP5PB
UFL1	0	-0.316522	0.389	0.573	0	MTC blank	UFL1
PRR13	0	-0.316557	0.784	0.879	0	MTC blank	PRR13
ERLIN2	0	-0.317008	0.119	0.28	0	MTC blank	ERLIN2
FKBP14	0	-0.317261	0.105	0.261	0	MTC blank	FKBP14
ARID4B	0	-0.317541	0.675	0.836	0	MTC blank	ARID4B
ZC3H7A	0	-0.317544	0.142	0.322	0	MTC blank	ZC3H7A
AFTPH	0	-0.317709	0.319	0.57	0	MTC blank	AFTPH
PSMC6	0	-0.317747	0.53	0.718	0	MTC blank	PSMC6
SARAF	0	-0.318109	0.714	0.9	0	MTC blank	SARAF
SEPTIN11	0	-0.318283	0.11	0.275	0	MTC blank	SEPTIN11
TAPT1-AS1	0	-0.318307	0.024	0.163	0	MTC blank	TAPT1-AS1
ZNF787	0	-0.318344	0.097	0.279	0	MTC blank	ZNF787
ITPRID2	0	-0.318626	0.055	0.218	0	MTC blank	ITPRID2
SEC23B	0	-0.318958	0.138	0.324	0	MTC blank	SEC23B
SINHCAF	0	-0.319024	0.212	0.392	0	MTC blank	SINHCAF
DLGAP4	0	-0.319038	0.316	0.518	0	MTC blank	DLGAP4
CFAP44	0	-0.319395	0.041	0.189	0	MTC blank	CFAP44
VEZF1	0	-0.319727	0.164	0.332	0	MTC blank	VEZF1
SCAF8	0	-0.319895	0.141	0.301	0	MTC blank	SCAF8
SNX25	0	-0.320171	0.073	0.21	0	MTC blank	SNX25
KIAA0556	0	-0.320215	0.067	0.232	0	MTC blank	KIAA0556
DPP8	0	-0.320344	0.121	0.294	0	MTC blank	DPP8
ZRANB2	0	-0.320655	0.616	0.766	0	MTC blank	ZRANB2
ZNF708	0	-0.321332	0.074	0.242	0	MTC blank	ZNF708
MORC3	0	-0.321473	0.149	0.316	0	MTC blank	MORC3
RFX7	0	-0.321488	0.079	0.234	0	MTC blank	RFX7
WASHC4	0	-0.321497	0.09	0.265	0	MTC blank	WASHC4
PRR15	0	-0.321879	0.07	0.224	0	MTC blank	PRR15
ESRP1	0	-0.322356	0.556	0.723	0	MTC blank	ESRP1
TMEM268	0	-0.322969	0.051	0.217	0	MTC blank	TMEM268
GORASP2	0	-0.323014	0.432	0.622	0	MTC blank	GORASP2
RIPK1	0	-0.323155	0.088	0.252	0	MTC blank	RIPK1
ITGA3	0	-0.323413	0.031	0.181	0	MTC blank	ITGA3
PFDN1	0	-0.324029	0.548	0.744	0	MTC blank	PFDN1
RBIS	0	-0.324507	0.485	0.778	0	MTC blank	RBIS
LMX1B	0	-0.324805	0.046	0.204	0	MTC blank	LMX1B
AQR	0	-0.32514	0.123	0.298	0	MTC blank	AQR
RASA2	0	-0.325912	0.23	0.444	0	MTC blank	RASA2
PNRC2	0	-0.326511	0.507	0.703	0	MTC blank	PNRC2
PPP2R5E	0	-0.326594	0.331	0.53	0	MTC blank	PPP2R5E
FUBP1	0	-0.327212	0.359	0.582	0	MTC blank	FUBP1
TRIM26	0	-0.327748	0.121	0.286	0	MTC blank	TRIM26
STAU1	0	-0.328427	0.76	0.892	0	MTC blank	STAU1
MIOS	0	-0.328542	0.09	0.259	0	MTC blank	MIOS
MFSD4B	0	-0.328641	0.046	0.19	0	MTC blank	MFSD4B
CAPN7	0	-0.328826	0.15	0.324	0	MTC blank	CAPN7
MINDY3	0	-0.32897	0.076	0.223	0	MTC blank	MINDY3
CPD	0	-0.329052	0.101	0.255	0	MTC blank	CPD
WWP2	0	-0.329094	0.103	0.279	0	MTC blank	WWP2
BCL6	0	-0.329135	0.057	0.211	0	MTC blank	BCL6
ITCH	0	-0.329297	0.296	0.546	0	MTC blank	ITCH
TMEM41B	0	-0.329426	0.264	0.449	0	MTC blank	TMEM41B
RYK	0	-0.329467	0.276	0.468	0	MTC blank	RYK
MGST2	0	-0.329612	0.423	0.66	0	MTC blank	MGST2
NAPG	0	-0.329948	0.291	0.502	0	MTC blank	NAPG
CBX4	0	-0.330061	0.139	0.298	0	MTC blank	CBX4
CHN1	0	-0.330255	0.024	0.143	0	MTC blank	CHN1
OTUD7A	0	-0.330279	0.005	0.107	0	MTC blank	OTUD7A
G3BP1	0	-0.330445	0.502	0.7	0	MTC blank	G3BP1
PPP1R12A	0	-0.330503	0.442	0.674	0	MTC blank	PPP1R12A
AHCYL1	0	-0.33072	0.452	0.621	0	MTC blank	AHCYL1
TMEM181	0	-0.330897	0.291	0.475	0	MTC blank	TMEM181
TOMM70	0	-0.330996	0.132	0.298	0	MTC blank	TOMM70
SPTY2D1	0	-0.331064	0.205	0.369	0	MTC blank	SPTY2D1
SNX6	0	-0.331144	0.667	0.79	0	MTC blank	SNX6
FRMD6	0	-0.331375	0.028	0.174	0	MTC blank	FRMD6
BCLAF1	0	-0.331635	0.61	0.791	0	MTC blank	BCLAF1
ZNF587	0	-0.331962	0.06	0.229	0	MTC blank	ZNF587
CAB39L	0	-0.332055	0.058	0.221	0	MTC blank	CAB39L
HERC1	0	-0.332327	0.259	0.572	0	MTC blank	HERC1
INTS8	0	-0.332708	0.112	0.284	0	MTC blank	INTS8
GARS-DT	0	-0.332717	0.062	0.219	0	MTC blank	GARS-DT
SRA1	0	-0.332744	0.563	0.706	0	MTC blank	SRA1
NAIP	0	-0.333109	0.027	0.18	0	MTC blank	NAIP
TGOLN2	0	-0.333117	0.484	0.672	0	MTC blank	TGOLN2
LRPPRC	0	-0.333172	0.506	0.687	0	MTC blank	LRPPRC
PLPBP	0	-0.333507	0.096	0.246	0	MTC blank	PLPBP
UVRAG	0	-0.333576	0.31	0.51	0	MTC blank	UVRAG
SPDYC	0	-0.333878	0.018	0.146	0	MTC blank	SPDYC
PURA	0	-0.334173	0.358	0.567	0	MTC blank	PURA
RAB5A	0	-0.334336	0.346	0.591	0	MTC blank	RAB5A
SNTB2	0	-0.334443	0.066	0.226	0	MTC blank	SNTB2
OSMR	0	-0.334508	0.048	0.194	0	MTC blank	OSMR
MAP4K3-DT	0	-0.335183	0.111	0.262	0	MTC blank	MAP4K3-DT
TTC36	0	-0.335296	0.042	0.196	0	MTC blank	TTC36
SLC16A2	0	-0.335452	0.046	0.199	0	MTC blank	SLC16A2
REV1	0	-0.335482	0.13	0.284	0	MTC blank	REV1
ZNRD2	0	-0.335808	0.29	0.527	0	MTC blank	ZNRD2
P4HA2	0	-0.336109	0.133	0.306	0	MTC blank	P4HA2
EXOC2	0	-0.336471	0.104	0.262	0	MTC blank	EXOC2
DNAJC12	0	-0.336566	0.066	0.224	0	MTC blank	DNAJC12
PURB	0	-0.336925	0.187	0.356	0	MTC blank	PURB
RAB3IP	0	-0.336949	0.105	0.259	0	MTC blank	RAB3IP
RAB17	0	-0.337121	0.088	0.269	0	MTC blank	RAB17
HEXD	0	-0.337236	0.061	0.238	0	MTC blank	HEXD
LIFR	0	-0.338044	0.024	0.17	0	MTC blank	LIFR
C6orf62	0	-0.338076	0.477	0.652	0	MTC blank	C6orf62
CPLANE1	0	-0.338491	0.072	0.214	0	MTC blank	CPLANE1
AKAP13	0	-0.338798	0.417	0.711	0	MTC blank	AKAP13
PAIP2	0	-0.338957	0.678	0.877	0	MTC blank	PAIP2
ANKRD50	0	-0.339049	0.067	0.231	0	MTC blank	ANKRD50
TMEM223	0	-0.339337	0.139	0.352	0	MTC blank	TMEM223
UBE2D2	0	-0.339416	0.768	0.889	0	MTC blank	UBE2D2
CGNL1	0	-0.33946	0.034	0.174	0	MTC blank	CGNL1
CAPN13	0	-0.339552	0.033	0.192	0	MTC blank	CAPN13
PHACTR4	0	-0.339594	0.365	0.532	0	MTC blank	PHACTR4
RNF169	0	-0.339622	0.146	0.311	0	MTC blank	RNF169
OPHN1	0	-0.340676	0.088	0.245	0	MTC blank	OPHN1
MVP	0	-0.341607	0.099	0.28	0	MTC blank	MVP
SKAP2	0	-0.341648	0.131	0.293	0	MTC blank	SKAP2
ZNF814	0	-0.341764	0.079	0.233	0	MTC blank	ZNF814
HDAC4	0	-0.341906	0.065	0.219	0	MTC blank	HDAC4
COPS2	0	-0.342076	0.389	0.601	0	MTC blank	COPS2
NEO1	0	-0.342214	0.063	0.212	0	MTC blank	NEO1
FAR1	0	-0.342245	0.129	0.282	0	MTC blank	FAR1
PARP9	0	-0.342394	0.15	0.314	0	MTC blank	PARP9
DIS3L2	0	-0.342458	0.116	0.276	0	MTC blank	DIS3L2
REST	0	-0.342872	0.33	0.539	0	MTC blank	REST
RNF152	0	-0.343053	0.043	0.192	0	MTC blank	RNF152
BMERB1	0	-0.343127	0.025	0.138	0	MTC blank	BMERB1
SETD7	0	-0.343354	0.121	0.286	0	MTC blank	SETD7
CYSTM1	0	-0.343851	0.619	0.822	0	MTC blank	CYSTM1
PITX1	0	-0.344157	0.417	0.6	0	MTC blank	PITX1
ADK	0	-0.344421	0.545	0.703	0	MTC blank	ADK
MTG1	0	-0.344531	0.341	0.557	0	MTC blank	MTG1
INVS	0	-0.344586	0.084	0.231	0	MTC blank	INVS
KCNK15	0	-0.344733	0.048	0.195	0	MTC blank	KCNK15
ACTR2	0	-0.34483	0.633	0.862	0	MTC blank	ACTR2
RIF1	0	-0.344881	0.298	0.473	0	MTC blank	RIF1
TBC1D9B	0	-0.344887	0.131	0.32	0	MTC blank	TBC1D9B
HK1	0	-0.344938	0.249	0.453	0	MTC blank	HK1
HCG17	0	-0.344945	0.027	0.186	0	MTC blank	HCG17
EP300	0	-0.345653	0.216	0.424	0	MTC blank	EP300
DNAJA2	0	-0.345968	0.449	0.624	0	MTC blank	DNAJA2
FXR1	0	-0.345998	0.649	0.812	0	MTC blank	FXR1
PEX11A	0	-0.346166	0.102	0.282	0	MTC blank	PEX11A
NCOA6	0	-0.346953	0.166	0.336	0	MTC blank	NCOA6
MIF	0	-0.347379	0.997	0.986	0	MTC blank	MIF
ARFGAP3	0	-0.347432	0.32	0.526	0	MTC blank	ARFGAP3
LAMP2	0	-0.347576	0.775	0.874	0	MTC blank	LAMP2
GNB1	0	-0.347582	0.59	0.761	0	MTC blank	GNB1
ROCK2	0	-0.347982	0.331	0.523	0	MTC blank	ROCK2
USP7	0	-0.348126	0.268	0.487	0	MTC blank	USP7
CLASP1	0	-0.34822	0.123	0.295	0	MTC blank	CLASP1
CLINT1	0	-0.348438	0.5	0.732	0	MTC blank	CLINT1
RPRD1A	0	-0.348888	0.157	0.321	0	MTC blank	RPRD1A
SPINT2	0	-0.348997	0.978	0.99	0	MTC blank	SPINT2
MBTPS1	0	-0.349011	0.367	0.555	0	MTC blank	MBTPS1
SULT1A1	0	-0.34908	0.122	0.286	0	MTC blank	SULT1A1
DHX29	0	-0.349178	0.479	0.667	0	MTC blank	DHX29
SHOC2	0	-0.349798	0.418	0.614	0	MTC blank	SHOC2
MTREX	0	-0.350243	0.09	0.279	0	MTC blank	MTREX
SLX4IP	0	-0.350311	0.077	0.241	0	MTC blank	SLX4IP
NEMF	0	-0.350659	0.48	0.678	0	MTC blank	NEMF
NEK7	0	-0.350698	0.215	0.413	0	MTC blank	NEK7
TBC1D30	0	-0.350702	0.058	0.222	0	MTC blank	TBC1D30
TOM1L2	0	-0.350874	0.103	0.255	0	MTC blank	TOM1L2
CFAP97	0	-0.350953	0.439	0.621	0	MTC blank	CFAP97
STAT3	0	-0.351454	0.541	0.743	0	MTC blank	STAT3
CLCA2	0	-0.351601	0.023	0.14	0	MTC blank	CLCA2
KRT10	0	-0.35171	0.887	0.938	0	MTC blank	KRT10
RIOK3	0	-0.351879	0.352	0.578	0	MTC blank	RIOK3
BICDL1	0	-0.351933	0.035	0.178	0	MTC blank	BICDL1
CMYA5	0	-0.352288	0.05	0.198	0	MTC blank	CMYA5
BTRC	0	-0.35233	0.114	0.265	0	MTC blank	BTRC
CD163L1	0	-0.352347	0.093	0.253	0	MTC blank	CD163L1
PHF8	0	-0.352468	0.091	0.233	0	MTC blank	PHF8
CNOT6	0	-0.352618	0.098	0.279	0	MTC blank	CNOT6
PRKAR2B	0	-0.352659	0.087	0.265	0	MTC blank	PRKAR2B
CRCP	0	-0.35287	0.354	0.587	0	MTC blank	CRCP
ATP5MC2	0	-0.353145	0.562	0.824	0	MTC blank	ATP5MC2
RLF	0	-0.353371	0.128	0.306	0	MTC blank	RLF
MICAL2	0	-0.353453	0.038	0.179	0	MTC blank	MICAL2
TOP2B	0	-0.354041	0.331	0.558	0	MTC blank	TOP2B
GOLGA3	0	-0.354346	0.202	0.38	0	MTC blank	GOLGA3
DLG3	0	-0.354464	0.153	0.322	0	MTC blank	DLG3
USP14	0	-0.354558	0.48	0.651	0	MTC blank	USP14
NRDC	0	-0.355153	0.51	0.697	0	MTC blank	NRDC
ZNF148	0	-0.355208	0.492	0.701	0	MTC blank	ZNF148
HSBP1	0	-0.355431	0.933	0.946	0	MTC blank	HSBP1
PREPL	0	-0.355594	0.151	0.321	0	MTC blank	PREPL
SOCS6	0	-0.35566	0.096	0.254	0	MTC blank	SOCS6
USP8	0	-0.355668	0.43	0.659	0	MTC blank	USP8
AKT1	0	-0.355706	0.277	0.472	0	MTC blank	AKT1
MTX2	0	-0.356147	0.486	0.648	0	MTC blank	MTX2
ACOX3	0	-0.356158	0.095	0.256	0	MTC blank	ACOX3
LNPK	0	-0.356354	0.081	0.267	0	MTC blank	LNPK
SLC39A7	0	-0.356445	0.407	0.585	0	MTC blank	SLC39A7
SMAD2	0	-0.356576	0.304	0.513	0	MTC blank	SMAD2
NAP1L4	0	-0.35661	0.666	0.818	0	MTC blank	NAP1L4
PKN2	0	-0.356674	0.425	0.602	0	MTC blank	PKN2
MCPH1	0	-0.357012	0.126	0.316	0	MTC blank	MCPH1
MAPKAP1	0	-0.357385	0.498	0.65	0	MTC blank	MAPKAP1
ELP4	0	-0.357593	0.124	0.281	0	MTC blank	ELP4
RO60	0	-0.35761	0.209	0.456	0	MTC blank	RO60
PIP5K1A	0	-0.357813	0.292	0.471	0	MTC blank	PIP5K1A
ZFC3H1	0	-0.357855	0.13	0.329	0	MTC blank	ZFC3H1
SPOP	0	-0.357927	0.326	0.547	0	MTC blank	SPOP
STX18	0	-0.357933	0.149	0.323	0	MTC blank	STX18
NDUFS1	0	-0.358238	0.359	0.571	0	MTC blank	NDUFS1
MGAT4B	0	-0.358255	0.305	0.472	0	MTC blank	MGAT4B
SLU7	0	-0.358411	0.319	0.555	0	MTC blank	SLU7
TLN2	0	-0.358498	0.06	0.199	0	MTC blank	TLN2
FUT8	0	-0.358513	0.277	0.509	0	MTC blank	FUT8
ATF7IP	0	-0.358518	0.294	0.535	0	MTC blank	ATF7IP
RAB6A	0	-0.358766	0.432	0.643	0	MTC blank	RAB6A
SHLD2	0	-0.359122	0.114	0.28	0	MTC blank	SHLD2
CORO2A	0	-0.359312	0.069	0.233	0	MTC blank	CORO2A
UBL3	0	-0.359618	0.153	0.309	0	MTC blank	UBL3
AMBRA1	0	-0.359747	0.327	0.593	0	MTC blank	AMBRA1
MIGA1	0	-0.359807	0.071	0.251	0	MTC blank	MIGA1
TAOK3	0	-0.359846	0.439	0.656	0	MTC blank	TAOK3
YTHDC2	0	-0.360013	0.102	0.286	0	MTC blank	YTHDC2
TWF1	0	-0.360391	0.33	0.546	0	MTC blank	TWF1
BRD7	0	-0.360709	0.533	0.679	0	MTC blank	BRD7
ZNF407	0	-0.36111	0.074	0.248	0	MTC blank	ZNF407
SCYL2	0	-0.361642	0.212	0.41	0	MTC blank	SCYL2
RAPH1	0	-0.362095	0.107	0.261	0	MTC blank	RAPH1
CYBC1	0	-0.362219	0.144	0.316	0	MTC blank	CYBC1
MOCS2	0	-0.362826	0.36	0.561	0	MTC blank	MOCS2
SMAD3	0	-0.362888	0.069	0.217	0	MTC blank	SMAD3
BEX4	0	-0.363224	0.41	0.607	0	MTC blank	BEX4
RB1	0	-0.363381	0.098	0.293	0	MTC blank	RB1
SETX	0	-0.363446	0.214	0.406	0	MTC blank	SETX
COPZ1	0	-0.36382	0.794	0.894	0	MTC blank	COPZ1
STRBP	0	-0.363918	0.458	0.636	0	MTC blank	STRBP
PER2	0	-0.36394	0.078	0.239	0	MTC blank	PER2
IARS	0	-0.364033	0.411	0.57	0	MTC blank	IARS
KIAA1671	0	-0.364059	0.131	0.294	0	MTC blank	KIAA1671
BBS9	0	-0.364069	0.07	0.207	0	MTC blank	BBS9
FOXO3	0	-0.364346	0.412	0.615	0	MTC blank	FOXO3
IRF7	0	-0.364469	0.092	0.236	0	MTC blank	IRF7
TRPM7	0	-0.364728	0.126	0.307	0	MTC blank	TRPM7
ZFR	0	-0.364758	0.554	0.723	0	MTC blank	ZFR
SECISBP2L	0	-0.364796	0.208	0.38	0	MTC blank	SECISBP2L
VPS41	0	-0.364833	0.202	0.396	0	MTC blank	VPS41
SLC3A2	0	-0.365001	0.784	0.881	0	MTC blank	SLC3A2
UBAC2	0	-0.365316	0.348	0.527	0	MTC blank	UBAC2
REX1BD	0	-0.365321	0.424	0.657	0	MTC blank	REX1BD
ABL1	0	-0.365367	0.133	0.288	0	MTC blank	ABL1
ELF1	0	-0.365384	0.452	0.709	0	MTC blank	ELF1
SDC4	0	-0.365472	0.476	0.668	0	MTC blank	SDC4
UBR1	0	-0.365632	0.111	0.327	0	MTC blank	UBR1
PNPLA4	0	-0.365633	0.35	0.56	0	MTC blank	PNPLA4
ZCCHC2	0	-0.365651	0.072	0.223	0	MTC blank	ZCCHC2
TNPO1	0	-0.365901	0.302	0.518	0	MTC blank	TNPO1
ZNF75A	0	-0.366156	0.154	0.331	0	MTC blank	ZNF75A
PIK3CB	0	-0.366507	0.127	0.315	0	MTC blank	PIK3CB
SF3B1	0	-0.367006	0.598	0.797	0	MTC blank	SF3B1
RCOR1	0	-0.367105	0.134	0.318	0	MTC blank	RCOR1
QPRT	0	-0.367189	0.423	0.647	0	MTC blank	QPRT
SEM1	0	-0.367211	0.526	0.791	0	MTC blank	SEM1
PIBF1	0	-0.367563	0.12	0.328	0	MTC blank	PIBF1
UBTD2	0	-0.368168	0.103	0.282	0	MTC blank	UBTD2
TMEM59	0	-0.368235	0.915	0.945	0	MTC blank	TMEM59
GSTM3	0	-0.368237	0.408	0.599	0	MTC blank	GSTM3
SND1	0	-0.368804	0.458	0.666	0	MTC blank	SND1
GSTCD	0	-0.368886	0.057	0.215	0	MTC blank	GSTCD
GAREM1	0	-0.368902	0.045	0.195	0	MTC blank	GAREM1
RELCH	0	-0.369064	0.05	0.225	0	MTC blank	RELCH
PIAS1	0	-0.369248	0.318	0.564	0	MTC blank	PIAS1
SCAMP1	0	-0.369596	0.129	0.322	0	MTC blank	SCAMP1
PHF3	0	-0.369734	0.374	0.594	0	MTC blank	PHF3
ATP9B	0	-0.37001	0.08	0.261	0	MTC blank	ATP9B
PRRC2B	0	-0.370162	0.511	0.663	0	MTC blank	PRRC2B
SLC35F5	0	-0.370757	0.133	0.32	0	MTC blank	SLC35F5
STUB1	0	-0.370959	0.88	0.921	0	MTC blank	STUB1
PSMD5	0	-0.37096	0.136	0.316	0	MTC blank	PSMD5
ZBTB38	0	-0.371113	0.145	0.339	0	MTC blank	ZBTB38
PPP2CA	0	-0.371128	0.562	0.749	0	MTC blank	PPP2CA
USP10	0	-0.371331	0.3	0.515	0	MTC blank	USP10
NCKAP1	0	-0.371362	0.403	0.593	0	MTC blank	NCKAP1
CLEC16A	0	-0.371392	0.093	0.27	0	MTC blank	CLEC16A
BABAM2	0	-0.371678	0.286	0.522	0	MTC blank	BABAM2
SLC35E1	0	-0.371991	0.229	0.431	0	MTC blank	SLC35E1
RSF1	0	-0.371992	0.577	0.76	0	MTC blank	RSF1
ATRN	0	-0.372089	0.089	0.251	0	MTC blank	ATRN
MIB1	0	-0.372627	0.126	0.303	0	MTC blank	MIB1
AFDN	0	-0.372641	0.262	0.486	0	MTC blank	AFDN
NUMB	0	-0.372766	0.229	0.425	0	MTC blank	NUMB
NKTR	0	-0.373344	0.479	0.669	0	MTC blank	NKTR
DYNC1H1	0	-0.373551	0.538	0.703	0	MTC blank	DYNC1H1
HNRNPU	0	-0.373769	0.807	0.899	0	MTC blank	HNRNPU
MED13	0	-0.373853	0.298	0.54	0	MTC blank	MED13
AGO3	0	-0.373857	0.159	0.328	0	MTC blank	AGO3
PBRM1	0	-0.37386	0.377	0.603	0	MTC blank	PBRM1
ACSS3	0	-0.3746	0.031	0.181	0	MTC blank	ACSS3
NR2F1-AS1	0	-0.375036	0.014	0.157	0	MTC blank	NR2F1-AS1
LNX1	0	-0.375673	0.074	0.218	0	MTC blank	LNX1
FAM241A	0	-0.375773	0.063	0.214	0	MTC blank	FAM241A
RNF130	0	-0.375841	0.52	0.67	0	MTC blank	RNF130
KIAA1211L	0	-0.37612	0.035	0.208	0	MTC blank	KIAA1211L
EEA1	0	-0.376338	0.41	0.619	0	MTC blank	EEA1
DNAJB14	0	-0.376495	0.146	0.341	0	MTC blank	DNAJB14
MAP3K1	0	-0.37659	0.193	0.435	0	MTC blank	MAP3K1
APPL2	0	-0.376638	0.094	0.271	0	MTC blank	APPL2
FAM13B	0	-0.376648	0.112	0.315	0	MTC blank	FAM13B
KRR1	0	-0.376659	0.49	0.722	0	MTC blank	KRR1
PDCD6IP	0	-0.376733	0.395	0.63	0	MTC blank	PDCD6IP
SMAD5	0	-0.376867	0.234	0.446	0	MTC blank	SMAD5
RAB1B	0	-0.376962	0.463	0.681	0	MTC blank	RAB1B
CCNI	0	-0.377494	0.936	0.961	0	MTC blank	CCNI
PCCA-DT	0	-0.377494	0.063	0.232	0	MTC blank	PCCA-DT
TSC22D2	0	-0.377498	0.255	0.45	0	MTC blank	TSC22D2
IPO7	0	-0.377527	0.445	0.643	0	MTC blank	IPO7
LHFPL2	0	-0.377532	0.073	0.209	0	MTC blank	LHFPL2
CDS1	0	-0.378257	0.172	0.364	0	MTC blank	CDS1
NAT1	0	-0.378342	0.019	0.175	0	MTC blank	NAT1
SARNP	0	-0.378447	0.383	0.631	0	MTC blank	SARNP
MTA3	0	-0.378689	0.392	0.61	0	MTC blank	MTA3
NEDD4	0	-0.378875	0.041	0.209	0	MTC blank	NEDD4
KDM5A	0	-0.379317	0.344	0.6	0	MTC blank	KDM5A
SCOC	0	-0.379478	0.578	0.81	0	MTC blank	SCOC
FAM120A	0	-0.38002	0.537	0.705	0	MTC blank	FAM120A
BOD1L1	0	-0.380064	0.397	0.631	0	MTC blank	BOD1L1
ERVK3-1	0	-0.380534	0.329	0.525	0	MTC blank	ERVK3-1
SFXN1	0	-0.380631	0.247	0.494	0	MTC blank	SFXN1
SRPRA	0	-0.380632	0.286	0.517	0	MTC blank	SRPRA
SECISBP2	0	-0.380794	0.423	0.641	0	MTC blank	SECISBP2
PDCD4	0	-0.381113	0.632	0.809	0	MTC blank	PDCD4
SPINT1-AS1	0	-0.381441	0.164	0.356	0	MTC blank	SPINT1-AS1
CSAD	0	-0.381732	0.128	0.312	0	MTC blank	CSAD
XIAP	0	-0.381871	0.277	0.524	0	MTC blank	XIAP
PHYKPL	0	-0.382067	0.115	0.326	0	MTC blank	PHYKPL
FAM193A	0	-0.382111	0.101	0.285	0	MTC blank	FAM193A
GALE	0	-0.382447	0.299	0.509	0	MTC blank	GALE
DNAJC10	0	-0.382983	0.283	0.5	0	MTC blank	DNAJC10
SEMA3E	0	-0.383369	0.044	0.195	0	MTC blank	SEMA3E
IRX2	0	-0.383568	0.25	0.424	0	MTC blank	IRX2
HOXC10	0	-0.383796	0.095	0.314	0	MTC blank	HOXC10
GDE1	0	-0.383958	0.435	0.641	0	MTC blank	GDE1
HIPK2	0	-0.384188	0.352	0.561	0	MTC blank	HIPK2
TMEM144	0	-0.384241	0.056	0.197	0	MTC blank	TMEM144
MAN1A2	0	-0.384399	0.417	0.614	0	MTC blank	MAN1A2
TBC1D22A	0	-0.384588	0.264	0.493	0	MTC blank	TBC1D22A
MRPL58	0	-0.384958	0.284	0.51	0	MTC blank	MRPL58
GET3	0	-0.385096	0.281	0.534	0	MTC blank	GET3
GTF2IRD1	0	-0.385423	0.118	0.289	0	MTC blank	GTF2IRD1
CELF1	0	-0.385599	0.417	0.608	0	MTC blank	CELF1
CTSB	0	-0.385742	0.571	0.731	0	MTC blank	CTSB
FCHO2	0	-0.38612	0.058	0.246	0	MTC blank	FCHO2
ARPP19	0	-0.386217	0.664	0.809	0	MTC blank	ARPP19
MAP3K2	0	-0.387091	0.273	0.521	0	MTC blank	MAP3K2
LARP1B	0	-0.387095	0.467	0.637	0	MTC blank	LARP1B
HSPA1A	0	-0.387542	0.825	0.92	0	MTC blank	HSPA1A
SUCLG2	0	-0.387826	0.458	0.667	0	MTC blank	SUCLG2
ZDHHC14	0	-0.387958	0.068	0.211	0	MTC blank	ZDHHC14
TMEM62	0	-0.388005	0.1	0.255	0	MTC blank	TMEM62
INTS6	0	-0.388063	0.145	0.316	0	MTC blank	INTS6
XRN2	0	-0.389106	0.652	0.799	0	MTC blank	XRN2
CCNH	0	-0.389188	0.298	0.478	0	MTC blank	CCNH
RAB3GAP1	0	-0.389399	0.242	0.477	0	MTC blank	RAB3GAP1
ATF6	0	-0.389857	0.304	0.522	0	MTC blank	ATF6
ETNK1	0	-0.389867	0.364	0.57	0	MTC blank	ETNK1
RACK1	0	-0.389929	0.585	0.842	0	MTC blank	RACK1
ATP2C1	0	-0.390089	0.309	0.489	0	MTC blank	ATP2C1
ZBTB7C	0	-0.390146	0.036	0.203	0	MTC blank	ZBTB7C
CREBBP	0	-0.390161	0.309	0.563	0	MTC blank	CREBBP
SELENOS	0	-0.390374	0.499	0.747	0	MTC blank	SELENOS
ARL15	0	-0.390464	0.108	0.289	0	MTC blank	ARL15
RNF213-AS1	0	-0.390622	0.02	0.182	0	MTC blank	RNF213-AS1
SEC24A	0	-0.390743	0.094	0.276	0	MTC blank	SEC24A
ATF7	0	-0.390846	0.288	0.518	0	MTC blank	ATF7
RBM6	0	-0.391334	0.393	0.597	0	MTC blank	RBM6
HECTD1	0	-0.391496	0.366	0.589	0	MTC blank	HECTD1
LACTB	0	-0.391534	0.131	0.294	0	MTC blank	LACTB
PHC3	0	-0.391569	0.229	0.472	0	MTC blank	PHC3
SUCO	0	-0.391696	0.473	0.644	0	MTC blank	SUCO
SMIM26	0	-0.391822	0.466	0.715	0	MTC blank	SMIM26
MAGT1	0	-0.391825	0.322	0.568	0	MTC blank	MAGT1
ARSD	0	-0.392023	0.145	0.345	0	MTC blank	ARSD
RIMS1	0	-0.392367	0.008	0.141	0	MTC blank	RIMS1
KMT2A	0	-0.392677	0.354	0.564	0	MTC blank	KMT2A
ELOVL5	0	-0.392788	0.461	0.686	0	MTC blank	ELOVL5
MIR4300HG	0	-0.392946	0.003	0.11	0	MTC blank	MIR4300HG
NMD3	0	-0.392978	0.243	0.42	0	MTC blank	NMD3
MAGED1	0	-0.392992	0.404	0.64	0	MTC blank	MAGED1
MPHOSPH6	0	-0.393188	0.457	0.634	0	MTC blank	MPHOSPH6
CALR	0	-0.39328	0.851	0.96	0	MTC blank	CALR
CALCOCO2	0	-0.393457	0.356	0.601	0	MTC blank	CALCOCO2
NAA15	0	-0.394143	0.375	0.581	0	MTC blank	NAA15
TFRC	0	-0.394171	0.466	0.632	0	MTC blank	TFRC
ARHGAP12	0	-0.394303	0.144	0.322	0	MTC blank	ARHGAP12
TMEM131	0	-0.394429	0.251	0.553	0	MTC blank	TMEM131
GSDMB	0	-0.394473	0.027	0.155	0	MTC blank	GSDMB
PI4KA	0	-0.394619	0.187	0.369	0	MTC blank	PI4KA
FNDC3A	0	-0.394751	0.206	0.443	0	MTC blank	FNDC3A
CDK14	0	-0.395213	0.075	0.243	0	MTC blank	CDK14
LEO1	0	-0.395326	0.295	0.51	0	MTC blank	LEO1
CSNK1G1	0	-0.395411	0.124	0.325	0	MTC blank	CSNK1G1
KDM5B	0	-0.395559	0.553	0.722	0	MTC blank	KDM5B
MTMR12	0	-0.395606	0.335	0.532	0	MTC blank	MTMR12
EIF2AK3	0	-0.395609	0.112	0.293	0	MTC blank	EIF2AK3
HIVEP2	0	-0.395823	0.084	0.239	0	MTC blank	HIVEP2
ATP9A	0	-0.396015	0.195	0.356	0	MTC blank	ATP9A
ITGAV	0	-0.396096	0.117	0.292	0	MTC blank	ITGAV
CSDE1	0	-0.396297	0.703	0.844	0	MTC blank	CSDE1
ADIPOR2	0	-0.396658	0.278	0.512	0	MTC blank	ADIPOR2
HIBCH	0	-0.396689	0.299	0.496	0	MTC blank	HIBCH
SCAPER	0	-0.39685	0.158	0.32	0	MTC blank	SCAPER
NUP153	0	-0.396877	0.24	0.467	0	MTC blank	NUP153
TUG1	0	-0.397955	0.276	0.52	0	MTC blank	TUG1
DDX39B	0	-0.398427	0.373	0.644	0	MTC blank	DDX39B
HIF1A	0	-0.398873	0.401	0.607	0	MTC blank	HIF1A
RC3H1	0	-0.398917	0.356	0.586	0	MTC blank	RC3H1
PBX3	0	-0.398957	0.077	0.217	0	MTC blank	PBX3
HIST1H2BC	0	-0.398976	0.104	0.275	0	MTC blank	HIST1H2BC
ATF5	0	-0.399653	0.112	0.306	0	MTC blank	ATF5
TMED7	0	-0.399717	0.227	0.466	0	MTC blank	TMED7
FLOT1	0	-0.399809	0.606	0.845	0	MTC blank	FLOT1
MFSD14C	0	-0.400093	0.128	0.308	0	MTC blank	MFSD14C
MIA2	0	-0.400398	0.105	0.306	0	MTC blank	MIA2
ARFGEF1	0	-0.400649	0.51	0.708	0	MTC blank	ARFGEF1
SPATS2	0	-0.400852	0.421	0.649	0	MTC blank	SPATS2
CEP350	0	-0.400985	0.394	0.616	0	MTC blank	CEP350
MPP7	0	-0.401087	0.064	0.247	0	MTC blank	MPP7
FOXJ3	0	-0.401294	0.263	0.475	0	MTC blank	FOXJ3
SLMAP	0	-0.401298	0.359	0.55	0	MTC blank	SLMAP
NBN	0	-0.401319	0.366	0.601	0	MTC blank	NBN
SH2D4A	0	-0.401486	0.088	0.287	0	MTC blank	SH2D4A
PRPF4B	0	-0.401699	0.569	0.766	0	MTC blank	PRPF4B
BZW2	0	-0.401747	0.735	0.825	0	MTC blank	BZW2
CLTB	0	-0.401891	0.62	0.821	0	MTC blank	CLTB
SERPINB6	0	-0.401978	0.369	0.669	0	MTC blank	SERPINB6
VIRMA	0	-0.402423	0.146	0.342	0	MTC blank	VIRMA
NSD2	0	-0.402687	0.111	0.286	0	MTC blank	NSD2
SP100	0	-0.402737	0.226	0.478	0	MTC blank	SP100
SYNPO2	0	-0.402809	0.022	0.142	0	MTC blank	SYNPO2
MRTFA	0	-0.403062	0.108	0.3	0	MTC blank	MRTFA
UBE2Z	0	-0.404428	0.32	0.538	0	MTC blank	UBE2Z
ETV6	0	-0.40454	0.428	0.672	0	MTC blank	ETV6
SLC4A7	0	-0.404935	0.092	0.283	0	MTC blank	SLC4A7
EIF2AK1	0	-0.405165	0.612	0.814	0	MTC blank	EIF2AK1
PTBP3	0	-0.405295	0.448	0.688	0	MTC blank	PTBP3
FAM111A	0	-0.405364	0.067	0.243	0	MTC blank	FAM111A
TMEM230	0	-0.405946	0.736	0.862	0	MTC blank	TMEM230
BLVRA	0	-0.406167	0.507	0.709	0	MTC blank	BLVRA
RNF13	0	-0.406193	0.427	0.632	0	MTC blank	RNF13
RNF111	0	-0.406342	0.112	0.302	0	MTC blank	RNF111
NDFIP1	0	-0.406471	0.699	0.86	0	MTC blank	NDFIP1
TMEM241	0	-0.406732	0.325	0.504	0	MTC blank	TMEM241
KIAA1109	0	-0.406889	0.116	0.308	0	MTC blank	KIAA1109
KMO	0	-0.407059	0.045	0.204	0	MTC blank	KMO
CTDSPL	0	-0.407084	0.177	0.338	0	MTC blank	CTDSPL
NIPAL2	0	-0.407112	0.081	0.271	0	MTC blank	NIPAL2
GAB1	0	-0.407118	0.126	0.287	0	MTC blank	GAB1
CCNG2	0	-0.407142	0.207	0.393	0	MTC blank	CCNG2
CPEB3	0	-0.407366	0.079	0.223	0	MTC blank	CPEB3
CMTM4	0	-0.407441	0.116	0.304	0	MTC blank	CMTM4
DCTN4	0	-0.407892	0.11	0.326	0	MTC blank	DCTN4
TASP1	0	-0.408098	0.119	0.304	0	MTC blank	TASP1
CCDC186	0	-0.408405	0.397	0.613	0	MTC blank	CCDC186
TXNRD1	0	-0.408509	0.523	0.706	0	MTC blank	TXNRD1
DOCK9	0	-0.408834	0.073	0.236	0	MTC blank	DOCK9
KIAA0825	0	-0.409144	0.018	0.169	0	MTC blank	KIAA0825
PDE8A	0	-0.409583	0.084	0.24	0	MTC blank	PDE8A
USP33	0	-0.409627	0.212	0.442	0	MTC blank	USP33
PPP2R2A	0	-0.409913	0.379	0.63	0	MTC blank	PPP2R2A
ETFA	0	-0.410139	0.692	0.831	0	MTC blank	ETFA
JPT2	0	-0.4104	0.305	0.571	0	MTC blank	JPT2
ZFP91	0	-0.410532	0.221	0.445	0	MTC blank	ZFP91
DMXL1	0	-0.410534	0.108	0.315	0	MTC blank	DMXL1
FSIP1	0	-0.410614	0.027	0.173	0	MTC blank	FSIP1
XKR6	0	-0.410809	0.027	0.178	0	MTC blank	XKR6
CNFN	0	-0.410902	0.091	0.281	0	MTC blank	CNFN
MINDY2	0	-0.411252	0.068	0.259	0	MTC blank	MINDY2
RMND1	0	-0.411466	0.24	0.413	0	MTC blank	RMND1
ECE1	0	-0.411909	0.187	0.363	0	MTC blank	ECE1
MLEC	0	-0.411941	0.775	0.876	0	MTC blank	MLEC
SLC30A5	0	-0.41199	0.216	0.457	0	MTC blank	SLC30A5
CNDP2	0	-0.412222	0.367	0.534	0	MTC blank	CNDP2
NDUFC1	0	-0.412274	0.839	0.953	0	MTC blank	NDUFC1
TESK2	0	-0.412502	0.064	0.207	0	MTC blank	TESK2
IK	0	-0.41276	0.602	0.799	0	MTC blank	IK
AP1G1	0	-0.41351	0.176	0.396	0	MTC blank	AP1G1
ARID1B	0	-0.413605	0.469	0.681	0	MTC blank	ARID1B
GBF1	0	-0.413824	0.221	0.445	0	MTC blank	GBF1
TARS	0	-0.413824	0.58	0.707	0	MTC blank	TARS
FBXL20	0	-0.414276	0.133	0.335	0	MTC blank	FBXL20
UBE2K	0	-0.414395	0.764	0.86	0	MTC blank	UBE2K
NOSTRIN	0	-0.414465	0.02	0.219	0	MTC blank	NOSTRIN
HID1	0	-0.414814	0.12	0.312	0	MTC blank	HID1
UBE2D3	0	-0.415086	0.761	0.882	0	MTC blank	UBE2D3
ZNF737	0	-0.415147	0.044	0.221	0	MTC blank	ZNF737
HLA-C	0	-0.415265	0.871	0.937	0	MTC blank	HLA-C
ARHGDIB	0	-0.415559	0.475	0.736	0	MTC blank	ARHGDIB
EPS8L1	0	-0.415722	0.076	0.252	0	MTC blank	EPS8L1
PIP4K2B	0	-0.416893	0.065	0.229	0	MTC blank	PIP4K2B
LMCD1-AS1	0	-0.417175	0.03	0.159	0	MTC blank	LMCD1-AS1
TUT7	0	-0.417191	0.101	0.292	0	MTC blank	TUT7
PPME1	0	-0.417399	0.26	0.457	0	MTC blank	PPME1
RAB11A	0	-0.417649	0.86	0.943	0	MTC blank	RAB11A
VPS8	0	-0.417692	0.156	0.363	0	MTC blank	VPS8
CCDC151	0	-0.417786	0.052	0.185	0	MTC blank	CCDC151
RABAC1	0	-0.417929	0.912	0.946	0	MTC blank	RABAC1
FBXL5	0	-0.417958	0.36	0.603	0	MTC blank	FBXL5
MYO1B	0	-0.418349	0.089	0.26	0	MTC blank	MYO1B
YWHAB	0	-0.418918	0.97	0.97	0	MTC blank	YWHAB
BCL2L1	0	-0.418987	0.271	0.497	0	MTC blank	BCL2L1
CCPG1	0	-0.419377	0.306	0.558	0	MTC blank	CCPG1
CYTH1	0	-0.41939	0.191	0.408	0	MTC blank	CYTH1
ZNRF1	0	-0.419419	0.311	0.541	0	MTC blank	ZNRF1
SPG11	0	-0.420133	0.144	0.372	0	MTC blank	SPG11
SRP19	0	-0.420176	0.649	0.831	0	MTC blank	SRP19
TMEM167A	0	-0.420344	0.639	0.807	0	MTC blank	TMEM167A
CDC42BPB	0	-0.420347	0.116	0.295	0	MTC blank	CDC42BPB
MYLIP	0	-0.420429	0.265	0.508	0	MTC blank	MYLIP
FAM114A1	0	-0.420686	0.422	0.613	0	MTC blank	FAM114A1
OGA	0	-0.420762	0.223	0.476	0	MTC blank	OGA
AGL	0	-0.420904	0.087	0.269	0	MTC blank	AGL
TBCD	0	-0.421506	0.211	0.384	0	MTC blank	TBCD
PUM2	0	-0.421836	0.427	0.674	0	MTC blank	PUM2
MBNL2	0	-0.421917	0.286	0.529	0	MTC blank	MBNL2
GIGYF2	0	-0.421959	0.402	0.638	0	MTC blank	GIGYF2
ZNF586	0	-0.422005	0.066	0.254	0	MTC blank	ZNF586
PPP2R3A	0	-0.422303	0.099	0.292	0	MTC blank	PPP2R3A
GSPT1	0	-0.422418	0.821	0.927	0	MTC blank	GSPT1
BAZ2B	0	-0.42247	0.294	0.541	0	MTC blank	BAZ2B
ATP5PO	0	-0.422789	0.53	0.775	0	MTC blank	ATP5PO
DYRK1A	0	-0.422874	0.298	0.555	0	MTC blank	DYRK1A
YIPF5	0	-0.422886	0.277	0.529	0	MTC blank	YIPF5
ACOX2	0	-0.422946	0.032	0.15	0	MTC blank	ACOX2
ATP5MD	0	-0.423123	0.549	0.806	0	MTC blank	ATP5MD
RREB1	0	-0.42331	0.219	0.463	0	MTC blank	RREB1
NUMA1	0	-0.423907	0.255	0.489	0	MTC blank	NUMA1
TMF1	0	-0.424049	0.346	0.613	0	MTC blank	TMF1
RUFY3	0	-0.42408	0.266	0.479	0	MTC blank	RUFY3
KIAA1522	0	-0.424116	0.165	0.355	0	MTC blank	KIAA1522
CAND1	0	-0.424123	0.336	0.6	0	MTC blank	CAND1
UBE2V1	0	-0.424179	0.511	0.827	0	MTC blank	UBE2V1
PAM16	0	-0.424648	0.44	0.645	0	MTC blank	PAM16
CASK	0	-0.4247	0.364	0.596	0	MTC blank	CASK
ARL8B	0	-0.424977	0.484	0.683	0	MTC blank	ARL8B
DNAJA4	0	-0.425271	0.201	0.406	0	MTC blank	DNAJA4
NBDY	0	-0.425377	0.36	0.574	0	MTC blank	NBDY
BCAP29	0	-0.425623	0.15	0.359	0	MTC blank	BCAP29
SNX1	0	-0.425792	0.34	0.582	0	MTC blank	SNX1
CPNE3	0	-0.4258	0.81	0.927	0	MTC blank	CPNE3
C3orf14	0	-0.425864	0.62	0.787	0	MTC blank	C3orf14
RPAP2	0	-0.425896	0.18	0.387	0	MTC blank	RPAP2
ETF1	0	-0.425936	0.428	0.673	0	MTC blank	ETF1
ATP5PF	0	-0.42594	0.556	0.812	0	MTC blank	ATP5PF
ELF2	0	-0.426547	0.407	0.639	0	MTC blank	ELF2
KIAA1958	0	-0.42691	0.092	0.287	0	MTC blank	KIAA1958
GATA3-AS1	0	-0.427326	0.029	0.187	0	MTC blank	GATA3-AS1
PLEKHA8	0	-0.427512	0.076	0.278	0	MTC blank	PLEKHA8
PARP8	0	-0.427709	0.046	0.235	0	MTC blank	PARP8
ITGA2	0	-0.427856	0.059	0.191	0	MTC blank	ITGA2
SGMS1	0	-0.427942	0.135	0.283	0	MTC blank	SGMS1
HSD17B4	0	-0.427954	0.165	0.337	0	MTC blank	HSD17B4
SETD2	0	-0.427984	0.328	0.574	0	MTC blank	SETD2
MESD	0	-0.428238	0.36	0.627	0	MTC blank	MESD
PPP1R12B	0	-0.428361	0.119	0.308	0	MTC blank	PPP1R12B
SULT2B1	0	-0.428732	0.102	0.289	0	MTC blank	SULT2B1
CNOT2	0	-0.429147	0.421	0.674	0	MTC blank	CNOT2
TTC28	0	-0.42916	0.066	0.201	0	MTC blank	TTC28
SPRED1	0	-0.429339	0.067	0.211	0	MTC blank	SPRED1
RBM4	0	-0.429517	0.477	0.749	0	MTC blank	RBM4
SPIN1	0	-0.429861	0.278	0.478	0	MTC blank	SPIN1
SCFD2	0	-0.430371	0.094	0.266	0	MTC blank	SCFD2
AP3B1	0	-0.430693	0.277	0.55	0	MTC blank	AP3B1
AHCYL2	0	-0.430728	0.093	0.269	0	MTC blank	AHCYL2
PACS1	0	-0.431688	0.329	0.565	0	MTC blank	PACS1
DGKD	0	-0.431889	0.106	0.325	0	MTC blank	DGKD
SRSF5	0	-0.432147	0.744	0.904	0	MTC blank	SRSF5
MCRIP2	0	-0.432225	0.241	0.476	0	MTC blank	MCRIP2
PKIB	0	-0.43229	0.256	0.522	0	MTC blank	PKIB
CAB39	0	-0.43234	0.263	0.497	0	MTC blank	CAB39
ASAH1	0	-0.432482	0.551	0.799	0	MTC blank	ASAH1
DHRS3	0	-0.433068	0.12	0.316	0	MTC blank	DHRS3
CDYL2	0	-0.433111	0.051	0.236	0	MTC blank	CDYL2
SIPA1L3	0	-0.433738	0.371	0.618	0	MTC blank	SIPA1L3
NOS1AP	0	-0.43403	0.058	0.194	0	MTC blank	NOS1AP
ZFX	0	-0.43411	0.278	0.535	0	MTC blank	ZFX
SCARB2	0	-0.434315	0.602	0.748	0	MTC blank	SCARB2
SYBU	0	-0.434515	0.027	0.202	0	MTC blank	SYBU
LGALS8	0	-0.434681	0.128	0.338	0	MTC blank	LGALS8
PON2	0	-0.435142	0.413	0.603	0	MTC blank	PON2
PUM1	0	-0.435426	0.498	0.686	0	MTC blank	PUM1
BNIP3L	0	-0.435741	0.442	0.69	0	MTC blank	BNIP3L
NCOR2	0	-0.436381	0.146	0.313	0	MTC blank	NCOR2
COBLL1	0	-0.436548	0.194	0.385	0	MTC blank	COBLL1
TMEM106B	0	-0.436687	0.381	0.611	0	MTC blank	TMEM106B
C20orf194	0	-0.437038	0.069	0.226	0	MTC blank	C20orf194
SLC30A9	0	-0.437334	0.278	0.534	0	MTC blank	SLC30A9
EXPH5	0	-0.437538	0.076	0.234	0	MTC blank	EXPH5
ADCY9	0	-0.437591	0.05	0.195	0	MTC blank	ADCY9
RAB3GAP2	0	-0.437723	0.27	0.527	0	MTC blank	RAB3GAP2
PCMTD1	0	-0.438004	0.499	0.727	0	MTC blank	PCMTD1
NANS	0	-0.43831	0.77	0.837	0	MTC blank	NANS
TSPAN3	0	-0.438586	0.466	0.678	0	MTC blank	TSPAN3
FNBP4	0	-0.438718	0.397	0.636	0	MTC blank	FNBP4
OPA1	0	-0.438726	0.245	0.51	0	MTC blank	OPA1
MAP3K5	0	-0.439243	0.089	0.266	0	MTC blank	MAP3K5
NCBP2AS2	0	-0.439266	0.275	0.521	0	MTC blank	NCBP2AS2
GLYR1	0	-0.439338	0.274	0.539	0	MTC blank	GLYR1
EIF2AK2	0	-0.440699	0.442	0.662	0	MTC blank	EIF2AK2
ARFGEF2	0	-0.440894	0.405	0.631	0	MTC blank	ARFGEF2
CYFIP1	0	-0.441013	0.412	0.632	0	MTC blank	CYFIP1
TEAD1	0	-0.441156	0.087	0.262	0	MTC blank	TEAD1
CARMIL1	0	-0.44138	0.198	0.453	0	MTC blank	CARMIL1
TNKS	0	-0.44161	0.122	0.306	0	MTC blank	TNKS
SERF2	0	-0.442077	1	0.989	0	MTC blank	SERF2
MARK3	0	-0.442339	0.362	0.572	0	MTC blank	MARK3
PAK2	0	-0.44254	0.625	0.819	0	MTC blank	PAK2
BCAS3	0	-0.442974	0.285	0.506	0	MTC blank	BCAS3
MEF2A	0	-0.44305	0.411	0.635	0	MTC blank	MEF2A
ANKRD11	0	-0.443286	0.589	0.745	0	MTC blank	ANKRD11
CATSPERB	0	-0.444142	0.063	0.239	0	MTC blank	CATSPERB
APC	0	-0.444213	0.107	0.322	0	MTC blank	APC
LURAP1L-AS1	0	-0.446872	0.024	0.147	0	MTC blank	LURAP1L-AS1
GUCY1A2	0	-0.44698	0.033	0.164	0	MTC blank	GUCY1A2
IQGAP1	0	-0.447098	0.605	0.793	0	MTC blank	IQGAP1
ATP5MPL	0	-0.447285	0.536	0.793	0	MTC blank	ATP5MPL
TNNT1	0	-0.447459	0.067	0.233	0	MTC blank	TNNT1
OLA1	0	-0.447598	0.756	0.867	0	MTC blank	OLA1
PTPN11	0	-0.447807	0.311	0.573	0	MTC blank	PTPN11
NF1	0	-0.448262	0.332	0.554	0	MTC blank	NF1
KIAA0319L	0	-0.448561	0.201	0.41	0	MTC blank	KIAA0319L
SCFD1	0	-0.448722	0.43	0.695	0	MTC blank	SCFD1
SERPINI1	0	-0.448771	0.033	0.189	0	MTC blank	SERPINI1
AGFG1	0	-0.449049	0.232	0.452	0	MTC blank	AGFG1
PKM	0	-0.449314	0.958	0.982	0	MTC blank	PKM
RAB14	0	-0.449333	0.622	0.788	0	MTC blank	RAB14
ZNF24	0	-0.450095	0.428	0.66	0	MTC blank	ZNF24
WDR26	0	-0.450123	0.327	0.589	0	MTC blank	WDR26
ADNP	0	-0.450836	0.443	0.696	0	MTC blank	ADNP
FNIP2	0	-0.450932	0.093	0.258	0	MTC blank	FNIP2
SREBF2	0	-0.450962	0.291	0.511	0	MTC blank	SREBF2
KAT6B	0	-0.450981	0.23	0.457	0	MTC blank	KAT6B
GRB2	0	-0.451546	0.589	0.76	0	MTC blank	GRB2
UTRN	0	-0.451557	0.124	0.297	0	MTC blank	UTRN
SCAF11	0	-0.452232	0.6	0.859	0	MTC blank	SCAF11
LARS	0	-0.45254	0.532	0.749	0	MTC blank	LARS
AGPAT3	0	-0.452703	0.356	0.616	0	MTC blank	AGPAT3
TSC22D3	0	-0.452904	0.389	0.682	0	MTC blank	TSC22D3
SLC7A8	0	-0.453061	0.062	0.246	0	MTC blank	SLC7A8
STARD10	0	-0.453414	0.537	0.899	0	MTC blank	STARD10
FYTTD1	0	-0.453635	0.315	0.614	0	MTC blank	FYTTD1
ANKIB1	0	-0.453999	0.37	0.587	0	MTC blank	ANKIB1
HDGFL3	0	-0.454415	0.049	0.235	0	MTC blank	HDGFL3
CLOCK	0	-0.454419	0.127	0.319	0	MTC blank	CLOCK
SPAG1	0	-0.454766	0.225	0.427	0	MTC blank	SPAG1
DIAPH1	0	-0.454814	0.237	0.46	0	MTC blank	DIAPH1
ARCN1	0	-0.45497	0.292	0.561	0	MTC blank	ARCN1
TPBG	0	-0.455104	0.168	0.353	0	MTC blank	TPBG
R3HDM1	0	-0.45523	0.264	0.436	0	MTC blank	R3HDM1
SRFBP1	0	-0.455329	0.276	0.545	0	MTC blank	SRFBP1
PTEN	0	-0.45542	0.298	0.547	0	MTC blank	PTEN
CUX1	0	-0.45548	0.404	0.63	0	MTC blank	CUX1
ATP5F1B	0	-0.455723	0.518	0.772	0	MTC blank	ATP5F1B
ZBTB20	0	-0.455761	0.278	0.551	0	MTC blank	ZBTB20
BPTF	0	-0.455878	0.629	0.798	0	MTC blank	BPTF
RBM27	0	-0.455923	0.238	0.526	0	MTC blank	RBM27
NBAS	0	-0.456627	0.223	0.472	0	MTC blank	NBAS
TRIM44	0	-0.456677	0.405	0.623	0	MTC blank	TRIM44
RASA1	0	-0.456785	0.096	0.282	0	MTC blank	RASA1
USP34	0	-0.456906	0.478	0.744	0	MTC blank	USP34
TULP4	0	-0.457107	0.372	0.59	0	MTC blank	TULP4
TOP1	0	-0.457301	0.807	0.93	0	MTC blank	TOP1
FAM160A1	0	-0.457748	0.084	0.287	0	MTC blank	FAM160A1
SNHG6	0	-0.45781	0.472	0.75	0	MTC blank	SNHG6
SMURF1	0	-0.457879	0.104	0.28	0	MTC blank	SMURF1
GLG1	0	-0.458597	0.361	0.6	0	MTC blank	GLG1
USP6NL	0	-0.458719	0.229	0.412	0	MTC blank	USP6NL
RABGEF1	0	-0.4588	0.284	0.558	0	MTC blank	RABGEF1
ANO10	0	-0.458949	0.335	0.586	0	MTC blank	ANO10
SPPL2A	0	-0.459037	0.319	0.616	0	MTC blank	SPPL2A
ACER3	0	-0.459211	0.108	0.28	0	MTC blank	ACER3
METTL26	0	-0.459233	0.45	0.687	0	MTC blank	METTL26
ATXN7L3B	0	-0.459482	0.385	0.635	0	MTC blank	ATXN7L3B
PRRC1	0	-0.459715	0.233	0.481	0	MTC blank	PRRC1
PPP6R3	0	-0.460214	0.407	0.658	0	MTC blank	PPP6R3
GPD2	0	-0.460693	0.103	0.305	0	MTC blank	GPD2
TAF7	0	-0.46099	0.607	0.833	0	MTC blank	TAF7
MAPK9	0	-0.461694	0.155	0.372	0	MTC blank	MAPK9
MID1	0	-0.462273	0.085	0.23	0	MTC blank	MID1
ARID2	0	-0.462593	0.303	0.572	0	MTC blank	ARID2
LGALS1	0	-0.462837	0.735	0.861	0	MTC blank	LGALS1
RABGAP1	0	-0.462978	0.318	0.547	0	MTC blank	RABGAP1
SEC11C	0	-0.463056	0.739	0.883	0	MTC blank	SEC11C
CKAP4	0	-0.463278	0.361	0.64	0	MTC blank	CKAP4
TENT2	0	-0.463871	0.166	0.416	0	MTC blank	TENT2
RAB10	0	-0.46415	0.733	0.887	0	MTC blank	RAB10
BHLHE40	0	-0.464607	0.288	0.551	0	MTC blank	BHLHE40
MECOM	0	-0.464916	0.037	0.189	0	MTC blank	MECOM
SYAP1	0	-0.465135	0.782	0.923	0	MTC blank	SYAP1
SLC2A13	0	-0.465307	0.064	0.218	0	MTC blank	SLC2A13
ARL1	0	-0.465328	0.651	0.859	0	MTC blank	ARL1
CDR2	0	-0.465539	0.221	0.416	0	MTC blank	CDR2
DENND1B	0	-0.465668	0.317	0.576	0	MTC blank	DENND1B
CLCN3	0	-0.465721	0.251	0.537	0	MTC blank	CLCN3
WDR70	0	-0.465758	0.349	0.559	0	MTC blank	WDR70
TMOD3	0	-0.466202	0.487	0.722	0	MTC blank	TMOD3
ADAM10	0	-0.466512	0.255	0.513	0	MTC blank	ADAM10
FGFR1	0	-0.466897	0.106	0.263	0	MTC blank	FGFR1
STS	0	-0.467032	0.066	0.203	0	MTC blank	STS
HUWE1	0	-0.467167	0.446	0.706	0	MTC blank	HUWE1
SAMD12-AS1	0	-0.467298	0.041	0.206	0	MTC blank	SAMD12-AS1
N4BP2L2	0	-0.467424	0.622	0.834	0	MTC blank	N4BP2L2
VTI1A	0	-0.467943	0.293	0.532	0	MTC blank	VTI1A
TM9SF2	0	-0.468171	0.465	0.726	0	MTC blank	TM9SF2
PGM2L1	0	-0.468529	0.203	0.422	0	MTC blank	PGM2L1
DYM	0	-0.468972	0.231	0.476	0	MTC blank	DYM
MARCH7	0	-0.46909	0.385	0.652	0	MTC blank	MARCH7
PANK3	0	-0.469178	0.275	0.545	0	MTC blank	PANK3
SLK	0	-0.469285	0.246	0.502	0	MTC blank	SLK
NHSL1	0	-0.469543	0.235	0.444	0	MTC blank	NHSL1
XRN1	0	-0.469583	0.253	0.522	0	MTC blank	XRN1
RTN4	0	-0.470245	0.856	0.975	0	MTC blank	RTN4
N4BP1	0	-0.470942	0.164	0.418	0	MTC blank	N4BP1
MACO1	0	-0.471002	0.193	0.477	0	MTC blank	MACO1
HDAC8	0	-0.47109	0.238	0.458	0	MTC blank	HDAC8
SGSM3	0	-0.47116	0.113	0.304	0	MTC blank	SGSM3
PARP14	0	-0.471339	0.137	0.298	0	MTC blank	PARP14
SNX13	0	-0.471355	0.228	0.477	0	MTC blank	SNX13
IL1RAPL2	0	-0.471512	0.009	0.123	0	MTC blank	IL1RAPL2
HTT	0	-0.472098	0.222	0.465	0	MTC blank	HTT
DNAJC3	0	-0.472226	0.393	0.671	0	MTC blank	DNAJC3
SRP54	0	-0.472676	0.476	0.74	0	MTC blank	SRP54
SP110	0	-0.473256	0.158	0.352	0	MTC blank	SP110
PPA2	0	-0.473403	0.622	0.779	0	MTC blank	PPA2
SRP14	0	-0.473511	0.997	0.984	0	MTC blank	SRP14
TXNL1	0	-0.4736	0.731	0.818	0	MTC blank	TXNL1
MBD2	0	-0.473693	0.418	0.653	0	MTC blank	MBD2
SWAP70	0	-0.47412	0.227	0.436	0	MTC blank	SWAP70
FIRRE	0	-0.474491	0.009	0.177	0	MTC blank	FIRRE
RARS	0	-0.474559	0.406	0.679	0	MTC blank	RARS
ASCC3	0	-0.474631	0.394	0.601	0	MTC blank	ASCC3
MLLT6	0	-0.47466	0.161	0.312	0	MTC blank	MLLT6
SELENOH	0	-0.475003	0.532	0.791	0	MTC blank	SELENOH
MAT2A	0	-0.475282	0.474	0.696	0	MTC blank	MAT2A
LARP1	0	-0.475877	0.468	0.698	0	MTC blank	LARP1
TCEAL3	0	-0.476106	0.564	0.713	0	MTC blank	TCEAL3
TNRC6A	0	-0.476249	0.42	0.608	0	MTC blank	TNRC6A
HOXB2	0	-0.476411	0.181	0.438	0	MTC blank	HOXB2
CLASP2	0	-0.476809	0.132	0.295	0	MTC blank	CLASP2
CRY1	0	-0.476898	0.118	0.284	0	MTC blank	CRY1
RNF43	0	-0.476911	0.094	0.28	0	MTC blank	RNF43
BMPR1A	0	-0.477097	0.108	0.297	0	MTC blank	BMPR1A
PHLDB2	0	-0.477121	0.044	0.182	0	MTC blank	PHLDB2
FHL2	0	-0.477156	0.351	0.523	0	MTC blank	FHL2
HIVEP1	0	-0.477445	0.146	0.367	0	MTC blank	HIVEP1
NUDT4	0	-0.477532	0.338	0.576	0	MTC blank	NUDT4
DNAH14	0	-0.477619	0.417	0.649	0	MTC blank	DNAH14
PTGES3	0	-0.478472	0.949	0.974	0	MTC blank	PTGES3
UBE3A	0	-0.47854	0.568	0.766	0	MTC blank	UBE3A
METTL15	0	-0.479156	0.153	0.35	0	MTC blank	METTL15
NDUFS4	0	-0.47961	0.674	0.846	0	MTC blank	NDUFS4
ARFIP1	0	-0.479615	0.235	0.512	0	MTC blank	ARFIP1
APP	0	-0.480026	0.862	0.897	0	MTC blank	APP
AVL9	0	-0.480066	0.231	0.489	0	MTC blank	AVL9
EIF4B	0	-0.48008	0.707	0.906	0	MTC blank	EIF4B
SNCG	0	-0.480583	0.331	0.587	0	MTC blank	SNCG
PPP2CB	0	-0.4807	0.227	0.475	0	MTC blank	PPP2CB
BCAS1	0	-0.48103	0.079	0.278	0	MTC blank	BCAS1
ITGB5	0	-0.481837	0.059	0.284	0	MTC blank	ITGB5
SPAG16	0	-0.482016	0.335	0.503	0	MTC blank	SPAG16
TLK1	0	-0.482024	0.382	0.636	0	MTC blank	TLK1
CBLB	0	-0.482303	0.107	0.302	0	MTC blank	CBLB
NGRN	0	-0.482623	0.37	0.65	0	MTC blank	NGRN
TTC14	0	-0.482856	0.287	0.556	0	MTC blank	TTC14
STC1	0	-0.483358	0.034	0.193	0	MTC blank	STC1
DNAJC21	0	-0.483831	0.546	0.784	0	MTC blank	DNAJC21
DANT2	0	-0.483958	0.06	0.228	0	MTC blank	DANT2
ELOB	0	-0.484355	0.562	0.816	0	MTC blank	ELOB
AKAP9	0	-0.484357	0.711	0.845	0	MTC blank	AKAP9
PLEKHF2	0	-0.485299	0.347	0.599	0	MTC blank	PLEKHF2
CSNK2A1	0	-0.485547	0.461	0.721	0	MTC blank	CSNK2A1
SENP5	0	-0.485576	0.298	0.58	0	MTC blank	SENP5
SEC24D	0	-0.485637	0.105	0.328	0	MTC blank	SEC24D
UBE2M	0	-0.485815	0.635	0.754	0	MTC blank	UBE2M
PIK3C2A	0	-0.485871	0.252	0.541	0	MTC blank	PIK3C2A
MRPL38	0	-0.486152	0.385	0.596	0	MTC blank	MRPL38
SMARCA5	0	-0.486394	0.44	0.699	0	MTC blank	SMARCA5
DDR1	0	-0.48644	0.314	0.606	0	MTC blank	DDR1
BSCL2	0	-0.48653	0.266	0.535	0	MTC blank	BSCL2
CREB3L1	0	-0.486838	0.064	0.251	0	MTC blank	CREB3L1
MKNK2	0	-0.487008	0.226	0.459	0	MTC blank	MKNK2
ATP5F1A	0	-0.487032	0.482	0.733	0	MTC blank	ATP5F1A
SNED1	0	-0.487412	0.043	0.232	0	MTC blank	SNED1
ZFAND6	0	-0.488248	0.743	0.906	0	MTC blank	ZFAND6
FARS2	0	-0.488305	0.272	0.5	0	MTC blank	FARS2
RALGPS2	0	-0.488361	0.208	0.513	0	MTC blank	RALGPS2
NR6A1	0	-0.488569	0.106	0.253	0	MTC blank	NR6A1
GNAS	0	-0.489243	0.988	0.994	0	MTC blank	GNAS
NPEPPS	0	-0.489354	0.427	0.672	0	MTC blank	NPEPPS
LIPH	0	-0.49022	0.06	0.236	0	MTC blank	LIPH
SETD5	0	-0.490273	0.531	0.713	0	MTC blank	SETD5
KAT6A	0	-0.490417	0.378	0.601	0	MTC blank	KAT6A
TNRC18	0	-0.490436	0.227	0.465	0	MTC blank	TNRC18
SCMH1	0	-0.491056	0.29	0.558	0	MTC blank	SCMH1
DICER1	0	-0.49192	0.348	0.57	0	MTC blank	DICER1
WFDC2	0	-0.492428	0.201	0.385	0	MTC blank	WFDC2
DENND1A	0	-0.49257	0.153	0.359	0	MTC blank	DENND1A
SLAIN2	0	-0.492959	0.279	0.548	0	MTC blank	SLAIN2
UBR3	0	-0.493154	0.13	0.342	0	MTC blank	UBR3
UBA6	0	-0.493358	0.237	0.495	0	MTC blank	UBA6
KIF1B	0	-0.493532	0.216	0.412	0	MTC blank	KIF1B
MIR29B2CHG	0	-0.494196	0.05	0.208	0	MTC blank	MIR29B2CHG
SMG1	0	-0.494632	0.355	0.617	0	MTC blank	SMG1
TBCK	0	-0.495337	0.075	0.284	0	MTC blank	TBCK
CCDC47	0	-0.495907	0.601	0.788	0	MTC blank	CCDC47
DDX5	0	-0.49605	0.903	0.954	0	MTC blank	DDX5
IQGAP2	0	-0.496355	0.157	0.452	0	MTC blank	IQGAP2
COP1	0	-0.496743	0.29	0.56	0	MTC blank	COP1
TOM1L1	0	-0.496762	0.342	0.563	0	MTC blank	TOM1L1
GREB1L	0	-0.497991	0.027	0.189	0	MTC blank	GREB1L
PRXL2A	0	-0.498047	0.354	0.64	0	MTC blank	PRXL2A
MORC4	0	-0.498097	0.144	0.306	0	MTC blank	MORC4
SEPTIN2	0	-0.499058	0.326	0.632	0	MTC blank	SEPTIN2
CUL3	0	-0.499211	0.377	0.662	0	MTC blank	CUL3
MSH3	0	-0.499861	0.108	0.337	0	MTC blank	MSH3
TMC4	0	-0.500186	0.271	0.572	0	MTC blank	TMC4
RUNX1	0	-0.500239	0.29	0.635	0	MTC blank	RUNX1
SNF8	0	-0.500856	0.778	0.829	0	MTC blank	SNF8
PTPRA	0	-0.501397	0.376	0.665	0	MTC blank	PTPRA
CANT1	0	-0.501561	0.298	0.533	0	MTC blank	CANT1
NPTN	0	-0.501696	0.346	0.627	0	MTC blank	NPTN
CUEDC1	0	-0.501723	0.157	0.379	0	MTC blank	CUEDC1
SEC16A	0	-0.501922	0.214	0.462	0	MTC blank	SEC16A
IBTK	0	-0.502168	0.242	0.511	0	MTC blank	IBTK
NDUFA2	0	-0.502708	0.868	0.953	0	MTC blank	NDUFA2
PPP1R10	0	-0.502726	0.416	0.688	0	MTC blank	PPP1R10
MNAT1	0	-0.502832	0.531	0.748	0	MTC blank	MNAT1
DDX60	0	-0.503207	0.038	0.175	0	MTC blank	DDX60
ECI2	0	-0.503394	0.339	0.641	0	MTC blank	ECI2
NCOA1	0	-0.503748	0.302	0.592	0	MTC blank	NCOA1
FAM107B	0	-0.504092	0.378	0.554	0	MTC blank	FAM107B
SPTSSA	0	-0.504369	0.791	0.893	0	MTC blank	SPTSSA
B2M	0	-0.504527	0.985	0.987	0	MTC blank	B2M
AIG1	0	-0.504664	0.456	0.709	0	MTC blank	AIG1
CHD9	0	-0.505276	0.412	0.698	0	MTC blank	CHD9
ENPP1	0	-0.505772	0.055	0.285	0	MTC blank	ENPP1
DUSP16	0	-0.506097	0.105	0.305	0	MTC blank	DUSP16
EFR3A	0	-0.506121	0.42	0.659	0	MTC blank	EFR3A
CENPX	0	-0.506659	0.507	0.755	0	MTC blank	CENPX
MORF4L2	0	-0.506754	0.932	0.974	0	MTC blank	MORF4L2
UGGT2	0	-0.506898	0.101	0.297	0	MTC blank	UGGT2
PRELID1	0	-0.507111	0.958	0.961	0	MTC blank	PRELID1
ZMYM4	0	-0.507518	0.211	0.489	0	MTC blank	ZMYM4
SPAG9	0	-0.507554	0.463	0.605	0	MTC blank	SPAG9
ANO6	0	-0.507565	0.171	0.383	0	MTC blank	ANO6
ERBB3	0	-0.50772	0.477	0.694	0	MTC blank	ERBB3
LCOR	0	-0.508074	0.251	0.516	0	MTC blank	LCOR
PMM2	0	-0.508108	0.34	0.603	0	MTC blank	PMM2
MAP4	0	-0.508468	0.453	0.68	0	MTC blank	MAP4
PTPN13	0	-0.508554	0.041	0.235	0	MTC blank	PTPN13
ATP5F1D	0	-0.508656	0.523	0.77	0	MTC blank	ATP5F1D
CBFA2T2	0	-0.508703	0.261	0.533	0	MTC blank	CBFA2T2
TRIO	0	-0.508877	0.384	0.651	0	MTC blank	TRIO
ST8SIA6-AS1	0	-0.508916	0.299	0.564	0	MTC blank	ST8SIA6-AS1
ZNF644	0	-0.510968	0.403	0.634	0	MTC blank	ZNF644
FLNB	0	-0.511119	0.496	0.729	0	MTC blank	FLNB
STRN3	0	-0.511309	0.317	0.582	0	MTC blank	STRN3
GOLM1	0	-0.511379	0.594	0.721	0	MTC blank	GOLM1
PPP6R2	0	-0.511395	0.305	0.585	0	MTC blank	PPP6R2
ATP2A2	0	-0.51148	0.435	0.654	0	MTC blank	ATP2A2
IFNGR2	0	-0.511524	0.372	0.602	0	MTC blank	IFNGR2
ZNF217	0	-0.511815	0.244	0.478	0	MTC blank	ZNF217
OCIAD1	0	-0.512056	0.734	0.892	0	MTC blank	OCIAD1
SUMF1	0	-0.512536	0.456	0.613	0	MTC blank	SUMF1
CFAP298	0	-0.512762	0.334	0.617	0	MTC blank	CFAP298
CERT1	0	-0.512781	0.075	0.319	0	MTC blank	CERT1
ITSN1	0	-0.51284	0.108	0.284	0	MTC blank	ITSN1
MAST2	0	-0.512907	0.119	0.306	0	MTC blank	MAST2
ALDH3B2	0	-0.513483	0.324	0.548	0	MTC blank	ALDH3B2
HSPH1	0	-0.514643	0.562	0.735	0	MTC blank	HSPH1
LARP4	0	-0.515421	0.317	0.6	0	MTC blank	LARP4
ATP5PD	0	-0.515732	0.52	0.778	0	MTC blank	ATP5PD
PCM1	0	-0.516611	0.394	0.669	0	MTC blank	PCM1
CDYL	0	-0.517488	0.369	0.604	0	MTC blank	CDYL
PYCARD	0	-0.517576	0.322	0.572	0	MTC blank	PYCARD
RBFOX2	0	-0.51781	0.48	0.73	0	MTC blank	RBFOX2
RANBP9	0	-0.51843	0.361	0.627	0	MTC blank	RANBP9
AHI1	0	-0.518447	0.461	0.639	0	MTC blank	AHI1
SELENOM	0	-0.519044	0.353	0.551	0	MTC blank	SELENOM
ZNF721	0	-0.519047	0.319	0.575	0	MTC blank	ZNF721
PLEKHA7	0	-0.51914	0.256	0.53	0	MTC blank	PLEKHA7
XRCC5	0	-0.519275	0.824	0.904	0	MTC blank	XRCC5
PRICKLE2	0	-0.519309	0.033	0.208	0	MTC blank	PRICKLE2
FMN1	0	-0.519449	0.059	0.234	0	MTC blank	FMN1
KYNU	0	-0.519993	0.048	0.234	0	MTC blank	KYNU
TSPAN9	0	-0.52013	0.212	0.456	0	MTC blank	TSPAN9
ARHGAP5	0	-0.52032	0.274	0.562	0	MTC blank	ARHGAP5
ZNF703	0	-0.520682	0.12	0.374	0	MTC blank	ZNF703
GLI3	0	-0.522781	0.072	0.249	0	MTC blank	GLI3
DAAM1	0	-0.522836	0.428	0.694	0	MTC blank	DAAM1
TMEM87A	0	-0.523446	0.695	0.835	0	MTC blank	TMEM87A
MRPS24	0	-0.523719	0.514	0.766	0	MTC blank	MRPS24
SHB	0	-0.523995	0.165	0.356	0	MTC blank	SHB
PPM1H	0	-0.524456	0.071	0.276	0	MTC blank	PPM1H
NPLOC4	0	-0.524663	0.377	0.587	0	MTC blank	NPLOC4
USP3	0	-0.525145	0.367	0.689	0	MTC blank	USP3
HOOK3	0	-0.52553	0.408	0.621	0	MTC blank	HOOK3
KDELR1	0	-0.525821	0.817	0.916	0	MTC blank	KDELR1
UBE2H	0	-0.526653	0.552	0.715	0	MTC blank	UBE2H
USO1	0	-0.526915	0.378	0.691	0	MTC blank	USO1
DLG5	0	-0.527277	0.113	0.306	0	MTC blank	DLG5
ADAMTSL4-AS1	0	-0.527665	0.08	0.286	0	MTC blank	ADAMTSL4-AS1
SLC44A1	0	-0.528089	0.307	0.545	0	MTC blank	SLC44A1
TRIP11	0	-0.529153	0.321	0.606	0	MTC blank	TRIP11
FGD6	0	-0.529667	0.048	0.254	0	MTC blank	FGD6
COG5	0	-0.530071	0.236	0.497	0	MTC blank	COG5
TTC17	0	-0.530284	0.334	0.61	0	MTC blank	TTC17
LMAN2	0	-0.530325	0.762	0.929	0	MTC blank	LMAN2
GSK3B	0	-0.530405	0.378	0.63	0	MTC blank	GSK3B
ADAMTS17	0	-0.530415	0.018	0.189	0	MTC blank	ADAMTS17
TPCN1	0	-0.530693	0.096	0.311	0	MTC blank	TPCN1
USP25	0	-0.530772	0.147	0.322	0	MTC blank	USP25
MCCC2	0	-0.530785	0.269	0.576	0	MTC blank	MCCC2
ABCD3	0	-0.530816	0.19	0.465	0	MTC blank	ABCD3
MTA1	0	-0.53085	0.472	0.704	0	MTC blank	MTA1
GPBP1	0	-0.53086	0.58	0.802	0	MTC blank	GPBP1
ETFB	0	-0.531726	0.485	0.807	0	MTC blank	ETFB
CAPRIN1	0	-0.532467	0.456	0.713	0	MTC blank	CAPRIN1
SRCIN1	0	-0.533155	0.041	0.233	0	MTC blank	SRCIN1
[truncated: 15,697 more rows]
