# Supplementary material for: Single-cell profiling reveals distinct populations of tumor-associated macrophages and metastatic tumor cells in breast cancer brain metastasis
Source: Cell Death Dis. 2026 Apr 25;17(1):553. doi: 10.1038/s41419-026-08807-w (PMC13247122; doi:10.1038/s41419-026-08807-w)
Supplement: Supplementary file 12 — Supplementary Table 9 [file 41419_2026_8807_MOESM12_ESM.csv]

	pseudo_up	pseudo_down
1	ERRFI1	NENF
2	RERE	SF3B6
3	CASZ1	H1FX
4	EIF4G3	CD74
5	KPNA6	DNPH1
6	KIAA1522	UQCRB
7	AGO3	COX6C
8	STK40	EIF3E
9	MACF1	ENY2
10	RLF	EEF1D
11	HIVEP3	GNG10
12	MAST2	ARL2
13	PIK3R3	FAU
14	CYP4Z1	MRPL11
15	SPATA6	MRPL21
16	AGBL4	MGP
17	FAF1	LDHB
18	PRKAA2	TPT1
19	JUN	COMMD6
20	NFIA	SERPINA3
21	PATJ	NDUFB10
22	MIGA1	PFN1
23	FNBP1L	NAA38
24	SLC30A7	TRAPPC1
25	MAGI3	UBB
26	NOTCH2	SNHG29
27	OTUD7B	RAB34
28	ASH1L	ZNHIT3
29	PBX1	PSMB3
30	BLZF1	CAPS
31	NIBAN1	PFDN4
32	ODR4	ATP5F1E
33	BRINP3	SPATC1L
34	PPP1R12B	MIF
35	MIR29B2CHG	POLR2F
36	DUSP10	PRDX4
37	ENAH	TIMP1
38	KCNS3	UXT
39	BIRC6	TIMM17B
40	LTBP1	BEX3
41	PSME4	SNCG
42	EIF2AK3	PTRHD1
43	NCKAP5	IGKC
44	LRP1B	SCGB1D2
45	TANC1	CRABP1
46	ITGB6	NPW
47	IFIH1	TFF1
48	CERS6	SCGB2A2
49	NOSTRIN	SCGB2A1
50	MYO1B	NENF
51	PARD3B	SF3B6
52	ERBB4	H1FX
53	DGKD	CD74
54	SH3BP4	DNPH1
55	AGAP1	UQCRB
56	LRRFIP1	COX6C
57	PER2	EIF3E
58	SETD5	ENY2
59	THRB	EEF1D
60	CACNA1D	GNG10
61	ARHGEF3	ARL2
62	LRIG1	FAU
63	FOXP1	MRPL11
64	ALCAM	MRPL21
65	SIDT1	MGP
66	PIK3CB	LDHB
67	GK5	TPT1
68	TNIK	COMMD6
69	NCEH1	SERPINA3
70	NAALADL2	NDUFB10
71	LIPH	PFN1
72	BCL6	NAA38
73	LPP	TRAPPC1
74	DLG1	UBB
75	FAM193A	SNHG29
76	CPEB2	RAB34
77	CCDC149	ZNHIT3
78	RELL1	PSMB3
79	RBM47	CAPS
80	LIMCH1	PFDN4
81	LNX1	ATP5F1E
82	TMEM165	SPATC1L
83	CLOCK	MIF
84	ANKRD17	POLR2F
85	SHROOM3	PRDX4
86	SEC31A	TIMP1
87	MAPK10	UXT
88	PTPN13	TIMM17B
89	CCSER1	BEX3
90	PDLIM5	SNCG
91	PPP3CA	PTRHD1
92	NFKB1	IGKC
93	TET2	SCGB1D2
94	ARHGEF38	CRABP1
95	INTS12	NPW
96	NPNT	TFF1
97	SEC24B	SCGB2A2
98	FAM241A	SCGB2A1
99	CAMK2D	NENF
100	SEC24D	SF3B6
101	KIAA1109	H1FX
102	ANKRD50	CD74
103	GAB1	DNPH1
104	SMAD1	UQCRB
105	LRBA	COX6C
106	SH3D19	EIF3E
107	FAM160A1	ENY2
108	DDX60	EEF1D
109	SH3RF1	GNG10
110	GALNT7	ARL2
111	WWC2	FAU
112	FAT1	MRPL11
113	MARCH6	MRPL21
114	FBXL7	MGP
115	PRLR	LDHB
116	NIPBL	TPT1
117	CPLANE1	COMMD6
118	LIFR	SERPINA3
119	PRKAA1	NDUFB10
120	GHR	PFN1
121	ARL15	NAA38
122	GPBP1	TRAPPC1
123	MAST4	UBB
124	OCLN	SNHG29
125	FCHO2	RAB34
126	CERT1	ZNHIT3
127	MSH3	PSMB3
128	RASA1	CAPS
129	ADGRV1	PFDN4
130	NR2F1	ATP5F1E
131	EPB41L4A	SPATC1L
132	DMXL1	MIF
133	SLC12A2	POLR2F
134	FNIP1	PRDX4
135	AFF4	TIMP1
136	SEC24A	UXT
137	FAM13B	TIMM17B
138	CTNNA1	BEX3
139	ANKHD1	SNCG
140	ARHGAP26	PTRHD1
141	CSNK1A1	IGKC
142	DCTN4	SCGB1D2
143	UBTD2	CRABP1
144	GMDS	NPW
145	SLC44A4	TFF1
146	ZFAND3	SCGB2A2
147	LRRC1	SCGB2A1
148	MYO6	NENF
149	PTPRK	SF3B6
150	MAP7	H1FX
151	MAP3K5	CD74
152	ARFGEF3	DNPH1
153	HIVEP2	UQCRB
154	SCAF8	COX6C
155	ARID1B	EIF3E
156	ZDHHC14	ENY2
157	IGF2R	EEF1D
158	C1GALT1	GNG10
159	ICA1	ARL2
160	AHR	FAU
161	MACC1	MRPL11
162	SCRN1	MRPL21
163	FKBP14	MGP
164	PLEKHA8	LDHB
165	GLI3	TPT1
166	GRB10	COMMD6
167	GTF2IRD1	SERPINA3
168	PCLO	NDUFB10
169	SEMA3E	PFN1
170	CDK14	NAA38
171	AKAP9	TRAPPC1
172	PPP1R9A	UBB
173	LMTK2	SNHG29
174	SMURF1	RAB34
175	ZKSCAN1	ZNHIT3
176	PILRB	PSMB3
177	CADPS2	CAPS
178	AHCYL2	PFDN4
179	RAB11FIP1	ATP5F1E
180	FGFR1	SPATC1L
181	IKBKB	MIF
182	SLC20A2	POLR2F
183	SPIDR	PRDX4
184	FAM110B	TIMP1
185	NCOA2	UXT
186	STK3	TIMM17B
187	VPS13B	BEX3
188	GRHL2	SNCG
189	TRPS1	PTRHD1
190	EXT1	IGKC
191	SAMD12	SCGB1D2
192	NSMCE2	CRABP1
193	NFIB	NPW
194	DDX58	TFF1
195	NFX1	SCGB2A2
196	UBAP1	SCGB2A1
197	UNC13B	NENF
198	TJP2	SF3B6
199	KLF9	H1FX
200	TUT7	CD74
201	MFSD14C	DNPH1
202	CORO2A	UQCRB
203	KIAA1958	COX6C
204	PSMD5	EIF3E
205	PBX3	ENY2
206	ZBTB43	EEF1D
207	SLC25A25	GNG10
208	CRAT	ARL2
209	GPR107	FAU
210	ABL1	MRPL11
211	EHMT1	MRPL21
212	KLF6	MGP
213	MINDY3	LDHB
214	NEBL	TPT1
215	DNAJC1	COMMD6
216	KIAA1217	SERPINA3
217	MPP7	NDUFB10
218	ARHGAP12	PFN1
219	PARD3	NAA38
220	ANKRD30A	TRAPPC1
221	SGMS1	UBB
222	PRKG1	SNHG29
223	JMJD1C	RAB34
224	USP54	ZNHIT3
225	BMPR1A	PSMB3
226	PAPSS2	CAPS
227	ABLIM1	PFDN4
228	TACC2	ATP5F1E
229	CTBP2	SPATC1L
230	IRF7	MIF
231	NUP98	POLR2F
232	PPFIBP2	PRDX4
233	WEE1	TIMP1
234	MICAL2	UXT
235	PARVA	TIMM17B
236	TEAD1	BEX3
237	COPB1	SNCG
238	LDLRAD3	PTRHD1
239	CREB3L1	IGKC
240	TNKS1BP1	SCGB1D2
241	CTNND1	CRABP1
242	GLYATL2	NPW
243	OSBP	TFF1
244	NEAT1	SCGB2A2
245	MALAT1	SCGB2A1
246	C11orf80	NENF
247	RNF169	SF3B6
248	SYTL2	H1FX
249	EXPH5	CD74
250	ARHGAP32	DNPH1
251	DUSP16	UQCRB
252	FGD4	COX6C
253	SLC2A13	EIF3E
254	PPM1H	ENY2
255	SRGAP1	EEF1D
256	RAB3IP	GNG10
257	ACSS3	ARL2
258	TMTC2	FAU
259	FGD6	MRPL11
260	ANKS1B	MRPL21
261	CRY1	MGP
262	TPCN1	LDHB
263	NBEA	TPT1
264	VWA8	COMMD6
265	DGKH	SERPINA3
266	DACH1	NDUFB10
267	HS6ST3	PFN1
268	TTC6	NAA38
269	TTC9	TRAPPC1
270	CATSPERB	UBB
271	TC2N	SNHG29
272	RCOR1	RAB34
273	CDC42BPB	ZNHIT3
274	BAG5	PSMB3
275	KLC1	CAPS
276	TJP1	PFDN4
277	INO80	ATP5F1E
278	EHD4	SPATC1L
279	UBR1	MIF
280	TMEM62	POLR2F
281	SPG11	PRDX4
282	SQOR	TIMP1
283	TRPM7	UXT
284	MYO5C	TIMM17B
285	TCF12	BEX3
286	MINDY2	SNCG
287	RNF111	PTRHD1
288	MYO1E	IGKC
289	RORA	SCGB1D2
290	CSNK1G1	CRABP1
291	DENND4A	NPW
292	THSD4	TFF1
293	ARIH1	SCGB2A2
294	ZNF710	SCGB2A1
295	SEMA4B	NENF
296	CHD2	SF3B6
297	ADAMTS17	H1FX
298	ABCC11	CD74
299	TOX3	DNPH1
300	TOM1L2	UQCRB
301	SLFN5	COX6C
302	PITPNC1	EIF3E
303	ITGB4	ENY2
304	RPTOR	EEF1D
305	PTPRM	GNG10
306	SPIRE1	ARL2
307	ANKRD30B	FAU
308	GREB1L	MRPL11
309	MYO5B	MRPL21
310	ATP8B1	MGP
311	NEDD4L	LDHB
312	RELCH	TPT1
313	NFIC	COMMD6
314	ZNF737	SERPINA3
315	ZNF91	NDUFB10
316	RHPN2	PFN1
317	SIPA1L3	NAA38
318	PPP1R13L	TRAPPC1
319	C20orf194	UBB
320	USP25	SNHG29
321	APP	RAB34
322	EVA1C	ZNHIT3
323	ITSN1	PSMB3
324	DOP1B	CAPS
325	SLC37A1	PFDN4
326	MICAL3	ATP5F1E
327	KIAA1671	SPATC1L
328	MYH9	MIF
329	MAFF	POLR2F
330	MRTFA	PRDX4
331	PACSIN2	TIMP1
332	OPHN1	UXT
333	DLG3	TIMM17B
334	FTX	BEX3
335	COL4A5	SNCG
336	FGF13	PTRHD1
337	KLF4	IGKC
338	ABCA12	SCGB1D2
339	DSC2	CRABP1
340	SDR16C5	NPW
341	C2CD4B	TFF1
