# Supplementary material for: Single-cell profiling reveals distinct populations of tumor-associated macrophages and metastatic tumor cells in breast cancer brain metastasis
Source: Cell Death Dis. 2026 Apr 25;17(1):553. doi: 10.1038/s41419-026-08807-w (PMC13247122; doi:10.1038/s41419-026-08807-w)
Supplement: Supplementary file 13 — Supplementary Table10 [file 41419_2026_8807_MOESM13_ESM.csv]

StageI	StageII	StageIII
AURKAIP1	PRDM16	RERE
RPL22	AJAP1	CASZ1
PARK7	CHD5	KAZN-AS1
ENO1	SRARP	EIF4G3
RPL11	AKR7A3	ID3
STMN1	MICOS10	IFI6
SH3BGRL3	CAMK2N1	MACF1
HMGN2	CSMD2	HIVEP3
ATP5IF1	DLGAP3	ATP6V0B
MARCKSL1	GLIS1	MAST2
PSMB2	SGIP1	PIK3R3
DNALI1	LRRC7	TSPAN1
NDUFS5	ERICH3	CYP4Z1
CITED4	MIR137HG	AGBL4
YBX1	PLPPR4	PRKAA2
RPS8	OLFM3	TACSTD2
PRDX1	S100A11	JUN
UQCRH	S100A16	NFIA
GNG5	TNR	PATJ
RPL5	ASTN1	NEGR1
GSTM3	CACNA1E	IFI44L
LAMTOR5	NMNAT2	IFI44
RHOC	KCNT2	ADGRL2
RBM8A	NFASC	FNBP1L
MRPS21	SYT14	PALMD
S100A6	RYR2	VTCN1
S100A14	CHRM3	ADAMTSL4-AS1
S100A1	RGS7	SELENBP1
RPS27	MYT1L	S100A10
KRTCAP2	GREB1	MUC1
SSR2	KLHL29	ASH1L
CCT3	SLC8A1	LMNA
CRABP2	EPCAM	IFI16
TAGLN2	NRXN1	PBX1
TSTD1	CCDC88A	RABGAP1L
MGST3	ADD2	COP1
MAEL	LRRTM4	RASAL2
RCSD1	CTNNA2	C1orf21
PRDX6	PANTR1	NIBAN1
PTPRC	FHL2	BRINP3
CHI3L1	CNTNAP5	ELF3
SNRPE	ANKRD30BL	CD55
NUCKS1	GALNT13	MIR29B2CHG
NENF	SLC4A10	ATF3
SRP9	KCNH7	PTPN14
H3F3A	SCN2A	ESRRG
ARF1	CSRNP3	DUSP10
GUK1	SCN1A	CAPN2
TOMM20	ITGA6	ENAH
RPS7	TMEFF2	CDC42BPA
LAPTM4A	HSPD1	RHOU
SF3B6	ADAM23	KIF26B
OST4	UNC80	RSAD2
CALM2	MARCH4	KCNS3
RPS27A	PTPRN	SDC1
BCL11A	NYAP2	KRTCAP3
SNRPG	SNORC	LTBP1
TMSB10	CHL1	CRIM1
VAMP8	GRM7	EXOC6B
RNF181	ATP2B2	ANKRD36C
COX5B	SYN2	AFF3
RPL31	ARPP21	NPAS2
DBI	BSN	TBC1D8
MZT2B	CACNA2D3	DPP10
MZT2A	ERC2	C2orf27A
ARHGAP15	CADPS	NCKAP5
ZEB2	TAFA1	LRP1B
ATP5MC3	GAP43	CACNB4
HSPE1	LSAMP	KCNJ3
EEF1B2	STXBP5L	PKP4
RPL37A	IFT122	TANC1
IGFBP2	CP	ITGB6
PTMA	KCNMB2-AS1	IFIH1
RAMP1	LDB2	GALNT3
COPS9	KCNIP4	CERS6
BRK1	KCNIP4-IT1	LRP2
RPL32	NWD2	STAT1
LSM3	GABRA4	ANKRD44
RPL15	GABRB1	SPATS2L
RPSA	ADGRL3	BZW1
RPL14	EPHA5	PARD3B
TMA7	ANK2	MAP2
RPL29	RNF175	ERBB4
SPCS1	GRIA2	FN1
RPL24	CPE	ARPC2
NDUFB4	GPM6A	KCNE4
H1FX	STOX2	AGAP1
TM4SF1	CDH18	MLPH
PFN2	CDH9	CNTN4
SSR3	HCN1	ITPR1
MRPL47	RAB3C	CACNA1D
RPL35A	RGS7BP	PTPRG
ATP5ME	EDIL3	PRICKLE2
MRFAP1	REEP5	MAGI1
RPL9	KCTD16	FOXP1
SPP1	PPP2R2B	PDZRN3
H2AFZ	JAKMIP2	ROBO2
RPL34	CAMK2A	CADM2
SNHG8	GRIA1	ALCAM
C4orf3	GABRB2	SLC9C1
NDUFC1	GABRG2	SIDT1
SCOC	TENM2	ZBTB20
RPS3A	ATP6V0E1	GSK3B
HMGB2	NSG2	TM4SF1-AS1
SCRG1	FAM153B	GPR160
MRPL36	FAM153A	TNIK
NDUFS6	HSP90AB1	FNDC3B
CCT5	RCAN2	TNFSF10
BASP1	KHDRBS2-OT	NLGN1
SUB1	KHDRBS2	NAALADL2
RPL37	ADGRB3	LIPH
BTF3	SNAP91	ST6GAL1
RPS23	HTR1E	LPP
COX7C	MCHR2	APOD
MEF2C	GRIK2	DLG1
HINT1	SOBP	CPEB2
UQCRQ	CLVS2	PCDH7
SKP1	NKAIN2	C4orf19
NDUFA2	SOGA3	SMIM14
CD74	IL20RA	RBM47
RPS14	PERP	APBB2
DOCK2	HEBP2	LIMCH1
NPM1	GRM1	FRYL
HIGD2A	DGKB	SRD5A3
PRELID1	HECW1	SHROOM3
TMED9	VWC2	ANXA3
NHP2	GALNT17	MAPK10
RACK1	SRRM3	HERC6
ECI2	TMEM130	FAM13A
TMEM14C	NRCAM	CCSER1
TMEM14B	MEST	PDLIM5
NOL7	TPK1	BMPR1B
TUBB	ACTR3B	TSPAN5
HLA-B	DPP6	PPP3CA
CLIC1	PTPRN2	BANK1
HSPA1A	DLGAP2	ARHGEF38
HLA-DRA	CSMD1	NPNT
HLA-DRB1	SGCZ	CAMK2D
HLA-DQB1	MICU3	USP53
HLA-DPA1	NRG1	MAML3
HLA-DPB1	UNC5D	TBC1D9
RPS18	SMIM19	INPP4B
CUTA	SNTG1	GAB1
RPS10	XKR4	NR3C2
RPL10A	ASPH	LRBA
CPNE5	MIR124-2HG	FAM160A1
CCDC167	KCNB2	MAP9
TOMM6	ELOC	GUCY1A1
DNPH1	TMEM70	SMIM31
MRPL14	RALYL	DDX60
EEF1A1	WWP1	SH3RF1
COX7A2	CPNE3	GALNT7
RPS12	RUNX1T1	TENM3
ABRACL	MTDH	WWC2
AKAP12	YWHAZ	PDLIM3
RMND1	NCALD	FAT1
ARMT1	CSMD3	PDCD6
PSMB1	UTP23	ADCY2
ACTB	RAD21	CTNND2
NDUFA4	SNTB1	TRIO
TOMM7	KCNQ3	FBXL7
CYCS	SH3GL2	MYO10
ELMO1	SLC24A2	CDH12
PSMA2	LINGO2	PRLR
MRPS24	NTRK2	RANBP3L
PPIA	GABBR2	GHR
IKZF1	FRRS1L	SELENOP
SEC61G	DNAJC25	HMGCS1
CHCHD2	SUSD1	FGF10
RHBDD2	ATP6V1G1	MRPS30-DT
MDH2	SET	PLK2
HSPB1	KCNT1	PDE4D
ATP6V1F	TMEM141	MAST4
CALD1	GRIN1	OCLN
NDUFB2	PLXDC2	ARHGEF28
ZMAT4	GRID1	ADGRV1
RPS20	SLIT1	ARRDC3-AS1
SNHG6	SORCS1	NR2F1
RPL7	NUCB2	CAST
PEX2	PTPN5	EFNA5
MRPS28	NELL1	FBXL17
FABP5	KIAA1549L	EPB41L4A
RBIS	PLAAT5	SLC12A2
RMDN1	NRXN2	VDAC1
UQCRB	TESMIN	EGR1
LAPTM4B	CPT1A	ARHGAP26
RPL30	PPFIA1	WWC1
RIDA	PDE2A	DUSP1
COX6C	STARD10	HNRNPAB
POLR2K	GRM5	MGAT4B
PABPC1	FAT3	SQSTM1
ZNF706	MAML2	TUBB2A
DCAF13	CNTN5	PXDC1
EIF3E	GRIA4	ATXN1
ENY2	ELMOD1	ID4
EIF3H	NCAM1	CASC15
MRPL13	MIR100HG	HLA-A
NDUFB9	HSPA8	RNF39
LY6E	SCN3B	HLA-E
EEF1D	KIRREL3	HLA-C
CYC1	NTM	SLC44A4
RPL8	OPCML	PSMB8
RPS6	IQSEC3	FKBP5
GLIPR2	GRIN2B	ZFAND3
SUSD3	MGST1	TFAP2B
ANP32B	TMBIM6	DST
SEC61B	KRT8	MYO6
TXN	KRT18	CD24
GNG10	CD63	SLC35F1
UGCG	LIN7A	NCOA7
PSMB7	PPFIA2	PTPRK
RPL35	ANO4	MAP3K5
RPL12	ARL1	ARFGEF3
RPL7A	SVOP	UTRN
PHPT1	SRRM4	ESR1
EDF1	CABP1	ARID1B
TUBB4B	TMEM132B	DYNLT1
CELF2	TMEM132D	EZR
VIM	RIMBP2	PDE10A
SRGN	GALNT9	SMOC2
PPA1	ATP8A2	RAC1
PCBD1	MTUS2	KDELR2
VDAC2	DLEU1	C1GALT1
RPS24	PCDH9	GLCCI1
ADIRF	NALCN	ICA1
PDLIM1	FGF14	NXPH1
NDUFB8	FAM155A	AGR2
ATP5MD	JPH4	AGR3
GSTO1	LRFN5	AHR
GSTO2	TRIM9	MACC1
ECHS1	SLC8A3	ITGB8
TALDO1	FLRT2	GGCT
RPLP2	UNC79	COBL
POLR2L	MEG3	AUTS2
RPL27A	MEG8	CLDN3
RPS13	HSP90AA1	CLDN4
CCDC34	GABRG3	MAGI2
RCN1	SHC4	GNAI1
MDK	CORO2B	SEMA3C
SELENOH	ANKRD34C-AS1	PCLO
TMEM258	SH3GL3	SEMA3E
FTH1	NTRK3	STEAP4
EEF1G	SV2B	STEAP2
PLAAT3	RGMA	CDK14
COX8A	ATP6V0C	AKAP9
PPP1R14B	RBFOX1	CYP51A1
TRMT112	GRIN2A	ANKIB1
PRDX5	EMP2	CDK6
ARL2	CACNG3	SAMD9L
FAU	HS3ST4	PPP1R9A
CFL1	CRNDE	SEM1
DRAP1	CDH8	BRI3
BANF1	ADAMTS18	BAIAP2L1
MRPL11	JPH3	SMURF1
NDUFS8	ASIC2	ARPC1A
MRPL21	ORMDL3	ATP5MF
CCND1	CA10	AZGP1
LTO1	MSI2	ZKSCAN1
SPCS2	RBFOX3	TRIP6
RPS3	DCXR	CUX1
NDUFC2	DLGAP1	POLR2J3
TIMM8B	ZNF521	KMT2E
ATP5MG	ASXL3	SRPK2
RPS25	NOL4	NAMPT
MRPL51	CELF4	COG5
GAPDH	MAPK4	IMMP2L
TPI1	ST8SIA3	DOCK4
C12orf57	CBLN2	TES
H2AFJ	NETO1	CADPS2
MGP	GNG7	AHCYL2
ARHGDIB	ZFR2	UBE2H
LDHB	ATCAY	MKLN1
ZCRB1	ELAVL3	PLXNA4
FKBP11	CACNA1A	EXOC4
TUBA1B	UNC13A	HIPK2
TUBA1A	VSTM2B	KDM7A
TUBA1C	SPINT2	EPHB6
PFDN5	SPTBN4	PIP
ATP5MC2	ATP1A3	CNTNAP2
HNRNPA1	GRIK5	KMT2C
RPS26	NOVA2	LMBR1
RPL41	AP2S1	XKR6
MYL6	SLC17A7	SLC7A2
ATP5F1B	LRRC4B	MTUS1
NACA	SHANK1	DOCK5
CCT2	CACNG7	CLU
NDUFA12	CACNG8	DUSP4
SNRPF	PAK5	RAB11FIP1
SLC25A3	SNAP25	FGFR1
HSP90B1	PCSK2	ADAM9
CHST11	SYNDIG1	IKBKB
ARPC3	KIAA1755	SLC20A2
RPL6	YWHAB	HOOK3
PEBP1	CDH22	SPIDR
RPLP0	PHACTR3	CEBPD
COX6A1	CDH4	TGS1
SRSF9	KCNQ2	IMPAD1
DYNLL1	KCNJ6	FAM110B
ARL6IP4	DSCAM	SDCBP
RAN	HSF2BP	RAB2A
SAP18	PCBP3	C8orf34
RPL21	MCM3AP	NCOA2
POMP	COMT	PI15
HMGB1	SEZ6L	STK3
TPT1	MIAT	VPS13B
COMMD6	CACNG2	RIMS2
NDRG2	SOX10	TRPS1
DAD1	MPPED1	EXT1
PSMB5	FRMPD4	SAMD12
DHRS2	CNKSR2	MAL2
PSME1	IL1RAPL1	DERL1
PSME2	DMD	FAM91A1
NEDD8	TSPAN7	TATDN1
PSMA6	PLP1	MTSS1
RPS29	SMARCA1	SQLE
RPL36AL	KANK4	WASHC5
RTRAF	FRZB	TRIB1
PSMA3	SFRP1	LRATD2
ERH	CLDN10	PCAT1
NPC2	FAM3D	PVT1
CALM1	ZIC1	CCDC26
SERPINA3	FOXC1	ASAP1
CRIP2	GNGT1	FAM135B
SNRPN	ELF5	TRAPPC9
NOP10	CARD18	PTK2
SRP14	ROCR	TSTA3
SERF2	COL6A2	KANK1
B2M	STMND1	PTPRD
ATP8B4	LY6K	NFIB
PPIB	ADAMTS9	DDX58
RPL4	PRR27	UNC13B
RPLP1	FDCSP	CCDC107
PKM	CSN3	TMEM8B
COX5A	SMR3A	ZCCHC7
PSMA4	SMR3B	TLE4
RPS17	IRX1	TLE1
CIB1	AQP5	RASEF
NME4	HMGA2	TUT7
METRN	CLDN10-AS1	DAPK1
MRPS34	CLDN2	CENPP
NDUFB10	LAMA3	NANS
RPS2	PLAAT2	ASTN2
ELOB	SLC7A13	MEGF9
PRSS21	TDRD1	GSN
RPS15A	TAT	NR6A1
ARL6IP1	PRDM16	LRRC26
NDUFAB1	AJAP1	DIP2C
PRKCB	CHD5	PFKP
ALDOA	SRARP	KLF6
MT2A	AKR7A3	ATP5F1C
CIAO2B	MICOS10	USP6NL
NQO1	CAMK2N1	CAMK1D
PSMD7	CSMD2	OPTN
GABARAPL2	DLGAP3	FAM107B
GCSH	GLIS1	ST8SIA6
HSBP1	SGIP1	MALRD1
COX4I1	LRRC7	NEBL
CYBA	ERICH3	KIAA1217
APRT	MIR137HG	SVIL
TRAPPC2L	PLPPR4	PARD3
RPL13	OLFM3	ANKRD30A
PSMB6	S100A11	SGMS1
PFN1	S100A16	PRKG1
C1QBP	TNR	LRRTM3
TXNDC17	ASTN1	LRMDA
RNASEK	CACNA1E	KCNMA1
GABARAP	NMNAT2	NRG3
EIF5A	KCNT2	BMPR1A
TMEM256	NFASC	PAPSS2
EIF4A1	SYT14	IFIT2
NAA38	RYR2	IFIT3
RPL26	CHRM3	IFIT1
UBB	RGS7	SORBS1
SNHG29	MYT1L	ATRNL1
RAB34	GREB1	GFRA1
RPL23A	KLHL29	TACC2
PSMB3	SLC8A1	DOCK1
RPL23	EPCAM	IFITM2
RPL19	NRXN1	IFITM1
PSMD3	CCDC88A	IFITM3
IGFBP4	ADD2	IRF7
EIF1	LRRTM4	PNPLA2
RPL27	CTNNA2	CRACR2B
ITGA2B	PANTR1	CTSD
ATP5MC1	FHL2	CD81
SNF8	CNTNAP5	TRIM5
PHB	ANKRD30BL	SWAP70
MRPL27	GALNT13	SOX6
NME1	SLC4A10	LDHA
NME2	KCNH7	EHF
COX11	SCN2A	CD44
PCTP	CSRNP3	LDLRAD3
COIL	SCN1A	CD82
MRPS23	ITGA6	CREB3L1
SUPT4H1	TMEFF2	UBE2L6
RAD51C	HSPD1	CTNND1
RPL38	ADAM23	GLYATL2
ATP5PD	UNC80	AHNAK
JPT1	MARCH4	PLAAT4
SUMO2	PTPRN	NEAT1
MRPS7	NYAP2	MALAT1
H3F3B	SNORC	C11orf80
SNHG16	CHL1	GSTP1
EIF4A3	GRM7	ALDH3B2
NDUFAF8	ATP2B2	SHANK2
ACTG1	SYN2	PGM2L1
MRPL12	ARPP21	MIR4300HG
ALYREF	BSN	DLG2
ANAPC11	CACNA2D3	SYTL2
CENPX	ERC2	PRSS23
SNRPD1	CADPS	YAP1
SLC39A6	TAFA1	EXPH5
RPL17	GAP43	SIK3
SEC11C	LSAMP	ARHGAP32
GPX4	STXBP5L	CACNA1C
ATP5F1D	IFT122	RERG
RPS15	CP	LMO3
UQCR11	KCNMB2-AS1	FGD4
OAZ1	LDB2	GALNT6
TIMM13	KCNIP4	SLC4A8
EEF2	KCNIP4-IT1	KRT7
RPL36	NWD2	SRGAP1
NDUFA11	GABRA4	GRIP1
CAPS	GABRB1	NAV3
ALKBH7	ADGRL3	SYT1
TRAPPC5	EPHA5	TMTC2
RPS28	ANK2	NTN4
UBL5	RNF175	ANKS1B
WDR83OS	GRIA2	SLC41A2
PRDX2	CPE	ALDH2
GADD45GIP1	GPM6A	MED13L
C19orf53	STOX2	UBC
NDUFB7	CDH18	STARD13
RPL18A	CDH9	NBEA
UBA52	HCN1	VWA8
COPE	RAB3C	DGKH
NDUFA13	RGS7BP	DACH1
PDCD5	EDIL3	ABCC4
COX6B1	REEP5	UGGT2
PSMD8	KCTD16	HS6ST3
EIF3K	PPP2R2B	FARP1
RPS16	JAKMIP2	UBAC2
RPS19	CAMK2A	PCCA
CXCL17	GRIA1	MIPOL1
APOE	GABRB2	TTC6
SNRPD2	GABRG2	MDGA2
EMP3	TENM2	LGALS3
RPL18	ATP6V0E1	GPHN
FTL	NSG2	ZFP36L1
CD37	FAM153B	TTC9
RPL13A	FAM153A	RGS6
RPS11	HSP90AB1	FOS
FCGRT	RCAN2	NRXN3
RPS9	KHDRBS2-OT	TC2N
RPL28	KHDRBS2	CLMN
UBE2S	ADGRB3	DEGS2
ZNF667-AS1	SNAP91	CDC42BPB
RPS5	HTR1E	CKB
SNRPB	MCHR2	ATP5MPL
C20orf27	GRIK2	CRIP1
CST3	SOBP	SNHG14
DYNLRB1	CLVS2	TJP1
MAP1LC3A	NKAIN2	KLF13
EIF6	SOGA3	MEIS2
SCAND1	IL20RA	SQOR
RAB5IF	PERP	MYO5C
PPP1R16B	HEBP2	TCF12
ZFAS1	GRM1	MYO1E
PFDN4	DGKB	ANXA2
ATP5F1E	HECW1	RORA
PSMA7	VWC2	DAPK2
ADRM1	GALNT17	ZNF609
RPS21	SRRM3	DRAIC
EEF1A2	TMEM130	THSD4
PPDPF	NRCAM	ISG20
SAMSN1	MEST	IGF1R
ATP5PF	TPK1	ADAMTS17
SOD1	ACTR3B	ADCY9
ATP5PO	DPP6	SMIM22
CBR1	PTPRN2	TMC5
PSMG1	DLGAP2	ABCC11
HMGN1	CSMD1	TOX3
TFF3	SGCZ	FTO
PDXK	MICU3	CDH1
CSTB	NRG1	CNTNAP4
RRP1	UNC5D	SPNS2
FAM207A	SMIM19	XAF1
SPATC1L	SNTG1	CLDN7
YBEY	XKR4	SLFN5
S100B	ASPH	STARD3
PRMT2	MIR124-2HG	PGAP3
MRPL40	KCNB2	ERBB2
RANBP1	ELOC	MIEN1
CHCHD10	TMEM70	GRB7
MIF	RALYL	GSDMB
DDT	WWP1	KRT19
SNRPD3	CPNE3	MAPT
UQCR10	RUNX1T1	BCAS3
PVALB	MTDH	TANC2
LGALS1	YWHAZ	ITGB4
POLR2F	NCALD	LGALS3BP
RPL3	CSMD3	RNF213
RPS19BP1	UTP23	RPTOR
RBX1	RAD21	P4HB
SNU13	SNTB1	MYL12A
SMDT1	KCNQ3	MYL12B
NDUFA6	SH3GL2	PTPRM
TSPO	SLC24A2	SPIRE1
SLC25A6	LINGO2	ANKRD30B
TMSB4X	NTRK2	DTNA
RBBP7	GABBR2	SETBP1
EIF1AX	FRRS1L	C18orf32
SMS	DNAJC25	MYO5B
PRDX4	SUSD1	RAB27B
EIF2S3	ATP6V1G1	ATP8B1
NDUFB11	SET	NEDD4L
TIMP1	KCNT1	BCL2
UXT	TMEM141	CYB5A
TIMM17B	GRIN1	CNDP2
HSD17B10	PLXDC2	FSTL3
RPS4X	GRID1	MISP
COX7B	SLIT1	GNA11
SH3BGRL	SORCS1	LRG1
RPL36A	NUCB2	INSR
ARMCX6	PTPN5	LDLR
BEX3	NELL1	BST2
SLC25A5	KIAA1549L	ZNF486
RPL39	PLAAT5	ZNF208
NDUFA1	NRXN2	ZNF91
SSR4	TESMIN	RHPN2
RPL10	CPT1A	FXYD3
RBP7	PPFIA1	SIPA1L3
GYPC	PDE2A	BLVRB
CD38	STARD10	RABAC1
SNCG	GRM5	LYPD3
POU2AF1	FAT3	FOSB
IFNG-AS1	MAML2	KDELR1
MFGE8	CNTN5	FUT2
ANKRD29	GRIA4	RRAS
GMFG	ELMOD1	A1BG
CD52	NCAM1	PLCB1
FCER1A	MIR100HG	PLCB4
SLAMF7	HSPA8	MACROD2
PTRHD1	SCN3B	DSTN
IGKC	KIRREL3	SLC24A3
CYTIP	NTM	RALGAPA2
JCHAIN	OPCML	MAFB
MZB1	IQSEC3	KCNK15
LTB	GRIN2B	TSHZ2
EIF4EBP1	MGST1	GNAS
SERPINA1	TMBIM6	NRIP1
IGHG4	KRT8	USP25
IGHG1	KRT18	CXADR
IGHG3	CD63	NCAM2
FAM30A	LIN7A	EVA1C
HDC	PPFIA2	RUNX1
TNFRSF17	ANO4	BACE2
HOXB2	ARL1	MX1
FXYD5	SVOP	XBP1
CLC	SRRM4	CDC42EP1
CD79A	CABP1	MAFF
IGLC1	TMEM132B	KDELR3
IGLC2	TMEM132D	SREBF2
IGLC3	RIMBP2	SERHL2
DERL3	GALNT9	PHF21B
CSF2RB	ATP8A2	TYMP
CHI3L2	MTUS2	MID1
UBE2T	DLEU1	AR
SIX3	PCDH9	XIST
ACTG2	NALCN	FTX
GRB14	FGF14	PGK1
ROPN1	FAM155A	COL4A5
ROPN1B	JPH4	DANT2
S100P	LRFN5	PGRMC1
AREG	TRIM9	GRIA3
GABRP	SLC8A3	FIRRE
FABP7	FLRT2	FGF13
NUPR2	UNC79	SRPK3
CTHRC1	MEG3	TTTY14
AARD	MEG8	MT-ND1
CALML5	HSP90AA1	MT-ND2
NPM3	GABRG3	MT-CO1
SCGB1D2	SHC4	MT-CO2
FADD	CORO2B	MT-ATP8
FOLR1	ANKRD34C-AS1	MT-ATP6
GTSF1	SH3GL3	MT-CO3
CRABP1	NTRK3	MT-ND3
NPW	SV2B	MT-ND4L
MT1G	RGMA	MT-ND4
CALB2	ATP6V0C	MT-ND5
PPP1R1B	RBFOX1	MT-CYB
LPO	GRIN2A	TEX41
CD79B	EMP2	MET
BIRC5	CACNG3	TRPV6
MIA	HS3ST4	AKR1E2
FAM71E1	CRNDE	SMCO4
DSCR8	CDH8	NUPR1
TMPRSS3	ADAMTS18	CX3CL1
GATD3A	JPH3	PTPRH
PRAME	ASIC2	ISG15
MB	ORMDL3	S100A9
MAGEA9B	CA10	CSTA
MAGEA4	MSI2	DAPP1
CD27	RBFOX3	PTGER4
CCDC151	DCXR	SAMD9
TFF1	DLGAP1	KLF4
SCGB2A2	ZNF521	OAS1
CES1	ASXL3	OAS2
ODAM	NOL4	SFN
C16orf89	CELF4	PDZK1IP1
MXRA8	MAPK4	CMPK2
MINOS1	ST8SIA3	RND3
ATPIF1	CBLN2	ABCA12
ATP5G3	NETO1	MECOM
MYEOV2	GNG7	IRX2
GPX1	ZFR2	CCL28
SELK	ATCAY	F12
ACOX2	ELAVL3	EDN1
ATP5I	CACNA1A	CCN2
PDLIM4	UNC13A	MYC
EBF1	VSTM2B	GSDMC
GNB2L1	SPINT2	EPPK1
SHFM1	SPTBN4	AQP3
ATP5J2	ATP1A3	SLC35C1
NGFRAP1	GRIK5	NUDT8
TCEB1	NOVA2	SLC5A8
C8orf59	AP2S1	OAS3
C11orf31	SLC17A7	IFI27
ATP5L	LRRC4B	C15orf48
ATP5C1	SHANK1	KRT23
USMG5	CACNG7	DSC2
ATP5G2	CACNG8	FUT3
ATP5B	PAK5	B3GNT3
C14orf2	SNAP25	CDC42EP5
VIMP	PCSK2	SLPI
TCEB2	SYNDIG1	MIR548XHG
MT1A	KIAA1755	ACE2
ATP5G1	YWHAB	SLC6A14
ATP5H	CDH22	MAGEA6
ATP5E	PHACTR3	SCGB3A1
ATP5D	CDH4	ADGRF1
C19orf70	KCNQ2	STEAP1
C19orf43	KCNJ6	SDR16C5
SEPW1	DSCAM	FIBCD1
SELM	HSF2BP	VSIG2
ATP5J	PCBP3	MUCL1
ATP5O	MCM3AP	BMP4
SCGB2A1	COMT	CCL22
CGA	SEZ6L	HOXB6
JSRP1	MIAT	CEACAM5
SIRLNT	CACNG2	MYL9
TCL1B	SOX10	C5orf17
CLEC3A	MPPED1	SLC28A3
FCRL5	FRMPD4	OVCH1-AS1
FCRL1	CNKSR2	HAPLN1
MS4A1	IL1RAPL1	CRISP3
IGHG2	DMD	TFPI2
IGLV3-1	TSPAN7	COL13A1
IGLC7	PLP1	C2CD4A
PRSS57	SMARCA1	C2CD4B
SMIM24	KANK4	EHD2
AURKAIP1	FRZB	CLGN
RPL22	SFRP1	CCDC60
PARK7	CLDN10	SLITRK6
ENO1	FAM3D	PURPL
RPL11	ZIC1	TPM1-AS
STMN1	FOXC1	NRK
SH3BGRL3	GNGT1	NDST4
HMGN2	ELF5	SLC30A8
ATP5IF1	CARD18	KRT24
MARCKSL1	ROCR	SMCO3
PSMB2	COL6A2	SERPINA6
DNALI1	STMND1	FAM240C
NDUFS5	LY6K	HOXD10
CITED4	ADAMTS9	MYO18B
YBX1	PRR27	MAGEA1
RPS8	FDCSP	USP9Y
PRDX1	CSN3	UTY
UQCRH	SMR3A	NLGN4Y
