# Supplementary material for: Single-cell profiling reveals distinct populations of tumor-associated macrophages and metastatic tumor cells in breast cancer brain metastasis
Source: Cell Death Dis. 2026 Apr 25;17(1):553. doi: 10.1038/s41419-026-08807-w (PMC13247122; doi:10.1038/s41419-026-08807-w)
Supplement: Supplementary file 14 — Supplementary Table 11 [file 41419_2026_8807_MOESM14_ESM.xlsx]

## Sheet: pvalues
id_cp_interaction	interacting_pair	partner_a	partner_b	gene_a	gene_b	secreted	receptor_a	receptor_b	annotation_strategy	is_integrin	Macrophage NLRP3+|Macrophage NLRP3+	Macrophage NLRP3+|Microglia EGR1+	Macrophage NLRP3+|Microglia NLRP3+	Macrophage NLRP3+|Microglia P2RY12+	Macrophage NLRP3+|Microglia SPP1+	Microglia EGR1+|Macrophage NLRP3+	Microglia EGR1+|Microglia EGR1+	Microglia EGR1+|Microglia NLRP3+	Microglia EGR1+|Microglia P2RY12+	Microglia EGR1+|Microglia SPP1+	Microglia NLRP3+|Macrophage NLRP3+	Microglia NLRP3+|Microglia EGR1+	Microglia NLRP3+|Microglia NLRP3+	Microglia NLRP3+|Microglia P2RY12+	Microglia NLRP3+|Microglia SPP1+	Microglia P2RY12+|Macrophage NLRP3+	Microglia P2RY12+|Microglia EGR1+	Microglia P2RY12+|Microglia NLRP3+	Microglia P2RY12+|Microglia P2RY12+	Microglia P2RY12+|Microglia SPP1+	Microglia SPP1+|Macrophage NLRP3+	Microglia SPP1+|Microglia EGR1+	Microglia SPP1+|Microglia NLRP3+	Microglia SPP1+|Microglia P2RY12+	Microglia SPP1+|Microglia SPP1+
CPI-SS0FEC87269	KLRG2_TNFSF9	simple:A4D1S0	simple:P41273	KLRG2	TNFSF9	TRUE	TRUE	FALSE	InnateDB-All	FALSE	1	1	1	1	1	1	1	1	1	1	1	1	1	1	1	1	1	1	1	1	1	1	1	1	1
CPI-SS028784FC6	HLA-DPA1_TNFSF9	simple:HLADPA1	simple:P41273	HLA-DPA1	TNFSF9	TRUE	TRUE	FALSE	InnateDB-All	FALSE	0	0	0	0.244	0.128	1	0	0	1	1	0	0	0	0.058	0	1	0	1	1	1	1	1	1	1	1
CPI-SS00A8596B5	PVR_TNFSF9	simple:P15151	simple:P41273	PVR	TNFSF9	TRUE	TRUE	FALSE	InnateDB-All	FALSE	1	0	0.064	1	1	1	0	0.256	1	1	1	0	0.32	1	1	1	0	0.314	1	1	1	1	1	1	1
CPI-SS044DF8749	KLRG2_WNT5B	simple:A4D1S0	simple:Q9H1J7	KLRG2	WNT5B	TRUE	TRUE	FALSE	InnateDB-All	FALSE	1	1	1	1	1	1	1	1	1	1	1	1	1	1	1	1	1	1	1	1	1	1	1	1	1
CPI-SS072B19293	HLA-DPA1_GAL	simple:HLADPA1	simple:P22466	HLA-DPA1	GAL	TRUE	TRUE	FALSE	InnateDB-All	FALSE	1	1	1	1	1	1	1	1	1	1	1	1	1	1	1	1	1	1	1	1	1	1	1	1	1
CPI-SS0F8ABC300	GALR2_GAL	simple:O43603	simple:P22466	GALR2	GAL	TRUE	TRUE	FALSE	guidetopharmacology.org	FALSE	1	1	1	1	1	1	1	1	1	1	1	1	1	1	1	1	1	1	1	1	1	1	1	1	1
CPI-SS0B84DAE3D	PVR_CD96	simple:P15151	simple:P40200	PVR	CD96	TRUE	TRUE	TRUE	curated	FALSE	0	1	0	0	1	0.558	1	0	0.436	1	0.192	1	0	0.192	1	0.75	1	0	0.628	1	1	1	1	1	1
CPI-SS0A8627ED6	PVR_CD226	simple:P15151	simple:Q15762	PVR	CD226	TRUE	TRUE	TRUE	curated	FALSE	1	0.808	0.238	0	1	1	1	0.366	0	1	1	1	0.366	0	1	1	1	0.366	0	1	1	1	1	1	1
CPI-SS00561BBD7	PVR_TIGIT	simple:P15151	simple:Q495A1	PVR	TIGIT	TRUE	TRUE	FALSE	curated	FALSE	1	1	0	1	1	1	1	0.372	1	1	1	1	0.064	1	1	1	1	0.5	1	1	1	1	1	1	1
CPI-SS0F1A060D4	PVR_NECTIN3	simple:P15151	simple:Q9NQS3	PVR	NECTIN3	TRUE	TRUE	FALSE	curated	FALSE	1	0	0.686	0	0.936	1	0.186	1	0	1	1	0.128	0.936	0	1	1	0.442	1	0	1	1	1	1	1	1
CPI-SS00550260E	CADM3_NECTIN3	simple:Q8N126	simple:Q9NQS3	CADM3	NECTIN3	FALSE	FALSE	FALSE	curated	FALSE	1	1	1	1	1	1	1	1	1	1	1	1	1	1	1	1	1	1	1	1	1	1	1	1	1
CPI-SS0B990492C	CADM1_NECTIN3	simple:Q9BY67	simple:Q9NQS3	CADM1	NECTIN3	FALSE	FALSE	FALSE	curated	FALSE	1	0	0	0	0	1	1	1	1	1	1	0	0	0	0	1	1	1	1	1	1	1	1	1	1
CPI-SS0C5E9FBFB	NECTIN1_NECTIN3	simple:Q15223	simple:Q9NQS3	NECTIN1	NECTIN3	TRUE	TRUE	FALSE	curated	FALSE	1	0	0.936	0	1	1	0.058	1	0	1	1	0	0.814	0	0.878	1	0	1	0	1	1	0	1	0	1
CPI-SS03859E16F	TIGIT_NECTIN3	simple:Q495A1	simple:Q9NQS3	TIGIT	NECTIN3	FALSE	FALSE	FALSE	curated	FALSE	1	1	1	1	1	1	1	1	1	1	1	0	0.622	0	0.622	1	1	1	1	1	1	1	1	1	1
CPI-SS02FBD007E	NECTIN2_NECTIN3	simple:Q92692	simple:Q9NQS3	NECTIN2	NECTIN3	FALSE	TRUE	FALSE	curated	FALSE	1	0	0	0	0	1	0	0.43	0	0.564	1	0.808	1	0.18	1	1	1	1	1	1	1	1	1	1	1
CPI-SS09C06644C	CADM3_CADM1	simple:Q8N126	simple:Q9BY67	CADM3	CADM1	FALSE	FALSE	FALSE	curated	FALSE	1	1	1	1	1	1	1	1	1	1	1	1	1	1	1	1	1	1	1	1	1	1	1	1	1
CPI-SS0889E281D	CADM1_CADM1	simple:Q9BY67	simple:Q9BY67	CADM1	CADM1	FALSE	FALSE	FALSE	curated	FALSE	0	0	0	0	0	0	1	0.628	1	1	0	0.628	0	0.436	0.314	0	1	0.436	1	1	0	1	0.314	1	1
CPI-SS0C9696AAA	CRTAM_CADM1	simple:O95727	simple:Q9BY67	CRTAM	CADM1	FALSE	FALSE	FALSE	curated	FALSE	0	1	0	1	1	1	1	1	1	1	1	1	1	1	1	1	1	1	1	1	1	1	1	1	1
CPI-SS02D18D12B	CADM3_CADM4	simple:Q8N126	simple:Q8NFZ8	CADM3	CADM4	FALSE	FALSE	FALSE	curated	FALSE	1	1	1	1	1	1	1	1	1	1	1	1	1	1	1	1	1	1	1	1	1	1	1	1	1
CPI-SS0B3829651	CADM3_EPB41L1	simple:Q8N126	simple:Q9H4G0	CADM3	EPB41L1	FALSE	FALSE	FALSE	curated	FALSE	1	1	1	1	1	1	1	1	1	1	1	1	1	1	1	1	1	1	1	1	1	1	1	1	1
CPI-SS00661A3A4	NECTIN1_CADM3	simple:Q15223	simple:Q8N126	NECTIN1	CADM3	TRUE	TRUE	FALSE	curated	FALSE	1	1	1	1	1	1	1	1	1	1	1	1	1	1	1	1	1	1	1	1	1	1	1	1	1
CPI-SS01E0F2D2C	NECTIN1_NECTIN4	simple:Q15223	simple:Q96NY8	NECTIN1	NECTIN4	TRUE	TRUE	TRUE	curated	FALSE	0	1	1	1	1	0	1	1	1	1	0	1	1	1	1	0	1	1	1	1	0	1	1	1	1
CPI-SS0A5DF05C0	TIGIT_NECTIN2	simple:Q495A1	simple:Q92692	TIGIT	NECTIN2	FALSE	FALSE	TRUE	curated	FALSE	1	1	1	1	1	1	1	1	1	1	0	0	0.43	0.622	0.622	1	1	1	1	1	1	1	1	1	1
CPI-SS06207F70E	CD226_NECTIN2	simple:Q15762	simple:Q92692	CD226	NECTIN2	FALSE	TRUE	TRUE	curated	FALSE	1	1	1	1	1	0	0	0.936	1	1	0	0.058	0.552	1	1	0	0	0	0	0	0.442	1	1	1	1
CPI-SC01C699B73	COL6A6_a10b1 complex	simple:A6NMZ7	complex:a10b1 complex	COL6A6		TRUE	FALSE	FALSE	curated	TRUE	1	1	1	1	1	1	1	1	1	1	1	1	1	1	1	1	1	1	1	1	1	1	1	1	1
CPI-SC07ECBFCA7	COL1A1_a10b1 complex	simple:P02452	complex:a10b1 complex	COL1A1		TRUE	FALSE	FALSE	curated	TRUE	1	1	1	1	1	1	1	1	1	1	1	1	1	1	1	1	1	1	1	1	1	1	1	1	1
CPI-SC0DA298BEC	COL2A1_a10b1 complex	simple:P02458	complex:a10b1 complex	COL2A1		TRUE	FALSE	FALSE	curated	TRUE	1	1	1	1	1	1	1	1	1	1	1	1	1	1	1	1	1	1	1	1	1	1	1	1	1
CPI-SC067433F6B	COL3A1_a10b1 complex	simple:P02461	complex:a10b1 complex	COL3A1		TRUE	FALSE	FALSE	curated	TRUE	0	0	1	0	1	1	1	1	1	1	0.064	0.064	1	0.064	1	1	1	1	1	1	1	1	1	1	1
CPI-SC0B6F1A278	COL4A1_a10b1 complex	simple:P02462	complex:a10b1 complex	COL4A1		TRUE	FALSE	FALSE	curated	TRUE	1	1	1	1	1	1	1	1	1	1	1	1	1	1	1	1	1	1	1	1	1	1	1	1	1
CPI-SC0D19BAF15	FN1_a10b1 complex	simple:P02751	complex:a10b1 complex	FN1		TRUE	FALSE	FALSE	curated	TRUE	0	0	1	0	1	1	1	1	1	1	0.622	0.622	1	0.622	1	1	1	1	1	1	1	1	1	1	1
CPI-SC0F516B854	COL5A2_a10b1 complex	simple:P05997	complex:a10b1 complex	COL5A2		TRUE	FALSE	FALSE	curated	TRUE	1	0.872	1	0.936	1	0.942	0.57	1	0.308	1	0.512	0.448	1	0.448	1	0.186	0	1	0	1	1	1	1	1	1
CPI-SC011F01833	COL1A2_a10b1 complex	simple:P08123	complex:a10b1 complex	COL1A2		TRUE	FALSE	FALSE	curated	TRUE	1	1	1	1	1	0.192	0	1	0	1	1	1	1	1	1	1	1	1	1	1	1	1	1	1	1
CPI-SC0FA79E269	COL4A2_a10b1 complex	simple:P08572	complex:a10b1 complex	COL4A2		TRUE	FALSE	FALSE	curated	TRUE	0.82	0.57	1	0.5	1	0	0	1	0	1	0.064	0.064	1	0.064	1	1	1	1	1	1	1	1	1	1	1
CPI-SC04936738A	COL11A1_a10b1 complex	simple:P12107	complex:a10b1 complex	COL11A1		TRUE	FALSE	FALSE	curated	TRUE	1	1	1	1	1	1	1	1	1	1	1	1	1	1	1	1	1	1	1	1	1	1	1	1	1
CPI-SC02B111AB0	COL6A1_a10b1 complex	simple:P12109	complex:a10b1 complex	COL6A1		TRUE	FALSE	FALSE	curated	TRUE	1	1	1	1	1	1	1	1	1	1	1	1	1	1	1	1	1	1	1	1	1	1	1	1	1
CPI-SC0CE851065	COL6A2_a10b1 complex	simple:P12110	complex:a10b1 complex	COL6A2		TRUE	FALSE	FALSE	curated	TRUE	1	1	1	1	1	1	1	1	1	1	1	1	1	1	1	1	1	1	1	1	1	1	1	1	1
CPI-SC0D6C777F2	COL11A2_a10b1 complex	simple:P13942	complex:a10b1 complex	COL11A2		TRUE	FALSE	FALSE	curated	TRUE	1	1	1	1	1	1	1	1	1	1	1	1	1	1	1	1	1	1	1	1	1	1	1	1	1
CPI-SC0F74C069F	COL9A1_a10b1 complex	simple:P20849	complex:a10b1 complex	COL9A1		TRUE	FALSE	FALSE	curated	TRUE	1	1	1	1	1	1	1	1	1	1	1	1	1	1	1	1	1	1	1	1	1	1	1	1	1
CPI-SC041DEF0FB	COL5A1_a10b1 complex	simple:P20908	complex:a10b1 complex	COL5A1		TRUE	FALSE	FALSE	curated	TRUE	1	1	1	1	1	1	0.82	1	0.552	1	0.058	0	1	0	1	0	0	1	0	1	1	1	1	1	1
CPI-SC0C907A888	COL8A2_a10b1 complex	simple:P25067	complex:a10b1 complex	COL8A2		TRUE	FALSE	FALSE	curated	TRUE	1	1	1	1	1	0	0	1	0	1	1	1	1	1	1	0	0	1	0	1	1	1	1	1	1
CPI-SC08B1D5269	COL5A3_a10b1 complex	simple:P25940	complex:a10b1 complex	COL5A3		TRUE	FALSE	FALSE	curated	TRUE	1	1	1	1	1	1	1	1	1	1	1	1	1	1	1	1	1	1	1	1	1	1	1	1	1
CPI-SC0F8101D41	COL8A1_a10b1 complex	simple:P27658	complex:a10b1 complex	COL8A1		TRUE	FALSE	FALSE	curated	TRUE	1	1	1	1	1	1	1	1	1	1	1	1	1	1	1	1	1	1	1	1	1	1	1	1	1
CPI-SC087556B01	COL4A5_a10b1 complex	simple:P29400	complex:a10b1 complex	COL4A5		TRUE	FALSE	FALSE	curated	TRUE	1	1	1	1	1	0.884	0.826	1	0.436	1	0.68	0.552	1	0.68	1	0	0	1	0	1	0.192	0.192	1	0.064	1
CPI-SC08E75294D	COL15A1_a10b1 complex	simple:P39059	complex:a10b1 complex	COL15A1		TRUE	FALSE	FALSE	curated	TRUE	1	1	1	1	1	0	0	1	0	1	0	0	1	0	1	1	0.936	1	0.936	1	1	1	1	1	1
CPI-SC0017F527E	COL18A1_a10b1 complex	simple:P39060	complex:a10b1 complex	COL18A1		TRUE	FALSE	FALSE	curated	TRUE	1	1	1	1	1	0	0	1	0	1	1	1	1	1	1	0	0	1	0	1	1	1	1	1	1
CPI-SC00C0800EB	COL4A4_a10b1 complex	simple:P53420	complex:a10b1 complex	COL4A4		TRUE	FALSE	FALSE	curated	TRUE	1	1	1	1	1	1	1	1	1	1	1	1	1	1	1	0	0	1	0	1	1	1	1	1	1
CPI-SC0A3F146C2	COL4A3_a10b1 complex	simple:Q01955	complex:a10b1 complex	COL4A3		TRUE	FALSE	FALSE	curated	TRUE	1	1	1	1	1	1	1	1	1	1	1	1	1	1	1	1	1	1	1	1	1	1	1	1	1
CPI-SC008F4294F	COL7A1_a10b1 complex	simple:Q02388	complex:a10b1 complex	COL7A1		TRUE	FALSE	FALSE	curated	TRUE	1	1	1	1	1	1	1	1	1	1	1	1	1	1	1	1	1	1	1	1	1	1	1	1	1
CPI-SC0A199B69E	COL10A1_a10b1 complex	simple:Q03692	complex:a10b1 complex	COL10A1		TRUE	FALSE	FALSE	curated	TRUE	1	1	1	1	1	0.942	0.942	1	0.686	1	0	0	1	0	1	0	0	1	0	1	1	1	1	1	1
CPI-SC015980AEB	COL14A1_a10b1 complex	simple:Q05707	complex:a10b1 complex	COL14A1		TRUE	FALSE	FALSE	curated	TRUE	1	1	1	1	1	0	0	1	0	1	1	1	1	1	1	0	0	1	0	1	1	1	1	1	1
CPI-SC0F94B2CF9	COL16A1_a10b1 complex	simple:Q07092	complex:a10b1 complex	COL16A1		TRUE	FALSE	FALSE	curated	TRUE	1	1	1	1	1	1	1	1	1	1	0.256	0.256	1	0.128	1	1	1	1	1	1	1	1	1	1	1
CPI-SC05565E8CE	COL4A6_a10b1 complex	simple:Q14031	complex:a10b1 complex	COL4A6		TRUE	FALSE	FALSE	curated	TRUE	1	1	1	1	1	1	1	1	1	1	1	1	1	1	1	1	1	1	1	1	1	1	1	1	1
CPI-SC0517A327B	COL9A3_a10b1 complex	simple:Q14050	complex:a10b1 complex	COL9A3		TRUE	FALSE	FALSE	curated	TRUE	1	1	1	1	1	1	1	1	1	1	1	1	1	1	1	1	1	1	1	1	1	1	1	1	1
CPI-SC067EE23E1	COL9A2_a10b1 complex	simple:Q14055	complex:a10b1 complex	COL9A2		TRUE	FALSE	FALSE	curated	TRUE	1	1	1	1	1	0	0	1	0	1	1	1	1	1	1	0	0	1	0	1	1	1	1	1	1
CPI-SC09DFB2ACA	COL19A1_a10b1 complex	simple:Q14993	complex:a10b1 complex	COL19A1		TRUE	FALSE	FALSE	curated	TRUE	1	1	1	1	1	1	1	1	1	1	1	1	1	1	1	1	1	1	1	1	1	1	1	1	1
CPI-SC090311934	COL24A1_a10b1 complex	simple:Q17RW2	complex:a10b1 complex	COL24A1		TRUE	FALSE	FALSE	curated	TRUE	0	0	1	0	1	1	1	1	1	1	1	1	1	1	1	1	1	1	1	1	1	1	1	1	1
CPI-SC05D8C0EF5	COL28A1_a10b1 complex	simple:Q2UY09	complex:a10b1 complex	COL28A1		TRUE	FALSE	FALSE	curated	TRUE	1	1	1	1	1	1	1	1	1	1	1	1	1	1	1	1	1	1	1	1	1	1	1	1	1
CPI-SC0725E3A76	COL13A1_a10b1 complex	simple:Q5TAT6	complex:a10b1 complex	COL13A1		FALSE	FALSE	FALSE	curated	TRUE	1	1	1	1	1	1	1	1	1	1	1	1	1	1	1	1	1	1	1	1	1	1	1	1	1
CPI-SC0C9CBDD21	COL27A1_a10b1 complex	simple:Q8IZC6	complex:a10b1 complex	COL27A1		TRUE	FALSE	FALSE	curated	TRUE	0	0	1	0	1	1	1	1	1	1	0.814	0.756	1	0.756	1	1	1	1	1	1	1	1	1	1	1
CPI-SC0BA1D5E00	COL22A1_a10b1 complex	simple:Q8NFW1	complex:a10b1 complex	COL22A1		TRUE	FALSE	FALSE	curated	TRUE	0	0	1	0	1	1	1	1	1	1	1	1	1	1	1	1	1	1	1	1	1	1	1	1	1
CPI-SC0147A8A42	COL26A1_a10b1 complex	simple:Q96A83	complex:a10b1 complex	COL26A1		TRUE	FALSE	FALSE	curated	TRUE	1	1	1	1	1	1	1	1	1	1	1	1	1	1	1	1	1	1	1	1	1	1	1	1	1
CPI-SC08938BB1C	COL21A1_a10b1 complex	simple:Q96P44	complex:a10b1 complex	COL21A1		TRUE	FALSE	FALSE	curated	TRUE	1	1	1	1	1	1	1	1	1	1	1	1	1	1	1	1	1	1	1	1	1	1	1	1	1
CPI-SC02131C05A	COL12A1_a10b1 complex	simple:Q99715	complex:a10b1 complex	COL12A1		TRUE	FALSE	FALSE	curated	TRUE	1	1	1	1	1	1	1	1	1	1	1	1	1	1	1	1	1	1	1	1	1	1	1	1	1
CPI-SC0BF16A11C	COL20A1_a10b1 complex	simple:Q9P218	complex:a10b1 complex	COL20A1		TRUE	FALSE	FALSE	curated	TRUE	1	1	1	1	1	1	1	1	1	1	1	1	1	1	1	1	1	1	1	1	1	1	1	1	1
CPI-SC06B4C6DD5	COL17A1_a10b1 complex	simple:Q9UMD9	complex:a10b1 complex	COL17A1		TRUE	FALSE	FALSE	curated	TRUE	1	1	1	1	1	1	1	1	1	1	1	1	1	1	1	1	1	1	1	1	1	1	1	1	1
CPI-SC07E0348EF	COL6A6_a11b1 complex	simple:A6NMZ7	complex:a11b1 complex	COL6A6		TRUE	FALSE	FALSE	curated	TRUE	1	1	1	1	1	1	1	1	1	1	1	1	1	1	1	1	1	1	1	1	1	1	1	1	1
CPI-SC0F7E26271	COL1A1_a11b1 complex	simple:P02452	complex:a11b1 complex	COL1A1		TRUE	FALSE	FALSE	curated	TRUE	1	1	1	1	1	1	1	1	1	1	1	1	1	1	1	1	1	1	1	1	1	1	1	1	1
CPI-SC0CF621D48	COL2A1_a11b1 complex	simple:P02458	complex:a11b1 complex	COL2A1		TRUE	FALSE	FALSE	curated	TRUE	1	1	1	1	1	1	1	1	1	1	1	1	1	1	1	1	1	1	1	1	1	1	1	1	1
CPI-SC0A8902C85	COL3A1_a11b1 complex	simple:P02461	complex:a11b1 complex	COL3A1		TRUE	FALSE	FALSE	curated	TRUE	1	1	1	1	1	1	1	1	1	1	1	1	1	1	1	1	1	1	1	1	1	1	1	1	1
CPI-SC0A0532ADC	COL4A1_a11b1 complex	simple:P02462	complex:a11b1 complex	COL4A1		TRUE	FALSE	FALSE	curated	TRUE	1	1	1	1	1	1	1	1	1	1	1	1	1	1	1	1	1	1	1	1	1	1	1	1	1
CPI-SC0CFF5E19D	FN1_a11b1 complex	simple:P02751	complex:a11b1 complex	FN1		TRUE	FALSE	FALSE	curated	TRUE	1	1	1	1	1	1	1	1	1	1	1	1	1	1	1	1	1	1	1	1	1	1	1	1	1
CPI-SC0DF641DAA	COL5A2_a11b1 complex	simple:P05997	complex:a11b1 complex	COL5A2		TRUE	FALSE	FALSE	curated	TRUE	1	1	1	1	1	1	1	1	1	1	1	1	1	1	1	1	1	1	1	1	1	1	1	1	1
CPI-SC0681D30FE	COL1A2_a11b1 complex	simple:P08123	complex:a11b1 complex	COL1A2		TRUE	FALSE	FALSE	curated	TRUE	1	1	1	1	1	1	1	1	1	1	1	1	1	1	1	1	1	1	1	1	1	1	1	1	1
CPI-SC02017BE74	COL4A2_a11b1 complex	simple:P08572	complex:a11b1 complex	COL4A2		TRUE	FALSE	FALSE	curated	TRUE	1	1	1	1	1	1	1	1	1	1	1	1	1	1	1	1	1	1	1	1	1	1	1	1	1
CPI-SC0861656EC	COL11A1_a11b1 complex	simple:P12107	complex:a11b1 complex	COL11A1		TRUE	FALSE	FALSE	curated	TRUE	1	1	1	1	1	1	1	1	1	1	1	1	1	1	1	1	1	1	1	1	1	1	1	1	1
CPI-SC04085F9F9	COL6A1_a11b1 complex	simple:P12109	complex:a11b1 complex	COL6A1		TRUE	FALSE	FALSE	curated	TRUE	1	1	1	1	1	1	1	1	1	1	1	1	1	1	1	1	1	1	1	1	1	1	1	1	1
CPI-SC0A54B5323	COL6A2_a11b1 complex	simple:P12110	complex:a11b1 complex	COL6A2		TRUE	FALSE	FALSE	curated	TRUE	1	1	1	1	1	1	1	1	1	1	1	1	1	1	1	1	1	1	1	1	1	1	1	1	1
CPI-SC0CA323AE3	COL11A2_a11b1 complex	simple:P13942	complex:a11b1 complex	COL11A2		TRUE	FALSE	FALSE	curated	TRUE	1	1	1	1	1	1	1	1	1	1	1	1	1	1	1	1	1	1	1	1	1	1	1	1	1
CPI-SC0CBC30AB7	COL9A1_a11b1 complex	simple:P20849	complex:a11b1 complex	COL9A1		TRUE	FALSE	FALSE	curated	TRUE	1	1	1	1	1	1	1	1	1	1	1	1	1	1	1	1	1	1	1	1	1	1	1	1	1
CPI-SC0092846B0	COL5A1_a11b1 complex	simple:P20908	complex:a11b1 complex	COL5A1		TRUE	FALSE	FALSE	curated	TRUE	1	1	1	1	1	1	1	1	1	1	1	1	1	1	1	1	1	1	1	1	1	1	1	1	1
CPI-SC08AF9CA91	COL8A2_a11b1 complex	simple:P25067	complex:a11b1 complex	COL8A2		TRUE	FALSE	FALSE	curated	TRUE	1	1	1	1	1	1	1	1	1	1	1	1	1	1	1	1	1	1	1	1	1	1	1	1	1
CPI-SC07E958BDE	COL5A3_a11b1 complex	simple:P25940	complex:a11b1 complex	COL5A3		TRUE	FALSE	FALSE	curated	TRUE	1	1	1	1	1	1	1	1	1	1	1	1	1	1	1	1	1	1	1	1	1	1	1	1	1
CPI-SC08CC68F11	COL8A1_a11b1 complex	simple:P27658	complex:a11b1 complex	COL8A1		TRUE	FALSE	FALSE	curated	TRUE	1	1	1	1	1	1	1	1	1	1	1	1	1	1	1	1	1	1	1	1	1	1	1	1	1
CPI-SC0CE433AB8	COL4A5_a11b1 complex	simple:P29400	complex:a11b1 complex	COL4A5		TRUE	FALSE	FALSE	curated	TRUE	1	1	1	1	1	1	1	1	1	1	1	1	1	1	1	1	1	1	1	1	1	1	1	1	1
CPI-SC03BFF1D95	COL15A1_a11b1 complex	simple:P39059	complex:a11b1 complex	COL15A1		TRUE	FALSE	FALSE	curated	TRUE	1	1	1	1	1	1	1	1	1	1	1	1	1	1	1	1	1	1	1	1	1	1	1	1	1
CPI-SC03ADD2063	COL18A1_a11b1 complex	simple:P39060	complex:a11b1 complex	COL18A1		TRUE	FALSE	FALSE	curated	TRUE	1	1	1	1	1	1	1	1	1	1	1	1	1	1	1	1	1	1	1	1	1	1	1	1	1
CPI-SC0082A7233	COL4A4_a11b1 complex	simple:P53420	complex:a11b1 complex	COL4A4		TRUE	FALSE	FALSE	curated	TRUE	1	1	1	1	1	1	1	1	1	1	1	1	1	1	1	1	1	1	1	1	1	1	1	1	1
CPI-SC0674C647E	COL4A3_a11b1 complex	simple:Q01955	complex:a11b1 complex	COL4A3		TRUE	FALSE	FALSE	curated	TRUE	1	1	1	1	1	1	1	1	1	1	1	1	1	1	1	1	1	1	1	1	1	1	1	1	1
CPI-SC03D71E025	COL7A1_a11b1 complex	simple:Q02388	complex:a11b1 complex	COL7A1		TRUE	FALSE	FALSE	curated	TRUE	1	1	1	1	1	1	1	1	1	1	1	1	1	1	1	1	1	1	1	1	1	1	1	1	1
CPI-SC0DF986F22	COL10A1_a11b1 complex	simple:Q03692	complex:a11b1 complex	COL10A1		TRUE	FALSE	FALSE	curated	TRUE	1	1	1	1	1	1	1	1	1	1	1	1	1	1	1	1	1	1	1	1	1	1	1	1	1
CPI-SC060984F83	COL14A1_a11b1 complex	simple:Q05707	complex:a11b1 complex	COL14A1		TRUE	FALSE	FALSE	curated	TRUE	1	1	1	1	1	1	1	1	1	1	1	1	1	1	1	1	1	1	1	1	1	1	1	1	1
CPI-SC0014D5A6E	COL16A1_a11b1 complex	simple:Q07092	complex:a11b1 complex	COL16A1		TRUE	FALSE	FALSE	curated	TRUE	1	1	1	1	1	1	1	1	1	1	1	1	1	1	1	1	1	1	1	1	1	1	1	1	1
CPI-SC0B066E03C	COL4A6_a11b1 complex	simple:Q14031	complex:a11b1 complex	COL4A6		TRUE	FALSE	FALSE	curated	TRUE	1	1	1	1	1	1	1	1	1	1	1	1	1	1	1	1	1	1	1	1	1	1	1	1	1
CPI-SC0B4BD965C	COL9A3_a11b1 complex	simple:Q14050	complex:a11b1 complex	COL9A3		TRUE	FALSE	FALSE	curated	TRUE	1	1	1	1	1	1	1	1	1	1	1	1	1	1	1	1	1	1	1	1	1	1	1	1	1
CPI-SC0247E9ADB	COL9A2_a11b1 complex	simple:Q14055	complex:a11b1 complex	COL9A2		TRUE	FALSE	FALSE	curated	TRUE	1	1	1	1	1	1	1	1	1	1	1	1	1	1	1	1	1	1	1	1	1	1	1	1	1
CPI-SC0035F0B0F	COL19A1_a11b1 complex	simple:Q14993	complex:a11b1 complex	COL19A1		TRUE	FALSE	FALSE	curated	TRUE	1	1	1	1	1	1	1	1	1	1	1	1	1	1	1	1	1	1	1	1	1	1	1	1	1
CPI-SC06ACCFA52	COL24A1_a11b1 complex	simple:Q17RW2	complex:a11b1 complex	COL24A1		TRUE	FALSE	FALSE	curated	TRUE	1	1	1	1	1	1	1	1	1	1	1	1	1	1	1	1	1	1	1	1	1	1	1	1	1
CPI-SC069F9E62C	COL28A1_a11b1 complex	simple:Q2UY09	complex:a11b1 complex	COL28A1		TRUE	FALSE	FALSE	curated	TRUE	1	1	1	1	1	1	1	1	1	1	1	1	1	1	1	1	1	1	1	1	1	1	1	1	1
CPI-SC0D2BDC009	COL13A1_a11b1 complex	simple:Q5TAT6	complex:a11b1 complex	COL13A1		FALSE	FALSE	FALSE	curated	TRUE	1	1	1	1	1	1	1	1	1	1	1	1	1	1	1	1	1	1	1	1	1	1	1	1	1
CPI-SC05F111D21	COL27A1_a11b1 complex	simple:Q8IZC6	complex:a11b1 complex	COL27A1		TRUE	FALSE	FALSE	curated	TRUE	1	1	1	1	1	1	1	1	1	1	1	1	1	1	1	1	1	1	1	1	1	1	1	1	1
CPI-SC0BCD683D4	COL22A1_a11b1 complex	simple:Q8NFW1	complex:a11b1 complex	COL22A1		TRUE	FALSE	FALSE	curated	TRUE	1	1	1	1	1	1	1	1	1	1	1	1	1	1	1	1	1	1	1	1	1	1	1	1	1
CPI-SC041215790	COL26A1_a11b1 complex	simple:Q96A83	complex:a11b1 complex	COL26A1		TRUE	FALSE	FALSE	curated	TRUE	1	1	1	1	1	1	1	1	1	1	1	1	1	1	1	1	1	1	1	1	1	1	1	1	1
CPI-SC037C3901A	COL21A1_a11b1 complex	simple:Q96P44	complex:a11b1 complex	COL21A1		TRUE	FALSE	FALSE	curated	TRUE	1	1	1	1	1	1	1	1	1	1	1	1	1	1	1	1	1	1	1	1	1	1	1	1	1
CPI-SC05B2AA866	COL12A1_a11b1 complex	simple:Q99715	complex:a11b1 complex	COL12A1		TRUE	FALSE	FALSE	curated	TRUE	1	1	1	1	1	1	1	1	1	1	1	1	1	1	1	1	1	1	1	1	1	1	1	1	1
CPI-SC051B1E9C4	COL20A1_a11b1 complex	simple:Q9P218	complex:a11b1 complex	COL20A1		TRUE	FALSE	FALSE	curated	TRUE	1	1	1	1	1	1	1	1	1	1	1	1	1	1	1	1	1	1	1	1	1	1	1	1	1
CPI-SC0247375A7	COL17A1_a11b1 complex	simple:Q9UMD9	complex:a11b1 complex	COL17A1		TRUE	FALSE	FALSE	curated	TRUE	1	1	1	1	1	1	1	1	1	1	1	1	1	1	1	1	1	1	1	1	1	1	1	1	1
CPI-SC0B808E56A	COL6A6_a1b1 complex	simple:A6NMZ7	complex:a1b1 complex	COL6A6		TRUE	FALSE	FALSE	curated	TRUE	1	1	1	1	1	1	1	1	1	1	1	1	1	1	1	1	1	1	1	1	1	1	1	1	1
CPI-SC0F73E9099	COL1A1_a1b1 complex	simple:P02452	complex:a1b1 complex	COL1A1		TRUE	FALSE	FALSE	curated	TRUE	1	1	1	1	1	1	1	1	1	1	1	1	1	1	1	1	1	1	1	1	1	1	1	1	1
CPI-SC016235D3A	COL2A1_a1b1 complex	simple:P02458	complex:a1b1 complex	COL2A1		TRUE	FALSE	FALSE	curated	TRUE	1	1	1	1	1	1	1	1	1	1	1	1	1	1	1	1	1	1	1	1	1	1	1	1	1
CPI-SC0BC63F8C0	COL3A1_a1b1 complex	simple:P02461	complex:a1b1 complex	COL3A1		TRUE	FALSE	FALSE	curated	TRUE	1	0	1	1	1	1	1	1	1	1	1	0.064	1	1	1	1	1	1	1	1	1	1	1	1	1
CPI-SC0672FBD31	COL4A1_a1b1 complex	simple:P02462	complex:a1b1 complex	COL4A1		TRUE	FALSE	FALSE	curated	TRUE	1	1	1	1	1	1	1	1	1	1	1	1	1	1	1	1	1	1	1	1	1	1	1	1	1
CPI-SC0545E2502	COL5A2_a1b1 complex	simple:P05997	complex:a1b1 complex	COL5A2		TRUE	FALSE	FALSE	curated	TRUE	1	0.808	1	1	1	1	0.192	1	1	1	1	0.384	1	1	1	1	0	1	1	1	1	1	1	1	1
CPI-SC006E22794	COL1A2_a1b1 complex	simple:P08123	complex:a1b1 complex	COL1A2		TRUE	FALSE	FALSE	curated	TRUE	1	1	1	1	1	1	0	1	1	1	1	1	1	1	1	1	1	1	1	1	1	1	1	1	1
CPI-SC0458F68A5	COL4A2_a1b1 complex	simple:P08572	complex:a1b1 complex	COL4A2		TRUE	FALSE	FALSE	curated	TRUE	1	0.314	1	1	1	1	0	1	1	1	1	0.064	1	1	1	1	1	1	1	1	1	1	1	1	1
CPI-SC06E5E0C83	COL11A1_a1b1 complex	simple:P12107	complex:a1b1 complex	COL11A1		TRUE	FALSE	FALSE	curated	TRUE	1	1	1	1	1	1	1	1	1	1	1	1	1	1	1	1	1	1	1	1	1	1	1	1	1
CPI-SC09FDA4F45	COL6A1_a1b1 complex	simple:P12109	complex:a1b1 complex	COL6A1		TRUE	FALSE	FALSE	curated	TRUE	1	1	1	1	1	1	1	1	1	1	1	1	1	1	1	1	1	1	1	1	1	1	1	1	1
CPI-SC0F4BC2909	COL6A2_a1b1 complex	simple:P12110	complex:a1b1 complex	COL6A2		TRUE	FALSE	FALSE	curated	TRUE	1	1	1	1	1	1	1	1	1	1	1	1	1	1	1	1	1	1	1	1	1	1	1	1	1
CPI-SC0A8E69BC5	COL11A2_a1b1 complex	simple:P13942	complex:a1b1 complex	COL11A2		TRUE	FALSE	FALSE	curated	TRUE	1	1	1	1	1	1	1	1	1	1	1	1	1	1	1	1	1	1	1	1	1	1	1	1	1
CPI-SC05B6D413B	COL9A1_a1b1 complex	simple:P20849	complex:a1b1 complex	COL9A1		TRUE	FALSE	FALSE	curated	TRUE	1	1	1	1	1	1	1	1	1	1	1	1	1	1	1	1	1	1	1	1	1	1	1	1	1
CPI-SC05992FDC8	COL5A1_a1b1 complex	simple:P20908	complex:a1b1 complex	COL5A1		TRUE	FALSE	FALSE	curated	TRUE	1	1	1	1	1	1	0.32	1	1	1	1	0	1	1	1	1	0	1	1	1	1	1	1	1	1
CPI-SC069F95780	COL8A2_a1b1 complex	simple:P25067	complex:a1b1 complex	COL8A2		TRUE	FALSE	FALSE	curated	TRUE	1	1	1	1	1	1	0	1	1	1	1	1	1	1	1	1	0	1	1	1	1	1	1	1	1
CPI-SC0DAD29856	COL5A3_a1b1 complex	simple:P25940	complex:a1b1 complex	COL5A3		TRUE	FALSE	FALSE	curated	TRUE	1	1	1	1	1	1	1	1	1	1	1	1	1	1	1	1	1	1	1	1	1	1	1	1	1
CPI-SC02F06FF62	COL8A1_a1b1 complex	simple:P27658	complex:a1b1 complex	COL8A1		TRUE	FALSE	FALSE	curated	TRUE	1	1	1	1	1	1	1	1	1	1	1	1	1	1	1	1	1	1	1	1	1	1	1	1	1
CPI-SC0EC572716	COL4A5_a1b1 complex	simple:P29400	complex:a1b1 complex	COL4A5		TRUE	FALSE	FALSE	curated	TRUE	1	1	1	1	1	1	0.448	1	1	1	1	0.552	1	1	1	1	0	1	1	1	1	0.064	1	1	1
CPI-SC0F8D27FBC	COL15A1_a1b1 complex	simple:P39059	complex:a1b1 complex	COL15A1		TRUE	FALSE	FALSE	curated	TRUE	1	1	1	1	1	1	0	1	1	1	1	0	1	1	1	1	0.872	1	1	1	1	1	1	1	1
CPI-SC0EA3FC100	COL18A1_a1b1 complex	simple:P39060	complex:a1b1 complex	COL18A1		TRUE	FALSE	FALSE	curated	TRUE	1	1	1	1	1	1	0	1	1	1	1	1	1	1	1	1	0	1	1	1	1	1	1	1	1
CPI-SC091173D82	COL4A4_a1b1 complex	simple:P53420	complex:a1b1 complex	COL4A4		TRUE	FALSE	FALSE	curated	TRUE	1	1	1	1	1	1	0.878	1	1	1	1	1	1	1	1	1	0	1	1	1	1	1	1	1	1
CPI-SC07FB88720	COL4A3_a1b1 complex	simple:Q01955	complex:a1b1 complex	COL4A3		TRUE	FALSE	FALSE	curated	TRUE	1	1	1	1	1	1	1	1	1	1	1	1	1	1	1	1	1	1	1	1	1	1	1	1	1
CPI-SC035953E6B	COL7A1_a1b1 complex	simple:Q02388	complex:a1b1 complex	COL7A1		TRUE	FALSE	FALSE	curated	TRUE	1	1	1	1	1	1	1	1	1	1	1	1	1	1	1	1	1	1	1	1	1	1	1	1	1
CPI-SC01115AAD1	COL10A1_a1b1 complex	simple:Q03692	complex:a1b1 complex	COL10A1		TRUE	FALSE	FALSE	curated	TRUE	1	1	1	1	1	1	0.57	1	1	1	1	0	1	1	1	1	0	1	1	1	1	1	1	1	1
CPI-SC0BD4C290F	COL14A1_a1b1 complex	simple:Q05707	complex:a1b1 complex	COL14A1		TRUE	FALSE	FALSE	curated	TRUE	1	1	1	1	1	1	0	1	1	1	1	1	1	1	1	1	0	1	1	1	1	1	1	1	1
CPI-SC053BBE2B1	COL16A1_a1b1 complex	simple:Q07092	complex:a1b1 complex	COL16A1		TRUE	FALSE	FALSE	curated	TRUE	1	1	1	1	1	1	1	1	1	1	1	0.128	1	1	1	1	1	1	1	1	1	1	1	1	1
CPI-SC0DA5EFA18	COL4A6_a1b1 complex	simple:Q14031	complex:a1b1 complex	COL4A6		TRUE	FALSE	FALSE	curated	TRUE	1	1	1	1	1	1	1	1	1	1	1	1	1	1	1	1	1	1	1	1	1	1	1	1	1
CPI-SC0F778DC8E	COL9A3_a1b1 complex	simple:Q14050	complex:a1b1 complex	COL9A3		TRUE	FALSE	FALSE	curated	TRUE	1	1	1	1	1	1	1	1	1	1	1	1	1	1	1	1	1	1	1	1	1	1	1	1	1
CPI-SC0F590482E	COL9A2_a1b1 complex	simple:Q14055	complex:a1b1 complex	COL9A2		TRUE	FALSE	FALSE	curated	TRUE	1	1	1	1	1	1	0	1	1	1	1	1	1	1	1	1	0	1	1	1	1	1	1	1	1
CPI-SC0BA41B0D3	COL19A1_a1b1 complex	simple:Q14993	complex:a1b1 complex	COL19A1		TRUE	FALSE	FALSE	curated	TRUE	1	1	1	1	1	1	1	1	1	1	1	1	1	1	1	1	1	1	1	1	1	1	1	1	1
CPI-SC090DB3159	COL24A1_a1b1 complex	simple:Q17RW2	complex:a1b1 complex	COL24A1		TRUE	FALSE	FALSE	curated	TRUE	1	0	1	1	1	1	1	1	1	1	1	1	1	1	1	1	1	1	1	1	1	1	1	1	1
CPI-SC0FF018913	COL28A1_a1b1 complex	simple:Q2UY09	complex:a1b1 complex	COL28A1		TRUE	FALSE	FALSE	curated	TRUE	1	1	1	1	1	1	1	1	1	1	1	1	1	1	1	1	1	1	1	1	1	1	1	1	1
CPI-SC08BF895FC	COL13A1_a1b1 complex	simple:Q5TAT6	complex:a1b1 complex	COL13A1		FALSE	FALSE	FALSE	curated	TRUE	1	1	1	1	1	1	1	1	1	1	1	1	1	1	1	1	1	1	1	1	1	1	1	1	1
CPI-SC0D7F33CFB	COL27A1_a1b1 complex	simple:Q8IZC6	complex:a1b1 complex	COL27A1		TRUE	FALSE	FALSE	curated	TRUE	1	0	1	1	1	1	1	1	1	1	1	0.756	1	1	1	1	1	1	1	1	1	1	1	1	1
CPI-SC040B3EFBC	COL22A1_a1b1 complex	simple:Q8NFW1	complex:a1b1 complex	COL22A1		TRUE	FALSE	FALSE	curated	TRUE	1	0	1	1	1	1	1	1	1	1	1	1	1	1	1	1	1	1	1	1	1	1	1	1	1
CPI-SC0EACF2D60	COL26A1_a1b1 complex	simple:Q96A83	complex:a1b1 complex	COL26A1		TRUE	FALSE	FALSE	curated	TRUE	1	1	1	1	1	1	1	1	1	1	1	1	1	1	1	1	1	1	1	1	1	1	1	1	1
CPI-SC09C06C70F	COL21A1_a1b1 complex	simple:Q96P44	complex:a1b1 complex	COL21A1		TRUE	FALSE	FALSE	curated	TRUE	1	1	1	1	1	1	1	1	1	1	1	1	1	1	1	1	1	1	1	1	1	1	1	1	1
CPI-SC004A436C5	COL12A1_a1b1 complex	simple:Q99715	complex:a1b1 complex	COL12A1		TRUE	FALSE	FALSE	curated	TRUE	1	1	1	1	1	1	1	1	1	1	1	1	1	1	1	1	1	1	1	1	1	1	1	1	1
CPI-SC00BE2EEE3	COL20A1_a1b1 complex	simple:Q9P218	complex:a1b1 complex	COL20A1		TRUE	FALSE	FALSE	curated	TRUE	1	1	1	1	1	1	1	1	1	1	1	1	1	1	1	1	1	1	1	1	1	1	1	1	1
CPI-SC08AA91C84	COL17A1_a1b1 complex	simple:Q9UMD9	complex:a1b1 complex	COL17A1		TRUE	FALSE	FALSE	curated	TRUE	1	1	1	1	1	1	1	1	1	1	1	1	1	1	1	1	1	1	1	1	1	1	1	1	1
CPI-SC0EAF80261	SEMA7A_a1b1 complex	simple:O75326	complex:a1b1 complex	SEMA7A		FALSE	FALSE	FALSE	curated	TRUE	1	1	1	1	1	1	0	1	1	1	1	0.872	1	1	1	1	0	1	1	1	1	1	1	1	1
CPI-SC05D87F723	COL6A6_a2b1 complex	simple:A6NMZ7	complex:a2b1 complex	COL6A6		TRUE	FALSE	FALSE	curated	TRUE	1	1	1	1	1	1	1	1	1	1	1	1	1	1	1	1	1	1	1	1	1	1	1	1	1
CPI-SC01EA4FF6B	COL1A1_a2b1 complex	simple:P02452	complex:a2b1 complex	COL1A1		TRUE	FALSE	FALSE	curated	TRUE	1	1	1	1	1	1	1	1	1	1	1	1	1	1	1	1	1	1	1	1	1	1	1	1	1
CPI-SC036D78A43	COL2A1_a2b1 complex	simple:P02458	complex:a2b1 complex	COL2A1		TRUE	FALSE	FALSE	curated	TRUE	1	1	1	1	1	1	1	1	1	1	1	1	1	1	1	1	1	1	1	1	1	1	1	1	1
CPI-SC054484F7B	COL3A1_a2b1 complex	simple:P02461	complex:a2b1 complex	COL3A1		TRUE	FALSE	FALSE	curated	TRUE	0	0	0.366	0	1	1	1	1	1	1	0	0.448	0.256	0.064	1	1	1	1	1	1	1	1	1	1	1
CPI-SC02392F4AF	COL4A1_a2b1 complex	simple:P02462	complex:a2b1 complex	COL4A1		TRUE	FALSE	FALSE	curated	TRUE	1	1	1	1	1	1	1	1	1	1	1	1	1	1	1	1	1	1	1	1	1	1	1	1	1
CPI-SC01FFC9392	FN1_a2b1 complex	simple:P02751	complex:a2b1 complex	FN1		TRUE	FALSE	FALSE	curated	TRUE	0	0	0	0	1	1	1	1	1	1	0.558	0.622	0.622	0.622	1	1	1	1	1	1	1	1	1	1	1
CPI-SC0CA7B34A5	COL5A2_a2b1 complex	simple:P05997	complex:a2b1 complex	COL5A2		TRUE	FALSE	FALSE	curated	TRUE	0	1	0.75	1	1	0	1	0.622	0.872	1	0.128	0.448	0.686	0.448	1	0	0.872	0.622	0.25	1	1	1	1	1	1
CPI-SC05CCF815E	COL1A2_a2b1 complex	simple:P08123	complex:a2b1 complex	COL1A2		TRUE	FALSE	FALSE	curated	TRUE	1	1	1	1	1	0	1	0.622	0.192	1	1	1	1	1	1	1	1	1	1	1	1	1	1	1	1
CPI-SC07222A428	COL4A2_a2b1 complex	simple:P08572	complex:a2b1 complex	COL4A2		TRUE	FALSE	FALSE	curated	TRUE	0	1	0.686	0.814	1	0	0	0.064	0	1	0	0.186	0.186	0.064	1	1	1	1	1	1	0.686	1	1	1	1
CPI-SC0FBFA176B	COL11A1_a2b1 complex	simple:P12107	complex:a2b1 complex	COL11A1		TRUE	FALSE	FALSE	curated	TRUE	1	1	1	1	1	1	1	1	1	1	1	1	1	1	1	1	1	1	1	1	1	1	1	1	1
CPI-SC08D8A859F	COL6A1_a2b1 complex	simple:P12109	complex:a2b1 complex	COL6A1		TRUE	FALSE	FALSE	curated	TRUE	1	1	1	1	1	1	1	1	1	1	1	1	1	1	1	1	1	1	1	1	1	1	1	1	1
CPI-SC0814068D9	COL6A2_a2b1 complex	simple:P12110	complex:a2b1 complex	COL6A2		TRUE	FALSE	FALSE	curated	TRUE	1	1	1	1	1	1	1	1	1	1	1	1	1	1	1	1	1	1	1	1	1	1	1	1	1
CPI-SC0E4E54E13	COL11A2_a2b1 complex	simple:P13942	complex:a2b1 complex	COL11A2		TRUE	FALSE	FALSE	curated	TRUE	1	1	1	1	1	1	1	1	1	1	1	1	1	1	1	1	1	1	1	1	1	1	1	1	1
CPI-SC08F797F90	COL9A1_a2b1 complex	simple:P20849	complex:a2b1 complex	COL9A1		TRUE	FALSE	FALSE	curated	TRUE	1	1	1	1	1	1	1	1	1	1	1	1	1	1	1	1	1	1	1	1	1	1	1	1	1
CPI-SC035134F18	COL5A1_a2b1 complex	simple:P20908	complex:a2b1 complex	COL5A1		TRUE	FALSE	FALSE	curated	TRUE	1	1	1	1	1	0	1	0.686	1	1	0	0.18	0.244	0.058	1	0	0	0.366	0	1	1	1	1	1	1
CPI-SC04B354AE3	COL8A2_a2b1 complex	simple:P25067	complex:a2b1 complex	COL8A2		TRUE	FALSE	FALSE	curated	TRUE	1	1	1	1	1	0	0	0.18	0	1	0.936	1	1	1	1	0	0	0	0	1	1	1	1	1	1
CPI-SC0FC645961	COL5A3_a2b1 complex	simple:P25940	complex:a2b1 complex	COL5A3		TRUE	FALSE	FALSE	curated	TRUE	1	1	1	1	1	1	1	1	1	1	1	1	1	1	1	1	1	1	1	1	1	1	1	1	1
CPI-SC058845C44	COL8A1_a2b1 complex	simple:P27658	complex:a2b1 complex	COL8A1		TRUE	FALSE	FALSE	curated	TRUE	1	1	1	1	1	1	1	1	1	1	1	1	1	1	1	1	1	1	1	1	1	1	1	1	1
CPI-SC09C0B5D08	COL4A5_a2b1 complex	simple:P29400	complex:a2b1 complex	COL4A5		TRUE	FALSE	FALSE	curated	TRUE	0.314	1	1	1	1	0	1	0.686	0.884	1	0.308	0.744	0.68	0.68	1	0	0.058	0.366	0	1	0	0.436	0.558	0.192	1
CPI-SC039D075C6	COL15A1_a2b1 complex	simple:P39059	complex:a2b1 complex	COL15A1		TRUE	FALSE	FALSE	curated	TRUE	1	1	1	1	1	0	0	0.064	0	1	0	0.128	0	0.064	1	0	1	0.936	1	1	0.936	1	1	1	1
CPI-SC04B0064C4	COL18A1_a2b1 complex	simple:P39060	complex:a2b1 complex	COL18A1		TRUE	FALSE	FALSE	curated	TRUE	1	1	1	1	1	0	0	0.064	0	1	0.82	1	1	1	1	0	0	0.244	0	1	1	1	1	1	1
CPI-SC03DD752AB	COL4A4_a2b1 complex	simple:P53420	complex:a2b1 complex	COL4A4		TRUE	FALSE	FALSE	curated	TRUE	1	1	1	1	1	0	1	0.808	1	1	1	1	1	1	1	0	0	0.308	0	1	1	1	1	1	1
CPI-SC052A417CB	COL4A3_a2b1 complex	simple:Q01955	complex:a2b1 complex	COL4A3		TRUE	FALSE	FALSE	curated	TRUE	1	1	1	1	1	1	1	1	1	1	1	1	1	1	1	1	1	1	1	1	1	1	1	1	1
CPI-SC08A98E7D4	COL7A1_a2b1 complex	simple:Q02388	complex:a2b1 complex	COL7A1		TRUE	FALSE	FALSE	curated	TRUE	1	1	1	1	1	1	1	1	1	1	1	1	1	1	1	1	1	1	1	1	1	1	1	1	1
CPI-SC03C093767	COL10A1_a2b1 complex	simple:Q03692	complex:a2b1 complex	COL10A1		TRUE	FALSE	FALSE	curated	TRUE	0	1	1	1	1	0	1	0.686	1	1	0	0	0.128	0	1	0	0	0.366	0	1	1	1	1	1	1
CPI-SC0E0C50FCA	COL14A1_a2b1 complex	simple:Q05707	complex:a2b1 complex	COL14A1		TRUE	FALSE	FALSE	curated	TRUE	1	1	1	1	1	0	0	0.366	0	1	0.872	1	1	1	1	0	0	0.308	0	1	0.878	1	1	1	1
CPI-SC01E9FAC20	COL16A1_a2b1 complex	simple:Q07092	complex:a2b1 complex	COL16A1		TRUE	FALSE	FALSE	curated	TRUE	1	1	1	1	1	1	1	1	1	1	0	0.442	0.314	0.192	1	1	1	1	1	1	1	1	1	1	1
CPI-SC061137A41	COL4A6_a2b1 complex	simple:Q14031	complex:a2b1 complex	COL4A6		TRUE	FALSE	FALSE	curated	TRUE	1	1	1	1	1	1	1	1	1	1	1	1	1	1	1	1	1	1	1	1	1	1	1	1	1
CPI-SC01F1F24AA	COL9A3_a2b1 complex	simple:Q14050	complex:a2b1 complex	COL9A3		TRUE	FALSE	FALSE	curated	TRUE	1	1	1	1	1	1	1	1	1	1	1	1	1	1	1	1	1	1	1	1	1	1	1	1	1
CPI-SC08226CD3B	COL9A2_a2b1 complex	simple:Q14055	complex:a2b1 complex	COL9A2		TRUE	FALSE	FALSE	curated	TRUE	1	1	1	1	1	0	0	0.186	0	1	0.936	1	1	1	1	0	0	0.064	0	1	1	1	1	1	1
CPI-SC0ADD7BEF0	COL19A1_a2b1 complex	simple:Q14993	complex:a2b1 complex	COL19A1		TRUE	FALSE	FALSE	curated	TRUE	1	1	1	1	1	1	1	1	1	1	1	1	1	1	1	1	1	1	1	1	1	1	1	1	1
CPI-SC0EB600CAC	COL24A1_a2b1 complex	simple:Q17RW2	complex:a2b1 complex	COL24A1		TRUE	FALSE	FALSE	curated	TRUE	0	0	0.064	0	1	1	1	1	1	1	1	1	1	1	1	1	1	1	1	1	1	1	1	1	1
CPI-SC083EDDA21	COL28A1_a2b1 complex	simple:Q2UY09	complex:a2b1 complex	COL28A1		TRUE	FALSE	FALSE	curated	TRUE	1	1	1	1	1	1	1	1	1	1	1	1	1	1	1	1	1	1	1	1	1	1	1	1	1
CPI-SC0CCF30377	COL13A1_a2b1 complex	simple:Q5TAT6	complex:a2b1 complex	COL13A1		FALSE	FALSE	FALSE	curated	TRUE	1	1	1	1	1	1	1	1	1	1	1	1	1	1	1	1	1	1	1	1	1	1	1	1	1
CPI-SC0CE6F5084	COL27A1_a2b1 complex	simple:Q8IZC6	complex:a2b1 complex	COL27A1		TRUE	FALSE	FALSE	curated	TRUE	0	0	0	0	1	1	1	1	1	1	0.372	1	0.878	0.814	1	1	1	1	1	1	1	1	1	1	1
CPI-SC09DE07794	COL22A1_a2b1 complex	simple:Q8NFW1	complex:a2b1 complex	COL22A1		TRUE	FALSE	FALSE	curated	TRUE	0	0	0.122	0	1	1	1	1	1	1	1	1	1	1	1	1	1	1	1	1	1	1	1	1	1
CPI-SC0AD6D8724	COL26A1_a2b1 complex	simple:Q96A83	complex:a2b1 complex	COL26A1		TRUE	FALSE	FALSE	curated	TRUE	1	1	1	1	1	1	1	1	1	1	1	1	1	1	1	1	1	1	1	1	1	1	1	1	1
CPI-SC040C26CBD	COL21A1_a2b1 complex	simple:Q96P44	complex:a2b1 complex	COL21A1		TRUE	FALSE	FALSE	curated	TRUE	1	1	1	1	1	1	1	1	1	1	1	1	1	1	1	1	1	1	1	1	1	1	1	1	1
CPI-SC0F300DE24	COL12A1_a2b1 complex	simple:Q99715	complex:a2b1 complex	COL12A1		TRUE	FALSE	FALSE	curated	TRUE	1	1	1	1	1	1	1	1	1	1	1	1	1	1	1	1	1	1	1	1	1	1	1	1	1
CPI-SC00064A9CE	COL20A1_a2b1 complex	simple:Q9P218	complex:a2b1 complex	COL20A1		TRUE	FALSE	FALSE	curated	TRUE	1	1	1	1	1	1	1	1	1	1	1	1	1	1	1	1	1	1	1	1	1	1	1	1	1
CPI-SC06873D10F	COL17A1_a2b1 complex	simple:Q9UMD9	complex:a2b1 complex	COL17A1		TRUE	FALSE	FALSE	curated	TRUE	1	1	1	1	1	1	1	1	1	1	1	1	1	1	1	1	1	1	1	1	1	1	1	1	1
CPI-SC0E3784FFB	LAMC1_a2b1 complex	simple:P11047	complex:a2b1 complex	LAMC1		TRUE	FALSE	FALSE	curated	TRUE	0	0	0.064	0	1	1	1	1	1	1	0	0	0	0	1	1	1	1	1	1	1	1	1	1	1
CPI-SC0D9B795CC	CDH1_a2b1 complex	simple:P12830	complex:a2b1 complex	CDH1		FALSE	FALSE	FALSE	curated	TRUE	0	0	0.064	0	1	1	1	1	1	1	0	0.372	0.5	0.186	1	0	1	0.808	1	1	0	0	0.064	0	1
CPI-SC08B6B74FB	FN1_a2Bb3 complex	simple:P02751	complex:a2Bb3 complex	FN1		TRUE	FALSE	FALSE	curated	TRUE	1	1	0	1	1	1	1	0.384	1	1	1	1	0.256	1	1	1	1	0.384	1	1	1	1	0.384	1	1
CPI-SC0200AC9E3	THBS1_a2Bb3 complex	simple:P07996	complex:a2Bb3 complex	THBS1		FALSE	FALSE	FALSE	curated	TRUE	1	1	0	1	1	1	1	1	1	1	1	1	1	1	1	1	1	1	1	1	1	1	1	1	1
CPI-SC0974B60B7	CD40LG_a2Bb3 complex	simple:P29965	complex:a2Bb3 complex	CD40LG		TRUE	FALSE	FALSE	curated	TRUE	1	1	1	1	1	1	1	1	1	1	1	1	1	1	1	1	1	1	1	1	1	1	1	1	1
CPI-SC090855C8E	FN1_aVb3 complex	simple:P02751	complex:aVb3 complex	FN1		TRUE	FALSE	FALSE	curated	TRUE	0	0	0	0	0	1	1	1	1	1	0.5	0.622	0.936	0.622	0.872	1	1	1	1	1	1	1	1	1	1
CPI-SC0B9199C7F	LAMC1_aVb3 complex	simple:P11047	complex:aVb3 complex	LAMC1		TRUE	FALSE	FALSE	curated	TRUE	0	0	1	0	1	1	1	1	1	1	0	0	0.564	0	0.558	1	1	1	1	1	1	1	1	1	1
CPI-SC0755598EE	THBS1_aVb3 complex	simple:P07996	complex:aVb3 complex	THBS1		FALSE	FALSE	FALSE	curated	TRUE	0	0	0.378	0	0.058	1	1	1	1	1	1	1	1	1	1	1	1	1	1	1	1	1	1	1	1
CPI-SC044E3F9B6	FGF2_aVb3 complex	simple:P09038	complex:aVb3 complex	FGF2		TRUE	FALSE	FALSE	curated	TRUE	1	1	1	1	1	0	0.936	1	0.942	1	0.878	1	1	1	1	0	0	0.506	0	0.244	0.744	1	1	1	1
CPI-SC0988E0218	SPP1_aVb3 complex	simple:P10451	complex:aVb3 complex	SPP1		TRUE	FALSE	FALSE	curated	TRUE	0	0	0	0	0	0	0	0	0	0	0	0	0	0	0	1	1	1	1	1	1	1	1	1	1
CPI-SC0E2D0DC4B	FGF1_aVb3 complex	simple:P05230	complex:aVb3 complex	FGF1		TRUE	FALSE	FALSE	curated	TRUE	1	1	1	1	1	0	0.314	1	0.32	1	0	0.564	1	0.628	1	0	0.686	1	0.686	1	0	0.244	1	0.314	1
CPI-SC00756BB93	THY1_aVb3 complex	simple:P04216	complex:aVb3 complex	THY1		FALSE	FALSE	FALSE	curated	TRUE	1	1	1	1	1	1	1	1	1	1	1	1	1	1	1	1	1	1	1	1	1	1	1	1	1
CPI-SC0E1037D03	VWF_aVb3 complex	simple:P04275	complex:aVb3 complex	VWF		TRUE	FALSE	FALSE	curated	TRUE	0	0.064	1	0.064	1	0	0.686	1	0.686	1	1	1	1	1	1	1	1	1	1	1	1	1	1	1	1
CPI-SC02E74AFA5	MMP2_aVb3 complex	simple:P08253	complex:aVb3 complex	MMP2		TRUE	FALSE	FALSE	curated	TRUE	0	0	0	0	0	0	0.82	1	0.628	1	0.814	1	1	1	1	1	1	1	1	1	1	1	1	1	1
CPI-SC0A58E6695	TNC_aVb3 complex	simple:P24821	complex:aVb3 complex	TNC		TRUE	FALSE	FALSE	curated	TRUE	1	1	1	1	1	0	0.936	1	0.878	1	0	0.378	0.814	0.506	0.814	0	0	1	0.064	1	1	1	1	1	1
CPI-SC06525B099	L1CAM_aVb3 complex	simple:P32004	complex:aVb3 complex	L1CAM		FALSE	FALSE	FALSE	curated	TRUE	1	1	1	1	1	1	1	1	1	1	1	1	1	1	1	1	1	1	1	1	1	1	1	1	1
CPI-SC095A2C115	PLAUR_aVb3 complex	simple:Q03405	complex:aVb3 complex	PLAUR		TRUE	TRUE	FALSE	curated	TRUE	0	0	0	0	0	1	1	1	1	1	0	0	0	0	0	1	1	1	1	1	1	1	1	1	1
CPI-SC0EFCE145F	OMD_aVb3 complex	simple:Q99983	complex:aVb3 complex	OMD		TRUE	FALSE	FALSE	curated	TRUE	0	1	1	1	1	0	0.692	1	0.57	1	0	0.192	0.936	0.192	1	0	0.186	1	0.128	1	0.058	1	1	0.936	1
CPI-SC04F2478E9	FN1_a3b1 complex	simple:P02751	complex:a3b1 complex	FN1		TRUE	FALSE	FALSE	curated	TRUE	0	1	0	1	1	1	1	0.68	1	1	0.622	1	0.43	1	1	1	1	0.68	1	1	1	1	0.68	1	1
CPI-SC02BFEEC8A	THBS1_a3b1 complex	simple:P07996	complex:a3b1 complex	THBS1		FALSE	FALSE	FALSE	curated	TRUE	0	1	0	1	1	1	1	1	1	1	1	1	1	1	1	1	1	1	1	1	1	1	1	1	1
CPI-SC0ED0520DD	LAMA3_a3b1 complex	simple:Q16787	complex:a3b1 complex	LAMA3		TRUE	FALSE	FALSE	curated	TRUE	1	1	1	1	1	1	1	1	1	1	1	1	1	1	1	1	1	1	1	1	1	1	1	1	1
CPI-SC09938698A	CSPG4_a3b1 complex	simple:Q6UVK1	complex:a3b1 complex	CSPG4		FALSE	FALSE	FALSE	curated	TRUE	1	1	1	1	1	1	1	1	1	1	1	1	1	1	1	1	1	1	1	1	1	1	1	1	1
CPI-SC06364D669	FN1_a4b1 complex	simple:P02751	complex:a4b1 complex	FN1		TRUE	FALSE	FALSE	curated	TRUE	0	1	0	0	0	0	1	1	1	1	0	1	0.064	1	1	0	1	1	1	1	0	1	0.878	1	1
CPI-SC07BE7830D	SPP1_a4b1 complex	simple:P10451	complex:a4b1 complex	SPP1		TRUE	FALSE	FALSE	curated	TRUE	0	1	0	0.308	0.122	0	1	0	0	0	0	1	0	0	0	0	1	1	1	1	0	1	1	1	1
CPI-SC0BC542ACC	TNC_a4b1 complex	simple:P24821	complex:a4b1 complex	TNC		TRUE	FALSE	FALSE	curated	TRUE	1	1	1	1	1	0	1	0	1	1	0	1	0	0.814	0.814	0	1	0	1	1	1	1	1	1	1
CPI-SC0E9C058EB	PLAUR_a4b1 complex	simple:Q03405	complex:a4b1 complex	PLAUR		TRUE	TRUE	FALSE	curated	TRUE	0	1	0	0	0	0	1	0.128	1	1	0	1	0	0.064	0.064	0	1	1	1	1	0	1	1	1	1
CPI-SC0A9EB628A	VCAM1_a4b1 complex	simple:P19320	complex:a4b1 complex	VCAM1		FALSE	FALSE	FALSE	curated	TRUE	0	1	0	1	1	1	1	1	1	1	1	1	1	1	1	1	1	1	1	1	1	1	1	1	1
CPI-SC070D5A96F	JAM2_a4b1 complex	simple:P57087	complex:a4b1 complex	JAM2		FALSE	FALSE	FALSE	curated	TRUE	0	1	1	1	1	0	1	0	1	1	0	1	0.308	1	1	0	1	0	0.564	0.192	0	1	0.942	1	1
CPI-SC0B4D7E0FF	FN1_a4b7 complex	simple:P02751	complex:a4b7 complex	FN1		TRUE	FALSE	FALSE	curated	TRUE	0	1	1	0	1	1	1	1	1	1	0.25	1	1	0.808	1	1	1	1	1	1	1	1	1	1	1
CPI-SC08E97F7CA	VCAM1_a4b7 complex	simple:P19320	complex:a4b7 complex	VCAM1		FALSE	FALSE	FALSE	curated	TRUE	0	1	1	0	1	1	1	1	1	1	1	1	1	1	1	1	1	1	1	1	1	1	1	1	1
CPI-SC098B43B5A	MADCAM1_a4b7 complex	simple:Q13477	complex:a4b7 complex	MADCAM1		FALSE	FALSE	FALSE	curated	TRUE	1	1	1	1	1	0	1	1	1	1	1	1	1	1	1	0	1	1	1	1	1	1	1	1	1
CPI-SC08B2AD7C6	FN1_a5b1 complex	simple:P02751	complex:a5b1 complex	FN1		TRUE	FALSE	FALSE	curated	TRUE	0	0	0	0	0	1	1	1	1	1	0.622	0.372	0.936	0.872	1	1	1	1	1	1	1	1	1	1	1
CPI-SC0C8B4C056	CD40LG_a5b1 complex	simple:P29965	complex:a5b1 complex	CD40LG		TRUE	FALSE	FALSE	curated	TRUE	1	1	1	1	1	1	1	1	1	1	1	1	1	1	1	1	1	1	1	1	1	1	1	1	1
CPI-SC0592EC3D0	L1CAM_a5b1 complex	simple:P32004	complex:a5b1 complex	L1CAM		FALSE	FALSE	FALSE	curated	TRUE	1	1	1	1	1	1	1	1	1	1	1	1	1	1	1	1	1	1	1	1	1	1	1	1	1
CPI-SC058F72F90	FBN1_a5b1 complex	simple:P35555	complex:a5b1 complex	FBN1		TRUE	FALSE	FALSE	curated	TRUE	0.814	0	1	1	1	0.686	0	1	1	1	1	1	1	1	1	0.25	0	1	1	1	1	1	1	1	1
CPI-SC092C3E4DF	FN1_a8b1 complex	simple:P02751	complex:a8b1 complex	FN1		TRUE	FALSE	FALSE	curated	TRUE	1	1	1	1	1	1	1	1	1	1	1	1	1	1	1	1	1	1	1	1	1	1	1	1	1
CPI-SC01195CB48	TNC_a8b1 complex	simple:P24821	complex:a8b1 complex	TNC		TRUE	FALSE	FALSE	curated	TRUE	1	1	1	1	1	1	1	1	1	1	1	1	1	1	1	1	1	1	1	1	1	1	1	1	1
CPI-SC096929DB0	FN1_aVb1 complex	simple:P02751	complex:aVb1 complex	FN1		TRUE	FALSE	FALSE	curated	TRUE	0	0	0	0	0	0.494	1	0.82	1	1	0	1	0.128	0.872	1	0.494	1	0.756	1	1	0.186	1	0.57	1	1
CPI-SC0847A64D2	FN1_aVb5 complex	simple:P02751	complex:aVb5 complex	FN1		TRUE	FALSE	FALSE	curated	TRUE	0	0	0	0	0	1	0.936	1	1	1	1	0	1	0.622	1	1	0.872	1	1	1	1	0.442	1	1	1
CPI-SC0EEF3A379	LAMC1_a6b1 complex	simple:P11047	complex:a6b1 complex	LAMC1		TRUE	FALSE	FALSE	curated	TRUE	0	1	0	0	1	1	1	1	1	1	0	1	0	0	1	1	1	1	1	1	1	1	1	1	1
CPI-SC0A2FE9693	LAMC1_a7b1 complex	simple:P11047	complex:a7b1 complex	LAMC1		TRUE	FALSE	FALSE	curated	TRUE	0	1	1	1	1	1	1	1	1	1	0	1	1	1	1	1	1	1	1	1	1	1	1	1	1
CPI-SS0CC5DCE80	CDH1_KLRG1	simple:P12830	simple:Q96E93	CDH1	KLRG1	FALSE	FALSE	TRUE	curated	FALSE	0	0	0	0	0.314	1	1	1	1	1	0.442	0.564	0	0	0.814	1	1	0	0	1	0	0	0	0	0.064
CPI-SC007890A1C	CDH1_aEb7 complex	simple:P12830	complex:aEb7 complex	CDH1		FALSE	FALSE	FALSE	curated	TRUE	0	0	1	0	1	1	1	1	1	1	0	0.622	1	0.564	1	0	1	1	1	1	0	0	1	0	1
CPI-SS03DA2A820	FGF2_CD44	simple:P09038	simple:P16070	FGF2	CD44	TRUE	FALSE	TRUE	I2D,InnateDB-All	FALSE	1	1	1	1	1	0	1	0.192	1	0	0	1	0.384	1	0	0	1	0.064	1	0	0	1	0.384	1	0
CPI-SS02AB0C3E0	SPP1_CD44	simple:P10451	simple:P16070	SPP1	CD44	TRUE	FALSE	TRUE	I2D,IMEx,InnateDB-All,IntAct	FALSE	0	1	0	1	0	0	0	0	0.122	0	0	0	0	0	0	0	1	1	1	1	0	1	1	1	1
CPI-SS0703338F5	LGALS9_CD44	simple:O00182	simple:P16070	LGALS9	CD44	TRUE	FALSE	TRUE	InnateDB	FALSE	0	0	0	0	0	0	1	0.32	1	0	0	0.744	0	0.936	0	0	1	0.744	1	0	0	1	1	1	1
CPI-SS03722104E	HGF_CD44	simple:P14210	simple:P16070	HGF	CD44	TRUE	FALSE	TRUE	IMEx,InnateDB-All,IntAct	FALSE	0	1	0	1	0	0	1	0.442	1	0	0	1	0	1	0	0	1	0.064	1	0	0	1	0.808	1	0
CPI-SS008FB916C	FGF2_FGFR4	simple:P09038	simple:P22455	FGF2	FGFR4	TRUE	FALSE	TRUE	curated	FALSE	1	1	1	1	1	1	1	1	1	1	1	1	1	1	1	1	1	1	1	1	1	1	1	1	1
CPI-SS0D9366D11	FGF1_FGFR4	simple:P05230	simple:P22455	FGF1	FGFR4	TRUE	FALSE	TRUE	I2D,IMEx,InnateDB-All,IntAct	FALSE	1	1	1	1	1	1	1	1	1	1	1	1	1	1	1	1	1	1	1	1	1	1	1	1	1
CPI-SS044CF7EAE	TNFRSF10A_FGFR4	simple:O00220	simple:P22455	TNFRSF10A	FGFR4	TRUE	TRUE	TRUE	InnateDB-All	FALSE	1	1	1	1	1	1	1	1	1	1	1	1	1	1	1	1	1	1	1	1	1	1	1	1	1
CPI-SS0AC594A8E	FGF17_FGFR4	simple:O60258	simple:P22455	FGF17	FGFR4	TRUE	FALSE	TRUE	I2D	FALSE	1	1	1	1	1	1	1	1	1	1	1	1	1	1	1	1	1	1	1	1	1	1	1	1	1
CPI-SS0D4CA5D92	FGF18_FGFR4	simple:O76093	simple:P22455	FGF18	FGFR4	TRUE	FALSE	TRUE	I2D	FALSE	1	1	1	1	1	1	1	1	1	1	1	1	1	1	1	1	1	1	1	1	1	1	1	1	1
CPI-SS05ECF1933	FGF3_FGFR4	simple:P11487	simple:P22455	FGF3	FGFR4	TRUE	FALSE	TRUE	I2D	FALSE	1	1	1	1	1	1	1	1	1	1	1	1	1	1	1	1	1	1	1	1	1	1	1	1	1
CPI-SS0D95D41D6	FGF7_FGFR4	simple:P21781	simple:P22455	FGF7	FGFR4	TRUE	FALSE	TRUE	I2D	FALSE	1	1	1	1	1	1	1	1	1	1	1	1	1	1	1	1	1	1	1	1	1	1	1	1	1
CPI-SS01F67987A	FGF2_FGFR1	simple:P09038	simple:P11362	FGF2	FGFR1	TRUE	FALSE	TRUE	curated	FALSE	1	1	1	1	1	0	0	0	1	1	0.878	1	0.692	1	1	0	0	0	0	0.18	0.692	1	0.5	1	1
CPI-SS0755A26DD	FGF1_FGFR1	simple:P05230	simple:P11362	FGF1	FGFR1	TRUE	FALSE	TRUE	curated	FALSE	1	1	1	1	1	0	0	0	1	1	0	0	0	1	1	0	0	0	1	1	0	0	0	1	1
CPI-SS0467AFD8A	FGF17_FGFR1	simple:O60258	simple:P11362	FGF17	FGFR1	TRUE	FALSE	TRUE	I2D,InnateDB-All	FALSE	1	1	1	1	1	1	1	1	1	1	1	1	1	1	1	1	1	1	1	1	1	1	1	1	1
CPI-SS0F2C6A4D4	FGF18_FGFR1	simple:O76093	simple:P11362	FGF18	FGFR1	TRUE	FALSE	TRUE	I2D	FALSE	1	1	1	1	1	1	1	1	1	1	1	1	1	1	1	1	1	1	1	1	1	1	1	1	1
CPI-SS03189F5F6	FGF10_FGFR1	simple:O15520	simple:P11362	FGF10	FGFR1	TRUE	FALSE	TRUE	InnateDB-All	FALSE	1	1	1	1	1	1	1	1	1	1	0	0	0	0.064	0.064	1	1	1	1	1	1	1	1	1	1
CPI-SS05A94DE17	FGF2_FGFR2	simple:P09038	simple:P21802	FGF2	FGFR2	TRUE	FALSE	TRUE	curated	FALSE	1	1	1	1	1	1	0.872	0.936	0.128	0	1	1	1	1	0.942	0	0	0.064	0	0	1	1	1	1	0.692
CPI-SS04A97448D	FGF1_FGFR2	simple:P05230	simple:P21802	FGF1	FGFR2	TRUE	FALSE	TRUE	I2D,IMEx,InnateDB-All,IntAct,MINT	FALSE	1	1	1	1	1	1	0	0.75	0	0	1	0.5	0.756	0.256	0	1	0.436	0.878	0	0	1	0.25	0.75	0	0
CPI-SS06B86672A	CD44_FGFR2	simple:P16070	simple:P21802	CD44	FGFR2	TRUE	TRUE	TRUE	InnateDB-All	FALSE	0	0	0	0	0	1	1	1	1	1	0.256	0.192	0.256	0.128	0.064	1	1	1	1	1	0	0	0	0	0
CPI-SS0330D939A	FGF17_FGFR2	simple:O60258	simple:P21802	FGF17	FGFR2	TRUE	FALSE	TRUE	I2D,InnateDB-All	FALSE	1	1	1	1	1	1	1	1	1	1	1	1	1	1	1	1	1	1	1	1	1	1	1	1	1
CPI-SS0F6A7A4DF	FGF18_FGFR2	simple:O76093	simple:P21802	FGF18	FGFR2	TRUE	FALSE	TRUE	I2D	FALSE	1	1	1	1	1	1	1	1	1	1	1	1	1	1	1	1	1	1	1	1	1	1	1	1	1
CPI-SS06D341996	FGF3_FGFR2	simple:P11487	simple:P21802	FGF3	FGFR2	TRUE	FALSE	TRUE	I2D,InnateDB-All	FALSE	1	1	1	1	1	1	1	1	1	1	1	1	1	1	1	1	1	1	1	1	1	1	1	1	1
CPI-SS0E928B8C8	FGF7_FGFR2	simple:P21781	simple:P21802	FGF7	FGFR2	TRUE	FALSE	TRUE	I2D,IMEx,InnateDB-All,IntAct	FALSE	1	1	1	1	1	1	1	1	1	1	1	1	1	1	1	1	1	1	1	1	1	1	1	1	1
CPI-SS0AECC113F	FGF10_FGFR2	simple:O15520	simple:P21802	FGF10	FGFR2	TRUE	FALSE	TRUE	I2D,IMEx,InnateDB-All,IntAct	FALSE	1	1	1	1	1	1	1	1	1	1	0.064	0	0.064	0	0	1	1	1	1	1	1	1	1	1	1
CPI-SS0735F5C3A	TIMP1_FGFR2	simple:P01033	simple:P21802	TIMP1	FGFR2	TRUE	FALSE	TRUE	InnateDB-All	FALSE	0	0	0	0	0	1	1	1	1	1	0.936	0.808	0.936	0.75	0.686	1	1	1	1	1	0	0	0	0	0
CPI-SS04640F9C3	TFF1_FGFR2	simple:P04155	simple:P21802	TFF1	FGFR2	TRUE	FALSE	TRUE	IMEx,InnateDB-All,MINT	FALSE	1	1	1	1	1	1	1	1	1	1	1	1	1	1	1	1	1	1	1	1	1	1	1	1	1
CPI-SS0348DB5E3	FGFR1_FGFR2	simple:P11362	simple:P21802	FGFR1	FGFR2	TRUE	TRUE	TRUE	InnateDB-All	FALSE	0	0	0.192	0	0	0.244	0	0.378	0	0	0.122	0	0.192	0	0	1	1	1	1	1	1	1	1	1	1
CPI-SS0D636A374	FGF2_FGFR3	simple:P09038	simple:P22607	FGF2	FGFR3	TRUE	FALSE	TRUE	curated	FALSE	1	1	1	1	1	1	1	1	1	1	1	1	1	1	1	1	1	1	1	1	1	1	1	1	1
CPI-SS015819E65	FGF1_FGFR3	simple:P05230	simple:P22607	FGF1	FGFR3	TRUE	FALSE	TRUE	I2D,IMEx,InnateDB-All,IntAct	FALSE	1	1	1	1	1	1	1	1	1	1	1	1	1	1	1	1	1	1	1	1	1	1	1	1	1
CPI-SS0BC9F7E9E	FGF17_FGFR3	simple:O60258	simple:P22607	FGF17	FGFR3	TRUE	FALSE	TRUE	I2D	FALSE	1	1	1	1	1	1	1	1	1	1	1	1	1	1	1	1	1	1	1	1	1	1	1	1	1
CPI-SS0E134097C	FGF18_FGFR3	simple:O76093	simple:P22607	FGF18	FGFR3	TRUE	FALSE	TRUE	I2D	FALSE	1	1	1	1	1	1	1	1	1	1	1	1	1	1	1	1	1	1	1	1	1	1	1	1	1
CPI-SS0C2A73A10	FGF3_FGFR3	simple:P11487	simple:P22607	FGF3	FGFR3	TRUE	FALSE	TRUE	I2D	FALSE	1	1	1	1	1	1	1	1	1	1	1	1	1	1	1	1	1	1	1	1	1	1	1	1	1
CPI-SS00E68BB92	FGF7_FGFR3	simple:P21781	simple:P22607	FGF7	FGFR3	TRUE	FALSE	TRUE	I2D	FALSE	1	1	1	1	1	1	1	1	1	1	1	1	1	1	1	1	1	1	1	1	1	1	1	1	1
CPI-SS0BF3ED143	FGFR2_FGFR3	simple:P21802	simple:P22607	FGFR2	FGFR3	TRUE	TRUE	TRUE	IMEx,InnateDB-All	FALSE	1	1	1	1	1	1	1	1	1	1	1	1	1	1	1	1	1	1	1	1	1	1	1	1	1
CPI-SS0CB6968B9	FGF2_FGFRL1	simple:P09038	simple:Q8N441	FGF2	FGFRL1	TRUE	FALSE	TRUE	I2D	FALSE	1	1	1	1	1	0.064	1	1	1	1	1	1	1	1	1	0	1	1	1	1	1	1	1	1	1
CPI-SS0C1BD22BC	SPP1_PTGER4	simple:P10451	simple:P35408	SPP1	PTGER4	TRUE	FALSE	TRUE	IMEx,MINT	FALSE	0	0	0	1	1	0	0	0	1	1	0	0	0	0.064	0.186	1	1	1	1	1	1	1	1	1	1
CPI-SC01AB9BED7	SPP1_a9b1 complex	simple:P10451	complex:a9b1 complex	SPP1		TRUE	FALSE	FALSE	curated	TRUE	0	0	0	0	0.872	0	0	0	0	0.058	0	0	0	0	0	1	1	1	1	1	1	1	1	1	1
CPI-SC056BF6CBB	TNC_a9b1 complex	simple:P24821	complex:a9b1 complex	TNC		TRUE	FALSE	FALSE	curated	TRUE	1	1	1	1	1	1	1	1	0	1	0.75	0.814	0.814	0	0.814	0.814	1	1	0	1	1	1	1	1	1
CPI-SC062D34C2A	VCAM1_a9b1 complex	simple:P19320	complex:a9b1 complex	VCAM1		FALSE	FALSE	FALSE	curated	TRUE	0	1	0.872	0	1	1	1	1	1	1	1	1	1	1	1	1	1	1	1	1	1	1	1	1	1
CPI-SS068C742A1	FGF1_TGFBR3	simple:P05230	simple:Q03167	FGF1	TGFBR3	TRUE	FALSE	TRUE	InnateDB-All	FALSE	1	1	1	1	1	0	1	0	1	1	0.192	1	0	1	1	0	1	0	1	1	0	1	0	1	1
CPI-SS085EE60B1	TGFB1_TGFBR3	simple:P01137	simple:Q03167	TGFB1	TGFBR3	TRUE	FALSE	TRUE	curated	FALSE	1	1	0.68	1	1	0	1	0	1	1	0.628	1	0.372	1	1	0	1	0	1	1	1	1	0.744	1	1
CPI-SS0FB37E079	INHA_TGFBR3	simple:P05111	simple:Q03167	INHA	TGFBR3	TRUE	FALSE	TRUE	I2D	FALSE	1	1	1	1	1	1	1	1	1	1	1	1	1	1	1	1	1	1	1	1	1	1	1	1	1
CPI-SS0D46E2B45	TGFB3_TGFBR3	simple:P10600	simple:Q03167	TGFB3	TGFBR3	TRUE	FALSE	TRUE	curated	FALSE	1	1	1	1	1	1	1	1	1	1	1	1	1	1	1	0	1	0	1	1	0	1	0	1	1
CPI-SS0178F5C45	TGFB2_TGFBR3	simple:P61812	simple:Q03167	TGFB2	TGFBR3	TRUE	FALSE	TRUE	curated	FALSE	0	1	0	1	1	1	1	1	1	1	0	1	0	1	1	1	1	1	1	1	1	1	1	1	1
CPI-SC0A05D3880	THY1_aMb2 complex	simple:P04216	complex:aMb2 complex	THY1		FALSE	FALSE	FALSE	curated	TRUE	1	1	1	1	1	1	1	1	1	1	1	1	1	1	1	1	1	1	1	1	1	1	1	1	1
CPI-SC0B6D68FD5	ICAM1_aMb2 complex	simple:P05362	complex:aMb2 complex	ICAM1		FALSE	TRUE	FALSE	curated	TRUE	0	0	0	0	0	0.186	0.628	0.878	0	1	0	0	0.372	0	1	1	1	1	1	1	1	1	1	1	1
CPI-SC0C3E2D267	F10_aMb2 complex	simple:P00742	complex:aMb2 complex	F10		TRUE	FALSE	FALSE	curated	TRUE	1	1	1	1	1	0.936	1	1	0	1	1	1	1	1	1	1	1	1	0	1	1	1	1	1	1
CPI-SC0527EEE7A	C3_aMb2 complex	simple:P01024	complex:aMb2 complex	C3		TRUE	FALSE	FALSE	curated	TRUE	1	1	1	1	1	0	0	0.814	0	1	1	1	1	1	1	0	0	0	0	0	1	1	1	1	1
CPI-SC0F9DD28F3	JAM3_aMb2 complex	simple:Q9BX67	complex:aMb2 complex	JAM3		TRUE	FALSE	FALSE	curated	TRUE	1	1	1	1	1	1	1	1	0	1	0.936	1	1	0	1	0.616	1	0.936	0	1	0.936	1	1	0	1
CPI-SC0C6B54D7A	THY1_aXb2 complex	simple:P04216	complex:aXb2 complex	THY1		FALSE	FALSE	FALSE	curated	TRUE	1	1	1	1	1	1	1	1	1	1	1	1	1	1	1	1	1	1	1	1	1	1	1	1	1
CPI-SC0A9458008	ICAM1_aXb2 complex	simple:P05362	complex:aXb2 complex	ICAM1		FALSE	TRUE	FALSE	curated	TRUE	0	0	0	0	0.558	1	0	0	0	1	0.814	0	0	0	1	1	1	1	1	1	1	1	1	1	1
CPI-SC04AED00CE	TNC_aVb6 complex	simple:P24821	complex:aVb6 complex	TNC		TRUE	FALSE	FALSE	curated	TRUE	1	1	1	1	1	0	1	1	1	1	0	1	1	1	1	0	1	1	1	1	1	1	1	1	1
CPI-SC0E60FEE99	TGFB1_aVb6 complex	simple:P01137	complex:aVb6 complex	TGFB1		TRUE	FALSE	FALSE	curated	TRUE	0.872	1	1	1	1	0	1	1	1	1	0.506	1	1	1	1	0	1	1	1	1	1	1	1	1	1
CPI-SS0ACD487F0	L1CAM_L1CAM	simple:P32004	simple:P32004	L1CAM	L1CAM	FALSE	FALSE	FALSE	curated	FALSE	1	1	1	1	1	1	1	1	1	1	1	1	1	1	1	1	1	1	1	1	1	1	1	1	1
CPI-SC019DBDA78	VCAM1_aDb2 complex	simple:P19320	complex:aDb2 complex	VCAM1		FALSE	FALSE	FALSE	curated	TRUE	0	0	0	1	1	1	1	1	1	1	1	1	1	1	1	1	1	1	1	1	1	1	1	1	1
CPI-SC0E8575642	ICAM3_aDb2 complex	simple:P32942	complex:aDb2 complex	ICAM3		FALSE	FALSE	FALSE	curated	TRUE	0	0	0	1	1	0	0.622	0	1	1	0	0.192	0	1	1	0	1	0	1	1	0	0.878	0	1	1
CPI-SS087B53ABF	JAM2_JAM3	simple:P57087	simple:Q9BX67	JAM2	JAM3	TRUE	FALSE	FALSE	curated	FALSE	1	1	1	1	1	1	0	0.25	0	0	1	1	1	1	1	1	0	0	0	0	1	1	1	1	1
CPI-SS0F9D53834	JAM3_JAM3	simple:Q9BX67	simple:Q9BX67	JAM3	JAM3	TRUE	FALSE	FALSE	curated	FALSE	1	1	1	1	1	1	0	0.5	0	0.128	1	0.5	0.564	0.244	0.5	1	0	0.244	0	0	1	0.128	0.5	0	0.314
CPI-SS01158CABF	FFAR2_FAM3C	simple:O15552	simple:Q92520	FFAR2	FAM3C	TRUE	TRUE	FALSE	IMEx,IntAct	FALSE	1	1	0.5	0	1	1	0	0.25	0	1	1	0.558	0.5	0	1	1	1	0.5	0	1	1	1	1	1	1
CPI-SS034D36D2F	HLA-C_FAM3C	simple:HLAC	simple:Q92520	HLA-C	FAM3C	TRUE	TRUE	FALSE	InnateDB-All	FALSE	0	0	0	0	0	1	1	1	1	1	0	0	0	0	0	1	1	1	1	1	0	0	0	0	0
CPI-SS055E061C9	LAMP1_FAM3C	simple:P11279	simple:Q92520	LAMP1	FAM3C	TRUE	TRUE	FALSE	InnateDB-All	FALSE	0	0	0	0	1	1	1	0.942	0.064	1	0.942	0.942	0.756	0.506	1	1	0.314	0.378	0	1	0.68	0	0.058	0	1
CPI-SS02904BE32	GLRA2_FAM3C	simple:P23416	simple:Q92520	GLRA2	FAM3C	TRUE	TRUE	FALSE	InnateDB-All	FALSE	1	1	1	1	1	1	1	1	1	1	1	1	1	1	1	1	1	1	1	1	1	1	1	1	1
CPI-SS033CB0BB2	CXADR_FAM3C	simple:P78310	simple:Q92520	CXADR	FAM3C	TRUE	TRUE	FALSE	IMEx,IntAct	FALSE	1	1	0.942	0	1	1	0.122	0.378	0	1	1	1	0.82	0.378	1	1	0	0.25	0	1	1	0.936	0.5	0	1
CPI-SS0E2431C09	PDCD1_FAM3C	simple:Q15116	simple:Q92520	PDCD1	FAM3C	TRUE	TRUE	FALSE	InnateDB-All	FALSE	1	0.18	0.378	0	1	1	0	0.378	0	1	0.936	0	0.25	0	0.936	1	1	1	1	1	1	1	1	1	1
CPI-SS0AFC7BACF	ADGRG5_FAM3C	simple:Q8IZF4	simple:Q92520	ADGRG5	FAM3C	TRUE	TRUE	FALSE	InnateDB-All	FALSE	1	1	1	1	1	1	0.18	0.378	0	1	1	1	1	1	1	1	0	0.378	0	1	1	1	1	1	1
CPI-SS00FB3CB09	FFAR2_CCL4L2	simple:O15552	simple:Q8NHW4	FFAR2	CCL4L2	TRUE	TRUE	FALSE	IMEx,IntAct	FALSE	1	0	0	1	1	1	0	0	1	1	1	0	0	1	1	1	0	0	1	1	1	1	1	1	1
CPI-SS0F3D40856	PGRMC2_CCL4L2	simple:O15173	simple:Q8NHW4	PGRMC2	CCL4L2	TRUE	TRUE	FALSE	IMEx,IntAct	FALSE	1	0	0	1	1	1	0	0	1	1	1	0	0	1	1	1	0	0	1	1	1	0	0	1	1
CPI-SS072E1E27A	FFAR2_TNF	simple:O15552	simple:P01375	FFAR2	TNF	TRUE	TRUE	FALSE	IMEx,IntAct	FALSE	1	0	0	1	1	1	0	0	1	1	1	0	0	1	1	1	0	0	1	1	1	1	1	1	1
CPI-SS064281234	LAMP1_VSTM1	simple:P11279	simple:Q6UX27	LAMP1	VSTM1	TRUE	TRUE	TRUE	IMEx,IntAct	FALSE	0	1	1	1	1	1	1	1	1	1	0.942	1	1	1	1	0.128	1	1	1	1	0	1	1	1	1
CPI-SS02246DA17	CXCR3_CXCL9	simple:P49682	simple:Q07325	CXCR3	CXCL9	TRUE	TRUE	FALSE	curated	FALSE	1	1	1	1	1	1	1	1	1	1	1	1	1	1	1	1	1	1	1	1	1	1	1	1	1
CPI-SS0F52745F3	DPP4_CXCL9	simple:P27487	simple:Q07325	DPP4	CXCL9	TRUE	TRUE	FALSE	curated	FALSE	0	1	0.314	1	1	0	1	0.5	1	1	0	1	0.506	1	1	0	1	0.5	1	1	1	1	1	1	1
CPI-SS0C17BB772	FCGR2A_CXCL9	simple:P12318	simple:Q07325	FCGR2A	CXCL9	TRUE	TRUE	FALSE	IMEx,IntAct	FALSE	0	1	0	1	1	0	1	0	1	1	0	1	0	1	1	1	1	0.75	1	1	1	1	0.75	1	1
CPI-SS016EE0084	PDCD1_CD274	simple:Q15116	simple:Q9NZQ7	PDCD1	CD274	FALSE	TRUE	TRUE	curated	FALSE	1	0	1	0.378	1	1	0	1	0.192	1	0.936	0	0.558	0	0.936	1	1	1	1	1	1	1	1	1	1
CPI-SS08F13AD5C	CD80_CD274	simple:P33681	simple:Q9NZQ7	CD80	CD274	FALSE	TRUE	TRUE	curated	FALSE	0	0	0	0	0	1	0	1	1	1	0.378	0	0.256	0	0.378	1	1	1	1	1	1	1	1	1	1
CPI-SS0F5B6B186	PDCD1_PDCD1LG2	simple:Q15116	simple:Q9BQ51	PDCD1	PDCD1LG2	TRUE	TRUE	TRUE	curated	FALSE	0.936	1	1	0	1	0.936	1	1	0	1	0.442	0.314	0.872	0	0.936	1	1	1	1	1	1	1	1	1	1
CPI-CS08CC8F9D3	ACVR1_BMPR2_BMP7	complex:ACVR1_BMPR2	simple:P18075		BMP7	TRUE	TRUE	FALSE	curated	FALSE	1	1	1	1	1	1	1	1	1	1	1	1	1	1	1	1	1	1	1	1	1	1	1	1	1
CPI-CS046B3C139	ACVR_1A2A receptor_BMP7	complex:ACVR_1A2A receptor	simple:P18075		BMP7	TRUE	TRUE	FALSE	curated	FALSE	1	1	1	1	1	1	1	1	1	1	1	1	1	1	1	1	1	1	1	1	1	1	1	1	1
CPI-CS0288D901D	ACVR_1A2B receptor_BMP7	complex:ACVR_1A2B receptor	simple:P18075		BMP7	TRUE	TRUE	FALSE	curated	FALSE	1	1	1	1	1	1	1	1	1	1	1	1	1	1	1	1	1	1	1	1	1	1	1	1	1
CPI-CS05EAF93CC	BMPR1A_BMPR2_BMP7	complex:BMPR1A_BMPR2	simple:P18075		BMP7	TRUE	TRUE	FALSE	curated	FALSE	1	1	1	1	1	1	1	1	1	1	1	1	1	1	1	1	1	1	1	1	1	1	1	1	1
CPI-CS08109C435	BMPR1B_BMPR2_BMP7	complex:BMPR1B_BMPR2	simple:P18075		BMP7	TRUE	TRUE	FALSE	curated	FALSE	1	1	1	1	1	1	1	1	1	1	1	1	1	1	1	1	1	1	1	1	1	1	1	1	1
CPI-CS0D35E69F6	BMR1A_ACR2A_BMP7	complex:BMR1A_ACR2A	simple:P18075		BMP7	TRUE	TRUE	FALSE	curated	FALSE	1	1	1	1	1	1	1	1	1	1	1	1	1	1	1	1	1	1	1	1	1	1	1	1	1
CPI-CS0C99F8D96	BMR1A_AVR2B_BMP7	complex:BMR1A_AVR2B	simple:P18075		BMP7	TRUE	TRUE	FALSE	curated	FALSE	1	1	1	1	1	1	1	1	1	1	1	1	1	1	1	1	1	1	1	1	1	1	1	1	1
CPI-CS0DF85303A	BMR1B_AVR2A_BMP7	complex:BMR1B_AVR2A	simple:P18075		BMP7	TRUE	TRUE	FALSE	curated	FALSE	1	1	1	1	1	1	1	1	1	1	1	1	1	1	1	1	1	1	1	1	1	1	1	1	1
CPI-CS08A853007	BMR1B_AVR2B_BMP7	complex:BMR1B_AVR2B	simple:P18075		BMP7	TRUE	TRUE	FALSE	curated	FALSE	1	1	1	1	1	1	1	1	1	1	1	1	1	1	1	1	1	1	1	1	1	1	1	1	1
CPI-CS0C16967C6	ACVR1_BMPR2_BMP6	complex:ACVR1_BMPR2	simple:P22004		BMP6	TRUE	TRUE	FALSE	curated	FALSE	0.872	0	0.378	1	0.808	1	0	1	1	1	1	0.064	0.814	1	0.872	0	0	0.128	1	0.058	1	1	1	1	1
CPI-CS0FFBA02F8	ACVR_1A2A receptor_BMP6	complex:ACVR_1A2A receptor	simple:P22004		BMP6	TRUE	TRUE	FALSE	curated	FALSE	1	0	0.878	1	1	1	0	1	1	1	0.756	0	0.57	1	0.686	0	0	0.192	1	0.186	1	1	1	1	1
CPI-CS02AEFFE28	ACVR_1A2B receptor_BMP6	complex:ACVR_1A2B receptor	simple:P22004		BMP6	TRUE	TRUE	FALSE	curated	FALSE	1	0	0.942	1	1	1	0	0.942	1	1	0.878	0	0.75	1	0.936	0.256	0	0.314	1	0.308	1	0	0.942	1	1
CPI-CS0F6CFB979	BMPR1A_BMPR2_BMP6	complex:BMPR1A_BMPR2	simple:P22004		BMP6	TRUE	TRUE	FALSE	curated	FALSE	1	1	1	1	1	1	0	0.884	1	1	0.814	0.314	0.756	1	0.814	0	0	0	1	0	1	1	1	1	1
CPI-CS0EF793D6A	BMPR1B_BMPR2_BMP6	complex:BMPR1B_BMPR2	simple:P22004		BMP6	TRUE	TRUE	FALSE	curated	FALSE	1	1	1	1	1	1	1	1	1	1	0.506	0	0.378	1	0.436	1	1	1	1	1	0.82	0	0.442	1	0.808
CPI-CS0247DA882	BMR1A_ACR2A_BMP6	complex:BMR1A_ACR2A	simple:P22004		BMP6	TRUE	TRUE	FALSE	curated	FALSE	1	0	0.942	1	1	1	0	0.884	1	1	0	0	0	1	0	0.186	0	0.314	1	0.372	1	1	1	1	1
CPI-CS076E1A639	BMR1A_AVR2B_BMP6	complex:BMR1A_AVR2B	simple:P22004		BMP6	TRUE	TRUE	FALSE	curated	FALSE	1	0	0.942	1	1	1	0	0.942	1	1	0.878	0	0.75	1	0.936	0.256	0	0.314	1	0.308	1	0	0.942	1	1
CPI-CS0921BB754	BMR1B_AVR2A_BMP6	complex:BMR1B_AVR2A	simple:P22004		BMP6	TRUE	TRUE	FALSE	curated	FALSE	1	1	1	1	1	1	1	1	1	1	0.506	0	0.378	1	0.436	1	1	1	1	1	0.82	0	0.442	1	0.808
CPI-CS0C0D60519	BMR1B_AVR2B_BMP6	complex:BMR1B_AVR2B	simple:P22004		BMP6	TRUE	TRUE	FALSE	curated	FALSE	1	1	1	1	1	1	1	1	1	1	0.506	0	0.378	1	0.436	1	1	1	1	1	0.82	0	0.442	1	0.808
CPI-CS0AEE2FB22	ACVR1_BMPR2_BMP8A	complex:ACVR1_BMPR2	simple:Q7Z5Y6		BMP8A	TRUE	TRUE	FALSE	curated	FALSE	0	1	1	1	1	1	1	1	1	1	0.622	1	1	1	1	0	1	1	1	1	1	1	1	1	1
CPI-CS0CE2A204A	ACVR_1A2A receptor_BMP8A	complex:ACVR_1A2A receptor	simple:Q7Z5Y6		BMP8A	TRUE	TRUE	FALSE	curated	FALSE	0.564	1	1	1	1	1	1	1	1	1	0.25	1	1	1	1	0	1	1	1	1	1	1	1	1	1
CPI-CS0860DA460	ACVR_1A2B receptor_BMP8A	complex:ACVR_1A2B receptor	simple:Q7Z5Y6		BMP8A	TRUE	TRUE	FALSE	curated	FALSE	1	1	1	1	1	1	1	1	1	1	0.302	1	1	1	1	0	1	1	1	1	1	1	1	1	1
CPI-CS090FFEDFE	BMPR1A_BMPR2_BMP8A	complex:BMPR1A_BMPR2	simple:Q7Z5Y6		BMP8A	TRUE	TRUE	FALSE	curated	FALSE	1	1	1	1	1	0.762	1	1	1	1	0.686	1	1	1	1	0	1	1	1	1	1	1	1	1	1
CPI-CS0484364A2	BMPR1B_BMPR2_BMP8A	complex:BMPR1B_BMPR2	simple:Q7Z5Y6		BMP8A	TRUE	TRUE	FALSE	curated	FALSE	1	1	1	1	1	1	1	1	1	1	0	1	1	1	1	1	1	1	1	1	0	1	1	1	1
CPI-CS0C091F24B	BMR1A_ACR2A_BMP8A	complex:BMR1A_ACR2A	simple:Q7Z5Y6		BMP8A	TRUE	TRUE	FALSE	curated	FALSE	0.814	1	1	1	1	0.814	1	1	1	1	0	1	1	1	1	0	1	1	1	1	1	1	1	1	1
CPI-CS017A50010	BMR1A_AVR2B_BMP8A	complex:BMR1A_AVR2B	simple:Q7Z5Y6		BMP8A	TRUE	TRUE	FALSE	curated	FALSE	1	1	1	1	1	1	1	1	1	1	0.302	1	1	1	1	0	1	1	1	1	1	1	1	1	1
CPI-CS01319F57A	BMR1B_AVR2A_BMP8A	complex:BMR1B_AVR2A	simple:Q7Z5Y6		BMP8A	TRUE	TRUE	FALSE	curated	FALSE	1	1	1	1	1	1	1	1	1	1	0	1	1	1	1	1	1	1	1	1	0	1	1	1	1
CPI-CS03DF8BD36	BMR1B_AVR2B_BMP8A	complex:BMR1B_AVR2B	simple:Q7Z5Y6		BMP8A	TRUE	TRUE	FALSE	curated	FALSE	1	1	1	1	1	1	1	1	1	1	0	1	1	1	1	1	1	1	1	1	0	1	1	1	1
CPI-CC045C36F28	ACVR_1A2A receptor_Activin ligand ab	complex:ACVR_1A2A receptor	complex:Activin ligand ab			TRUE	TRUE	FALSE	curated	FALSE	1	1	1	1	1	1	1	1	1	1	1	1	1	1	1	1	1	1	1	1	1	1	1	1	1
CPI-CC09863F59B	ACVR_1A2B receptor_Activin ligand ab	complex:ACVR_1A2B receptor	complex:Activin ligand ab			TRUE	TRUE	FALSE	curated	FALSE	1	1	1	1	1	1	1	1	1	1	1	1	1	1	1	1	1	1	1	1	1	1	1	1	1
CPI-CC0104F2A96	ACVR_1B2A receptor_Activin ligand ab	complex:ACVR_1B2A receptor	complex:Activin ligand ab			TRUE	TRUE	FALSE	curated	FALSE	1	1	1	1	1	1	1	1	1	1	1	1	1	1	1	1	1	1	1	1	1	1	1	1	1
CPI-CC072007F09	ACVR_1B2B receptor_Activin ligand ab	complex:ACVR_1B2B receptor	complex:Activin ligand ab			TRUE	TRUE	FALSE	curated	FALSE	1	1	1	1	1	1	1	1	1	1	1	1	1	1	1	1	1	1	1	1	1	1	1	1	1
CPI-CC0947744F4	ACVR_1C2A receptor_Activin ligand ab	complex:ACVR_1C2A receptor	complex:Activin ligand ab			TRUE	TRUE	FALSE	curated	FALSE	1	1	1	1	1	1	1	1	1	1	1	1	1	1	1	1	1	1	1	1	1	1	1	1	1
CPI-CC0B6E6E341	ACVR_1C2B receptor_Activin ligand ab	complex:ACVR_1C2B receptor	complex:Activin ligand ab			TRUE	TRUE	FALSE	curated	FALSE	1	1	1	1	1	1	1	1	1	1	1	1	1	1	1	1	1	1	1	1	1	1	1	1	1
CPI-CS091BF99D0	ACVR_1A2A receptor_INHBA	complex:ACVR_1A2A receptor	simple:P08476		INHBA	TRUE	TRUE	FALSE	curated	FALSE	1	0	1	1	1	1	0	1	1	1	1	0	0.936	1	1	1	0	0.878	1	1	1	0	1	1	1
CPI-CS04DD927C9	ACVR_1A2B receptor_INHBA	complex:ACVR_1A2B receptor	simple:P08476		INHBA	TRUE	TRUE	FALSE	curated	FALSE	1	0	1	1	1	1	0	1	1	1	1	0	0.936	1	1	1	0	0.878	1	1	1	0	1	1	1
CPI-CS0533A30DC	ACVR_1B2A receptor_INHBA	complex:ACVR_1B2A receptor	simple:P08476		INHBA	TRUE	TRUE	FALSE	curated	FALSE	1	0	0.878	1	1	1	0	1	1	1	1	0	0.942	1	1	1	0	0.936	1	1	1	0	1	1	1
CPI-CS0C159B54D	ACVR_1B2B receptor_INHBA	complex:ACVR_1B2B receptor	simple:P08476		INHBA	TRUE	TRUE	FALSE	curated	FALSE	1	0	1	1	1	1	0	1	1	1	1	0	0.936	1	1	1	0	0.878	1	1	1	0	1	1	1
CPI-CS0924060DB	ACVR_1C2A receptor_INHBA	complex:ACVR_1C2A receptor	simple:P08476		INHBA	TRUE	TRUE	FALSE	curated	FALSE	1	1	1	1	1	1	1	1	1	1	1	1	1	1	1	1	1	1	1	1	1	1	1	1	1
CPI-CS0B79F5D68	ACVR_1C2B receptor_INHBA	complex:ACVR_1C2B receptor	simple:P08476		INHBA	TRUE	TRUE	FALSE	curated	FALSE	1	1	1	1	1	1	1	1	1	1	1	1	1	1	1	1	1	1	1	1	1	1	1	1	1
CPI-CS073233FCC	ACVR_1A2A receptor_INHBB	complex:ACVR_1A2A receptor	simple:P09529		INHBB	TRUE	TRUE	FALSE	curated	FALSE	1	1	1	1	1	1	1	1	1	1	1	1	1	1	1	1	1	1	1	1	1	1	1	1	1
CPI-CS048465560	ACVR_1A2B receptor_INHBB	complex:ACVR_1A2B receptor	simple:P09529		INHBB	TRUE	TRUE	FALSE	curated	FALSE	1	1	1	1	1	1	1	1	1	1	1	1	1	1	1	1	1	1	1	1	1	1	1	1	1
CPI-CS02899BF8B	ACVR_1B2A receptor_INHBB	complex:ACVR_1B2A receptor	simple:P09529		INHBB	TRUE	TRUE	FALSE	curated	FALSE	1	1	1	1	1	1	1	1	1	1	1	1	1	1	1	1	1	1	1	1	1	1	1	1	1
CPI-CS085EF890A	ACVR_1B2B receptor_INHBB	complex:ACVR_1B2B receptor	simple:P09529		INHBB	TRUE	TRUE	FALSE	curated	FALSE	1	1	1	1	1	1	1	1	1	1	1	1	1	1	1	1	1	1	1	1	1	1	1	1	1
CPI-CS007ADC2D1	ACVR_1C2A receptor_INHBB	complex:ACVR_1C2A receptor	simple:P09529		INHBB	TRUE	TRUE	FALSE	curated	FALSE	1	1	1	1	1	1	1	1	1	1	1	1	1	1	1	1	1	1	1	1	1	1	1	1	1
CPI-CS0A5400A6A	ACVR_1C2B receptor_INHBB	complex:ACVR_1C2B receptor	simple:P09529		INHBB	TRUE	TRUE	FALSE	curated	FALSE	1	1	1	1	1	1	1	1	1	1	1	1	1	1	1	1	1	1	1	1	1	1	1	1	1
CPI-CS0E4E75E3B	BMPR1A_BMPR2_BMP2	complex:BMPR1A_BMPR2	simple:P12643		BMP2	TRUE	TRUE	FALSE	curated	FALSE	1	1	1	1	1	1	1	1	1	1	1	1	1	1	1	1	1	1	1	1	1	1	1	1	1
CPI-CS028ACED72	BMPR1B_BMPR2_BMP2	complex:BMPR1B_BMPR2	simple:P12643		BMP2	TRUE	TRUE	FALSE	curated	FALSE	1	1	1	1	1	1	1	1	1	1	1	1	1	1	1	1	1	1	1	1	1	1	1	1	1
CPI-CS075442484	BMR1A_ACR2A_BMP2	complex:BMR1A_ACR2A	simple:P12643		BMP2	TRUE	TRUE	FALSE	curated	FALSE	1	1	1	1	1	1	1	1	1	1	1	1	1	1	1	1	1	1	1	1	1	1	1	1	1
CPI-CS0BE59B43E	BMR1A_AVR2B_BMP2	complex:BMR1A_AVR2B	simple:P12643		BMP2	TRUE	TRUE	FALSE	curated	FALSE	1	1	1	1	1	1	1	1	1	1	1	1	1	1	1	1	1	1	1	1	1	1	1	1	1
CPI-CS08A043594	BMR1B_AVR2A_BMP2	complex:BMR1B_AVR2A	simple:P12643		BMP2	TRUE	TRUE	FALSE	curated	FALSE	1	1	1	1	1	1	1	1	1	1	1	1	1	1	1	1	1	1	1	1	1	1	1	1	1
CPI-CS058910188	BMR1B_AVR2B_BMP2	complex:BMR1B_AVR2B	simple:P12643		BMP2	TRUE	TRUE	FALSE	curated	FALSE	1	1	1	1	1	1	1	1	1	1	1	1	1	1	1	1	1	1	1	1	1	1	1	1	1
CPI-CS0E54FF657	BMPR1A_BMPR2_BMP4	complex:BMPR1A_BMPR2	simple:P12644		BMP4	TRUE	TRUE	FALSE	curated	FALSE	1	1	1	1	1	1	1	1	1	1	1	1	1	1	1	1	1	1	1	1	1	1	1	1	1
CPI-CS0107C51C6	BMPR1B_BMPR2_BMP4	complex:BMPR1B_BMPR2	simple:P12644		BMP4	TRUE	TRUE	FALSE	curated	FALSE	1	1	1	1	1	1	1	1	1	1	1	1	1	1	1	1	1	1	1	1	1	1	1	1	1
CPI-CS012D15A88	BMR1A_ACR2A_BMP4	complex:BMR1A_ACR2A	simple:P12644		BMP4	TRUE	TRUE	FALSE	curated	FALSE	1	1	1	1	1	1	1	1	1	1	1	1	1	1	1	1	1	1	1	1	1	1	1	1	1
CPI-CS0BCDC40FC	BMR1A_AVR2B_BMP4	complex:BMR1A_AVR2B	simple:P12644		BMP4	TRUE	TRUE	FALSE	curated	FALSE	1	1	1	1	1	1	1	1	1	1	1	1	1	1	1	1	1	1	1	1	1	1	1	1	1
CPI-CS02957B1BF	BMR1B_AVR2A_BMP4	complex:BMR1B_AVR2A	simple:P12644		BMP4	TRUE	TRUE	FALSE	curated	FALSE	1	1	1	1	1	1	1	1	1	1	1	1	1	1	1	1	1	1	1	1	1	1	1	1	1
CPI-CS0E997FABD	BMR1B_AVR2B_BMP4	complex:BMR1B_AVR2B	simple:P12644		BMP4	TRUE	TRUE	FALSE	curated	FALSE	1	1	1	1	1	1	1	1	1	1	1	1	1	1	1	1	1	1	1	1	1	1	1	1	1
CPI-CS0569B9B91	BMPR1B_BMPR2_BMPR1A	complex:BMPR1B_BMPR2	simple:P36894		BMPR1A	FALSE	TRUE	TRUE	curated	FALSE	1	1	1	1	1	1	1	1	1	1	0.628	0.122	0.378	0	0.628	1	1	1	1	1	1	0.064	0.622	0	1
CPI-CS04F78ACD6	ACVR_1B2A receptor_GDF11	complex:ACVR_1B2A receptor	simple:O95390		GDF11	TRUE	TRUE	FALSE	curated	FALSE	0.878	0	0.32	0.064	0.384	1	0	0.878	1	1	0.75	0.116	0.75	0.686	0.75	1	0	0.762	1	1	1	1	1	1	1
CPI-CS0384572FE	ACVR_1B2B receptor_GDF11	complex:ACVR_1B2B receptor	simple:O95390		GDF11	TRUE	TRUE	FALSE	curated	FALSE	1	0	1	1	1	1	0	1	1	1	1	0.058	0.686	0.75	0.936	0.314	0	0.256	0	0	1	0.378	1	1	1
CPI-CS0A66DB1CA	CD8 receptor_LCK	complex:CD8 receptor	simple:P06239		LCK	FALSE	TRUE	FALSE	curated	FALSE	1	1	1	1	1	1	1	1	1	1	1	1	1	1	1	1	1	1	1	1	1	1	1	1	1
CPI-CS0715DE78D	CD94:NKG2A_HLA-E	complex:CD94:NKG2A	simple:P13747		HLA-E	FALSE	TRUE	FALSE	curated	FALSE	1	1	1	1	1	1	1	1	1	1	1	1	1	1	1	1	1	1	1	1	1	1	1	1	1
CPI-CS05AB368CE	CD94:NKG2C_HLA-E	complex:CD94:NKG2C	simple:P13747		HLA-E	FALSE	TRUE	FALSE	curated	FALSE	1	1	1	1	1	1	1	1	1	1	1	1	1	1	1	1	1	1	1	1	1	1	1	1	1
CPI-CS0023FA839	CD94:NKG2E_HLA-E	complex:CD94:NKG2E	simple:P13747		HLA-E	FALSE	TRUE	FALSE	curated	FALSE	1	1	1	1	1	1	1	1	1	1	1	1	1	1	1	1	1	1	1	1	1	1	1	1	1
CPI-CS0EB5F7B6F	CNTF-1R_CLCF1	complex:CNTF-1R	simple:Q9UBD9		CLCF1	TRUE	TRUE	FALSE	curated	FALSE	1	1	1	1	1	1	1	1	1	1	1	1	1	1	1	1	1	1	1	1	1	1	1	1	1
CPI-SS0B02DE712	EGFR_NRG1	simple:P00533	simple:Q02297	EGFR	NRG1	TRUE	TRUE	TRUE	I2D,IMEx,InnateDB-All,IntAct	FALSE	1	1	0	1	1	1	1	0	1	1	1	1	1	1	1	1	1	1	1	1	1	1	1	1	1
CPI-SS076BC3BA6	HLA-DPB1_NRG1	simple:HLADPB1	simple:Q02297	HLA-DPB1	NRG1	TRUE	TRUE	TRUE	InnateDB-All	FALSE	1	1	0	1	1	1	1	0.064	1	1	1	1	0	1	1	1	1	0.256	1	1	1	1	0.256	1	1
CPI-SS09375CA29	ADGRL1_NRG1	simple:O94910	simple:Q02297	ADGRL1	NRG1	TRUE	TRUE	TRUE	InnateDB-All	FALSE	1	1	0.256	1	1	1	1	0.064	1	1	1	1	0.192	1	1	1	1	0	1	1	1	1	0.192	1	1
CPI-SS00A953C3A	EGF_NRG1	simple:P01133	simple:Q02297	EGF	NRG1	TRUE	FALSE	TRUE	I2D	FALSE	1	1	1	1	1	1	1	1	1	1	1	1	1	1	1	1	1	1	1	1	1	1	1	1	1
CPI-SS0BF9FA3F2	ERBB3_NRG1	simple:P21860	simple:Q02297	ERBB3	NRG1	TRUE	TRUE	TRUE	curated	FALSE	1	1	0.064	1	1	1	1	0.064	1	1	1	1	0.128	1	1	1	1	0	1	1	1	1	0	1	1
CPI-SS0F4D30D5A	EGFR_EGF	simple:P00533	simple:P01133	EGFR	EGF	TRUE	TRUE	FALSE	curated	FALSE	1	1	1	1	1	1	1	1	1	1	1	1	1	1	1	1	1	1	1	1	1	1	1	1	1
CPI-SS0E25CE362	EGFR_TGFA	simple:P00533	simple:P01135	EGFR	TGFA	TRUE	TRUE	FALSE	curated	FALSE	0.186	0.128	0.122	0	1	0.564	0.692	0.378	0	1	1	1	1	1	1	1	1	1	1	1	1	1	1	1	1
CPI-SS0055264F3	EGFR_TGFB1	simple:P00533	simple:P01137	EGFR	TGFB1	TRUE	TRUE	FALSE	IMEx,InnateDB-All,MINT	FALSE	1	0	0.628	0	1	1	0	0.692	0	1	1	1	1	1	1	1	1	1	1	1	1	1	1	1	1
CPI-SS00EDDD458	EGFR_MIF	simple:P00533	simple:P14174	EGFR	MIF	TRUE	TRUE	FALSE	IMEx,InnateDB-All	FALSE	0	1	0.686	1	0	0	1	0.686	1	0	1	1	1	1	1	1	1	1	1	1	1	1	1	1	1
CPI-SS0ABC5C1B8	CD74_MIF	simple:P04233	simple:P14174	CD74	MIF	TRUE	TRUE	FALSE	I2D,InnateDB-All	FALSE	0	1	1	1	0	0	1	0.122	1	0	0	1	0.372	1	0	0	1	0.686	1	0	0	1	1	1	0
CPI-SS0481D83A4	EGFR_AREG	simple:P00533	simple:P15514	EGFR	AREG	TRUE	TRUE	FALSE	curated	FALSE	0	1	0.436	1	1	0	1	0.5	1	1	1	1	1	1	1	1	1	1	1	1	1	1	1	1	1
CPI-SS0D4C221B8	ICAM1_AREG	simple:P05362	simple:P15514	ICAM1	AREG	TRUE	TRUE	FALSE	InnateDB-All	FALSE	0	1	0	1	0	0	1	0.314	1	0.878	0	1	0	1	0	0.064	1	1	1	1	0.18	1	1	1	1
CPI-SS08CA619FE	EGFR_GRN	simple:P00533	simple:P28799	EGFR	GRN	TRUE	TRUE	FALSE	InnateDB-All	FALSE	0	1	0.314	1	0.192	0	1	0.314	1	0.256	1	1	1	1	1	1	1	1	1	1	1	1	1	1	1
CPI-SS0DA033F03	TNFRSF1A_GRN	simple:P19438	simple:P28799	TNFRSF1A	GRN	TRUE	TRUE	FALSE	IMEx,InnateDB-All,MINT	FALSE	0	1	0	1	0	0	1	0.378	1	0.384	0	1	0.378	1	0.128	0	1	0.314	1	0.256	0	1	1	1	1
CPI-SS0C4E86714	TNFRSF1B_GRN	simple:P20333	simple:P28799	TNFRSF1B	GRN	TRUE	TRUE	FALSE	IMEx,InnateDB-All,MINT	FALSE	0	1	0.128	1	0	0	1	0	1	0	0	1	0.378	1	0.192	0	1	1	1	1	0	1	1	1	1
CPI-SS0A19E9C34	EGFR_BTC	simple:P00533	simple:P35070	EGFR	BTC	TRUE	TRUE	FALSE	curated	FALSE	1	1	1	1	1	1	1	1	1	1	1	1	1	1	1	1	1	1	1	1	1	1	1	1	1
CPI-SS06BC4D123	ERBB3_BTC	simple:P21860	simple:P35070	ERBB3	BTC	TRUE	TRUE	FALSE	curated	FALSE	1	1	1	1	1	1	1	1	1	1	1	1	1	1	1	1	1	1	1	1	1	1	1	1	1
CPI-SS088A0A760	EGFR_COPA	simple:P00533	simple:P53621	EGFR	COPA	TRUE	TRUE	FALSE	InnateDB-All	FALSE	0.622	0	0.628	1	1	0.936	0	0.628	1	1	1	1	1	1	1	1	1	1	1	1	1	1	1	1	1
CPI-SS0302E8E8F	CD74_COPA	simple:P04233	simple:P53621	CD74	COPA	TRUE	TRUE	FALSE	IMEx,IntAct	FALSE	1	0.75	1	1	1	0	0	0.122	0.5	0.936	0.18	0	0.186	0.686	0.872	0.75	0	0.628	1	1	1	1	1	1	1
CPI-SS07F042076	EGFR_EPGN	simple:P00533	simple:Q6UW88	EGFR	EPGN	TRUE	TRUE	FALSE	curated	FALSE	1	1	1	1	1	1	1	1	1	1	1	1	1	1	1	1	1	1	1	1	1	1	1	1	1
CPI-SS0C10824C7	EGFR_HBEGF	simple:P00533	simple:Q99075	EGFR	HBEGF	TRUE	TRUE	TRUE	curated	FALSE	0	1	0	1	1	0	1	0	1	1	1	1	1	1	1	1	1	1	1	1	1	1	1	1	1
CPI-SS0632A027A	CD44_HBEGF	simple:P16070	simple:Q99075	CD44	HBEGF	TRUE	TRUE	TRUE	I2D,InnateDB-All	FALSE	0	0	0	0	0	0	1	0	1	1	0	0.384	0	1	1	0	1	0	1	1	0	0	0	0	0
CPI-SS03098AC28	ERBB4_HBEGF	simple:Q15303	simple:Q99075	ERBB4	HBEGF	TRUE	TRUE	TRUE	curated	FALSE	0	1	0	1	1	0	1	0	1	1	0	1	0	1	1	0	1	0	1	1	0	0	0	1	1
CPI-SS05D23BCE8	HLA-DPB1_TNFSF13B	simple:HLADPB1	simple:Q9Y275	HLA-DPB1	TNFSF13B	TRUE	TRUE	FALSE	InnateDB-All	FALSE	0	0	0	0	0.872	0	1	0	1	1	0	0	0	0	0	0	1	0	1	1	0	1	0	1	1
CPI-SS03133B4F2	TFRC_TNFSF13B	simple:P02786	simple:Q9Y275	TFRC	TNFSF13B	TRUE	TRUE	FALSE	IMEx,IntAct	FALSE	0	0	0	0	0	0	1	0	1	1	0	0	0	0	0	0	1	0.192	1	1	0	1	0	1	1
CPI-SS0F00D756A	CD40_TNFSF13B	simple:P25942	simple:Q9Y275	CD40	TNFSF13B	TRUE	TRUE	FALSE	I2D,InnateDB	FALSE	0	1	0	1	1	0	1	0	1	1	0	1	0	1	1	0	1	0	1	1	0	1	0	1	1
CPI-SS09648FAA9	TNFRSF13C_TNFSF13B	simple:Q96RJ3	simple:Q9Y275	TNFRSF13C	TNFSF13B	TRUE	TRUE	FALSE	guidetopharmacology.org	FALSE	1	1	1	1	1	0	1	0	1	1	0	1	0	1	1	0	1	0	1	1	0	1	0	1	1
CPI-SS09808DEAE	CD74_APP	simple:P04233	simple:P05067	CD74	APP	FALSE	TRUE	FALSE	curated	FALSE	1	1	1	1	0	0	0	0	0	0	0.308	0.244	0.25	0.122	0	1	1	0.692	0.32	0	1	1	1	1	0
CPI-SS09C4FCB90	ICAM1_SPN	simple:P05362	simple:P16150	ICAM1	SPN	FALSE	TRUE	FALSE	curated	FALSE	0	0	0	0	0	0	0	0.82	0	1	0	0	0.064	0	0.064	1	1	1	1	1	1	1	1	1	1
CPI-SS0E9A581F8	ICAM1_ITGAL	simple:P05362	simple:P20701	ICAM1	ITGAL	FALSE	TRUE	TRUE	curated	FALSE	0	0	0	0	0	0.192	0.064	0.058	0	1	0	0	0	0	0.128	1	1	1	1	1	1	1	1	1	1
CPI-SC0F4AC5AA2	ICAM1_aLb2 complex	simple:P05362	complex:aLb2 complex	ICAM1		FALSE	TRUE	FALSE	curated	TRUE	0	0	0	0	0	0.192	0.064	0.058	0	1	0	0	0	0	0.128	1	1	1	1	1	1	1	1	1	1
CPI-SC063BC3DDE	ICAM2_aLb2 complex	simple:P13598	complex:aLb2 complex	ICAM2		FALSE	FALSE	FALSE	curated	TRUE	0	0	0.058	0	1	0.872	0.936	0.18	0	1	0.75	0.814	0.308	0	1	1	1	0.558	0	1	1	1	0.686	0.5	1
CPI-SC0329D5397	ICAM3_aLb2 complex	simple:P32942	complex:aLb2 complex	ICAM3		FALSE	FALSE	FALSE	curated	TRUE	0.756	0.622	0.18	0	1	0.872	1	0.308	0	1	0.384	0.448	0.122	0	1	0.936	1	0.308	0	1	1	1	0.308	0	1
CPI-SC092659F65	ICAM4_aLb2 complex	simple:Q14773	complex:aLb2 complex	ICAM4		TRUE	FALSE	FALSE	curated	TRUE	0	0	0.058	0	1	1	1	1	1	1	0.808	0.872	0.308	0	0.872	1	1	1	1	1	1	1	1	1	1
CPI-SC08923F7F7	F11R_aLb2 complex	simple:Q9Y624	complex:aLb2 complex	F11R		FALSE	TRUE	FALSE	curated	TRUE	0	0	0	0	0	1	1	0.436	0	1	0	0	0	0	0.372	1	1	0.686	0.192	1	1	1	1	1	1
CPI-SS0A4F27388	TNFRSF1A_FASLG	simple:P19438	simple:P48023	TNFRSF1A	FASLG	TRUE	TRUE	FALSE	I2D,InnateDB-All	FALSE	1	1	1	1	1	1	1	1	1	1	1	1	1	1	1	1	1	1	1	1	1	1	1	1	1
CPI-SS0049FD74F	TNFRSF10B_FASLG	simple:O14763	simple:P48023	TNFRSF10B	FASLG	TRUE	TRUE	FALSE	I2D,InnateDB-All	FALSE	1	1	1	1	1	1	1	1	1	1	1	1	1	1	1	1	1	1	1	1	1	1	1	1	1
CPI-SS00086659A	TNFRSF6B_FASLG	simple:O95407	simple:P48023	TNFRSF6B	FASLG	TRUE	FALSE	FALSE	curated	FALSE	1	1	1	1	1	1	1	1	1	1	1	1	1	1	1	1	1	1	1	1	1	1	1	1	1
CPI-SS03A0C857B	FAS_FASLG	simple:P25445	simple:P48023	FAS	FASLG	TRUE	TRUE	FALSE	curated	FALSE	1	1	1	1	1	1	1	1	1	1	1	1	1	1	1	1	1	1	1	1	1	1	1	1	1
CPI-SS0ADA587B4	NGFR_NTF3	simple:P08138	simple:P20783	NGFR	NTF3	TRUE	TRUE	FALSE	curated	FALSE	1	1	1	1	1	1	1	1	1	1	1	1	1	1	1	1	1	1	1	1	1	1	1	1	1
CPI-SS00A6D366F	ADORA2A_NAMPT	simple:P29274	simple:P43490	ADORA2A	NAMPT	TRUE	TRUE	FALSE	I2D,IMEx,InnateDB-All,MINT	FALSE	0	1	0	1	0.936	0	1	0	1	0.686	0	1	0	1	0.814	0	1	0	1	0.936	1	1	1	1	1
CPI-SS074CF011C	ERBB4_NRG4	simple:Q15303	simple:Q8WWG1	ERBB4	NRG4	TRUE	TRUE	FALSE	curated	FALSE	0.57	1	1	0.378	1	1	1	1	1	1	0.436	1	1	0.372	1	0	1	1	0	1	0	1	1	0	1
CPI-CS067298D94	FLT1 complex_VEGFA	complex:FLT1 complex	simple:P15692		VEGFA	TRUE	TRUE	FALSE	curated	FALSE	1	1	1	1	1	1	1	1	1	1	1	1	1	1	1	1	1	1	1	1	1	1	1	1	1
CPI-SS0DE0A486F	NRP1_VEGFA	simple:O14786	simple:P15692	NRP1	VEGFA	TRUE	TRUE	FALSE	curated	FALSE	0	0	0	0	0	0	1	1	1	1	0	1	0.378	1	1	0	1	1	1	1	0	1	1	1	1
CPI-SS0E00478B4	NRP2_VEGFA	simple:O60462	simple:P15692	NRP2	VEGFA	TRUE	TRUE	FALSE	curated	FALSE	0	0	0	0	0	0	0	0	0.314	0.192	0	0	0	0	0	0	1	1	1	1	0.43	1	1	1	1
CPI-CS073D36B1D	FLT1 complex_PGF	complex:FLT1 complex	simple:P49763		PGF	TRUE	TRUE	FALSE	curated	FALSE	1	1	1	1	1	1	1	1	1	1	1	1	1	1	1	1	1	1	1	1	1	1	1	1	1
CPI-SS0855C0353	NRP1_PGF	simple:O14786	simple:P49763	NRP1	PGF	TRUE	TRUE	FALSE	curated	FALSE	1	1	1	1	1	1	1	1	1	1	1	1	1	1	1	1	1	1	1	1	1	1	1	1	1
CPI-SS0D22A09AD	NRP2_PGF	simple:O60462	simple:P49763	NRP2	PGF	TRUE	TRUE	FALSE	curated	FALSE	1	1	1	1	1	1	1	1	1	1	1	1	1	1	1	1	1	1	1	1	1	1	1	1	1
CPI-SS0E61DB5DF	FLT1_PGF	simple:P17948	simple:P49763	FLT1	PGF	TRUE	TRUE	FALSE	curated	FALSE	1	1	1	1	1	1	1	1	1	1	1	1	1	1	1	1	1	1	1	1	1	1	1	1	1
CPI-CS077F1340A	FLT1 complex_VEGFB	complex:FLT1 complex	simple:P49765		VEGFB	TRUE	TRUE	FALSE	curated	FALSE	1	1	1	1	1	1	1	1	1	1	1	1	1	1	1	1	1	1	1	1	1	1	1	1	1
CPI-SS033E6DE7E	NRP1_VEGFB	simple:O14786	simple:P49765	NRP1	VEGFB	TRUE	TRUE	FALSE	curated	FALSE	0	0	0	0	0	1	1	1	1	1	0	0.75	0.064	0.75	1	0	1	0.372	1	1	1	1	1	1	1
CPI-SS0947A8549	FLT1_VEGFB	simple:P17948	simple:P49765	FLT1	VEGFB	TRUE	TRUE	FALSE	curated	FALSE	0	1	0.122	1	1	0	0	0	0	0	0	0	0	0	0	1	1	1	1	1	1	1	1	1	1
CPI-SS098425155	ADRB2_VEGFB	simple:P07550	simple:P49765	ADRB2	VEGFB	TRUE	TRUE	FALSE	InnateDB-All	FALSE	1	1	1	1	1	0	0.878	0	0.814	1	0	0.872	0	0.872	1	0	0	0	0	1	0	1	0.372	1	1
CPI-SS08083B141	NRP1_SEMA3A	simple:O14786	simple:Q14563	NRP1	SEMA3A	TRUE	TRUE	FALSE	curated	FALSE	1	1	0	1	1	1	1	0.564	1	1	1	1	0.192	1	1	1	1	0.564	1	1	1	1	0.564	1	1
CPI-CS0E5D1ECCE	PlexinA1_complex3_SEMA3A	complex:PlexinA1_complex3	simple:Q14563		SEMA3A	TRUE	TRUE	FALSE	curated	FALSE	1	1	0	1	1	1	1	0.564	1	1	1	1	0	1	1	1	1	0.308	1	1	1	1	1	1	1
CPI-CS0D238C22B	PlexinA2_complex1_SEMA3A	complex:PlexinA2_complex1	simple:Q14563		SEMA3A	TRUE	TRUE	FALSE	curated	FALSE	1	1	0.564	1	1	1	1	0	1	1	1	1	0.186	1	1	1	1	0	1	1	1	1	0.564	1	1
CPI-CS0AA769F5B	PlexinA3_complex1_SEMA3A	complex:PlexinA3_complex1	simple:Q14563		SEMA3A	TRUE	TRUE	FALSE	curated	FALSE	1	1	0	1	1	1	1	0	1	1	1	1	0.25	1	1	1	1	0	1	1	1	1	0.5	1	1
CPI-CS0AB19226A	PlexinA4_complex1_SEMA3A	complex:PlexinA4_complex1	simple:Q14563		SEMA3A	TRUE	TRUE	FALSE	curated	FALSE	1	1	1	1	1	1	1	1	1	1	1	1	1	1	1	1	1	0	1	1	1	1	1	1	1
CPI-SS0F15C1AB3	NRP2_SEMA3F	simple:O60462	simple:Q13275	NRP2	SEMA3F	TRUE	TRUE	FALSE	curated	FALSE	1	1	0	1	1	1	1	0	1	1	1	1	0	1	1	1	1	0.192	1	1	1	1	0.192	1	1
CPI-SS0241A1F57	NRP2_SEMA3C	simple:O60462	simple:Q99985	NRP2	SEMA3C	TRUE	TRUE	FALSE	curated	FALSE	0	0	0	0	1	0	0	0	0	1	0	0	0	0	1	1	1	1	1	1	1	1	1	1	1
CPI-CS0C9EE65C2	FcRn complex_ALB	complex:FcRn complex	simple:P02768		ALB	TRUE	TRUE	FALSE	curated	FALSE	0	1	1	1	1	1	1	1	1	1	1	1	1	1	1	1	1	1	1	1	1	1	1	1	1
CPI-SS0A42A3690	CCL4L2_VSIR	simple:Q8NHW4	simple:Q9H7M9	CCL4L2	VSIR	TRUE	FALSE	TRUE	IMEx,IntAct	FALSE	1	1	1	1	1	0	0	0	0	0	0.128	0	0	0	0.128	1	1	1	1	1	1	1	1	1	1
CPI-SS03FA58286	TNF_VSIR	simple:P01375	simple:Q9H7M9	TNF	VSIR	TRUE	FALSE	TRUE	IMEx,IntAct	FALSE	1	1	1	0	1	1	0	0.512	0	1	0.878	0	0.634	0	1	1	1	1	0	1	1	1	1	1	1
CPI-SS0A76A8E97	HLA-F_LILRB2	simple:P30511	simple:Q8N423	HLA-F	LILRB2	FALSE	FALSE	TRUE	curated	FALSE	0	0	0	0	0	0	1	0.942	1	1	0	0	0.064	0.064	0.192	0.756	1	1	1	1	1	1	1	1	1
CPI-SS0EAB03260	CD1D_LILRB2	simple:P15813	simple:Q8N423	CD1D	LILRB2	FALSE	FALSE	TRUE	curated	FALSE	0	0	0.244	0.256	1	1	1	1	1	1	1	1	1	1	1	1	1	1	1	1	1	1	1	1	1
CPI-SS00150FB64	HLA-F_LILRB1	simple:P30511	simple:Q8NHL6	HLA-F	LILRB1	TRUE	FALSE	TRUE	curated	FALSE	0	0	0	0	0	0	1	0.186	1	1	0	0	0	0.128	0.936	0.872	1	0.814	1	1	1	1	1	1	1
CPI-SS0D1D95883	CCL4_CCR5	simple:P13236	simple:P51681	CCL4	CCR5	TRUE	FALSE	TRUE	curated	FALSE	1	1	1	1	1	0	0	0	0	1	0	0	0	0	1	1	1	1	1	1	1	1	1	1	1
CPI-SS0C090A257	CCL3_CCR5	simple:P10147	simple:P51681	CCL3	CCR5	TRUE	FALSE	TRUE	curated	FALSE	1	1	1	1	1	0	0	0	0	1	0	0	0	0.064	1	1	1	1	1	1	1	1	1	1	1
CPI-SS0B01D306C	CCL5_CCR5	simple:P13501	simple:P51681	CCL5	CCR5	TRUE	FALSE	TRUE	curated	FALSE	0	0	0	0	1	0	0	0	0	1	0	0	0	0	1	1	1	1	1	1	0.686	1	1	1	1
CPI-SS0795802F6	CCL4_SLC7A1	simple:P13236	simple:P30825	CCL4	SLC7A1	TRUE	FALSE	TRUE	IMEx,IntAct	FALSE	1	1	1	1	1	0	0	0	0	0	0	0	0	0	0	1	1	1	1	1	1	1	1	1	1
CPI-SS03105D292	CSF1_SLC7A1	simple:P09603	simple:P30825	CSF1	SLC7A1	TRUE	FALSE	TRUE	I2D	FALSE	1	1	1	1	1	0	0	0	0	0	0.628	0.442	0.378	0.814	0.878	1	1	1	1	1	1	1	1	1	1
CPI-SS076D8415B	CCL3_IDE	simple:P10147	simple:P14735	CCL3	IDE	TRUE	FALSE	TRUE	IMEx,InnateDB-All,MINT	FALSE	1	1	1	1	1	0	0	0	0	0	0	0.064	0.064	0	0.128	1	1	1	1	1	1	1	1	1	1
CPI-SS0E41702C1	IGF1_IGF1R	simple:P05019	simple:P08069	IGF1	IGF1R	TRUE	FALSE	TRUE	curated	FALSE	1	1	0.936	0.814	1	1	0.936	0.302	0	1	1	1	0.878	0.692	1	0	0	0	0	0	1	1	1	1	1
CPI-SS0BA601DC4	BDNF_NTRK2	simple:P23560	simple:Q16620	BDNF	NTRK2	TRUE	FALSE	TRUE	curated	FALSE	1	1	1	1	1	1	1	1	1	1	1	1	1	1	1	1	1	1	1	1	1	1	1	1	1
CPI-SS093E05DD4	NTF3_NTRK2	simple:P20783	simple:Q16620	NTF3	NTRK2	TRUE	FALSE	TRUE	curated	FALSE	1	1	1	1	1	1	1	1	1	1	1	1	1	1	1	1	1	1	1	1	1	1	1	1	1
CPI-SS09A36B221	BDNF_SORT1	simple:P23560	simple:Q99523	BDNF	SORT1	TRUE	FALSE	TRUE	I2D,IMEx,InnateDB-All,IntAct	FALSE	1	1	1	1	1	1	1	1	1	1	1	1	1	1	1	1	1	1	1	1	1	1	1	1	1
CPI-SS07CCAD9BF	GRN_SORT1	simple:P28799	simple:Q99523	GRN	SORT1	TRUE	FALSE	TRUE	IMEx,InnateDB-All,MINT	FALSE	0	0	0	0	0	1	1	0.814	0.686	1	1	0.756	0	0	1	1	1	0.75	0.314	1	1	0.936	0	0	1
CPI-SS04F3A1E5C	COPA_SORT1	simple:P53621	simple:Q99523	COPA	SORT1	TRUE	FALSE	TRUE	IMEx,InnateDB-All,IntAct,MatrixDB	FALSE	1	1	0	0	1	1	0	0	0	1	1	0.942	0.064	0	1	1	1	0.064	0	1	1	1	0.064	0	1
CPI-SS03F0B666C	BDNF_F11R	simple:P23560	simple:Q9Y624	BDNF	F11R	TRUE	FALSE	TRUE	IMEx,InnateDB-All,IntAct	FALSE	1	1	1	1	1	1	1	1	1	1	1	1	1	1	1	1	1	1	1	1	1	1	1	1	1
CPI-SS0A9E884E0	CD200_CD200R1	simple:P41217	simple:Q8TD46	CD200	CD200R1	TRUE	FALSE	TRUE	curated	FALSE	1	1	1	1	1	1	1	1	1	1	1	1	1	1	1	1	1	1	1	1	1	1	1	1	1
CPI-SS0E292C126	KLRB1_CLEC2D	simple:Q12918	simple:Q9UHP7	KLRB1	CLEC2D	FALSE	TRUE	TRUE	curated	FALSE	1	1	1	1	1	1	1	1	1	1	0.25	0.878	0.122	0	0.878	1	1	1	1	1	1	1	1	1	1
CPI-SS02A0FF87F	FAM3C_CLEC2D	simple:Q92520	simple:Q9UHP7	FAM3C	CLEC2D	TRUE	FALSE	TRUE	IMEx,InnateDB-All,IntAct	FALSE	1	1	0.686	0	1	0.244	1	0.18	0	1	0.314	1	0.18	0	1	0	0.884	0	0	1	1	1	1	0.628	1
CPI-SS0F8EFEECF	TNF_DAG1	simple:P01375	simple:Q14118	TNF	DAG1	TRUE	FALSE	TRUE	InnateDB-All	FALSE	1	1	1	1	1	0	0	0	0	0	0	0	0	0	0	1	1	1	1	1	1	1	1	1	1
CPI-SS0BD9F32BA	LGALS9_DAG1	simple:O00182	simple:Q14118	LGALS9	DAG1	TRUE	FALSE	TRUE	InnateDB-All	FALSE	0	0	0	0	0	1	1	1	1	1	0	0	0	0	0	1	1	1	1	1	1	1	1	1	1
CPI-SS02EBC1BB0	TNF_NOTCH1	simple:P01375	simple:P46531	TNF	NOTCH1	TRUE	FALSE	TRUE	I2D	FALSE	1	1	1	1	1	0	0	0	0	0	0	0	0	0	0.058	1	1	1	1	1	1	1	1	1	1
CPI-SS04A5D6B6F	DLL1_NOTCH1	simple:O00548	simple:P46531	DLL1	NOTCH1	FALSE	FALSE	TRUE	curated	FALSE	1	0	1	0	1	1	0	1	0	1	1	0	1	0	1	1	0	1	0	1	1	0	1	0	1
CPI-SS0B81F1BF5	TNF_SEMA4C	simple:P01375	simple:Q9C0C4	TNF	SEMA4C	TRUE	FALSE	TRUE	InnateDB-All	FALSE	1	1	1	1	1	0	0	0	0	0	0	0	0	0	0	1	1	1	1	1	1	1	1	1	1
CPI-SS0AB21032D	PLXNB2_SEMA4C	simple:O15031	simple:Q9C0C4	PLXNB2	SEMA4C	FALSE	TRUE	TRUE	curated	FALSE	1	0.366	1	0.058	1	1	0.25	1	0	1	1	1	1	0.936	1	0.128	0	0.43	0	0.506	1	1	1	1	1
CPI-SS03B8E2D7A	TNF_ICOS	simple:P01375	simple:Q9Y6W8	TNF	ICOS	TRUE	FALSE	TRUE	InnateDB-All	FALSE	1	1	0.628	1	1	1	1	0	1	1	1	1	0	1	1	1	1	0.628	1	1	1	1	0.628	1	1
CPI-SS0E4B1484B	ICOSLG_ICOS	simple:O75144	simple:Q9Y6W8	ICOSLG	ICOS	TRUE	FALSE	TRUE	curated	FALSE	1	1	0.628	1	1	1	1	0	1	1	1	1	0	1	1	1	1	0.628	1	1	1	1	0.628	1	1
CPI-SS04B4619D0	TNF_TNFRSF1A	simple:P01375	simple:P19438	TNF	TNFRSF1A	TRUE	FALSE	TRUE	curated	FALSE	1	1	1	1	1	0	0	0	0	0	0	0	0	0	0.506	1	1	1	1	1	1	1	1	1	1
CPI-SS084BE3E4B	LTA_TNFRSF1A	simple:P01374	simple:P19438	LTA	TNFRSF1A	TRUE	FALSE	TRUE	curated	FALSE	1	1	1	1	1	1	1	1	1	1	1	1	1	1	1	1	1	1	1	1	1	1	1	1	1
CPI-SS0F9B3B259	TNFSF13_TNFRSF1A	simple:O75888	simple:P19438	TNFSF13	TNFRSF1A	TRUE	FALSE	TRUE	I2D,InnateDB-All	FALSE	0	0	0	0	0	0	1	0.936	1	1	0	0	0.064	0	1	0	1	1	1	1	1	1	1	1	1
CPI-SS08B7D54A3	TNF_FAS	simple:P01375	simple:P25445	TNF	FAS	TRUE	FALSE	TRUE	InnateDB-All	FALSE	1	1	1	1	1	0	0	0	0	0	0	0	0	0	0	1	1	1	1	1	1	1	1	1	1
CPI-SS0A83A7E30	TNFSF13_FAS	simple:O75888	simple:P25445	TNFSF13	FAS	TRUE	FALSE	TRUE	I2D,InnateDB-All	FALSE	0	0	0	0	0	1	1	0.936	1	1	0	0	0	0	0.064	1	1	1	1	1	1	1	1	1	1
CPI-SS0E7D5974D	TNF_TNFRSF1B	simple:P01375	simple:P20333	TNF	TNFRSF1B	TRUE	FALSE	TRUE	curated	FALSE	1	0.57	1	1	1	0	0	0	0	1	0	0	0	0.57	1	1	0	1	1	1	1	1	1	1	1
CPI-SS07D9A48A2	LTA_TNFRSF1B	simple:P01374	simple:P20333	LTA	TNFRSF1B	TRUE	FALSE	TRUE	curated	FALSE	1	1	1	1	1	1	1	1	1	1	1	1	1	1	1	1	1	1	1	1	1	1	1	1	1
CPI-SS048A2311A	TNF_RIPK1	simple:P01375	simple:Q13546	TNF	RIPK1	TRUE	FALSE	TRUE	I2D,IMEx,InnateDB,InnateDB-All,IntAct,MINT	FALSE	1	1	0.5	1	1	0	0	0	0	0.5	0	0	0	0	0.634	0.936	1	0.122	1	1	1	1	1	1	1
CPI-SS0D5C54214	LTA_RIPK1	simple:P01374	simple:Q13546	LTA	RIPK1	TRUE	FALSE	TRUE	IMEx,InnateDB-All,MINT	FALSE	1	1	1	1	1	1	1	1	1	1	1	1	1	1	1	1	1	1	1	1	1	1	1	1	1
CPI-SS0DEDA3567	TNFSF10_RIPK1	simple:P50591	simple:Q13546	TNFSF10	RIPK1	TRUE	FALSE	TRUE	InnateDB-All	FALSE	0	0	0	0	0	0.494	1	0.122	1	1	0	0.936	0	0.814	1	0	1	0	1	1	0.372	1	0.122	1	1
CPI-SS0FBC9234C	TNF_PTPRS	simple:P01375	simple:Q13332	TNF	PTPRS	TRUE	FALSE	TRUE	InnateDB-All	FALSE	1	1	1	1	1	0	0	0	0	0	0	0	0	0	0	1	1	1	1	1	1	1	1	1	1
CPI-SS00F4DDF4B	PTN_PTPRS	simple:P21246	simple:Q13332	PTN	PTPRS	TRUE	FALSE	TRUE	I2D,IMEx,InnateDB-All,IntAct	FALSE	1	1	1	1	1	1	0.122	0.808	0	0.25	1	1	1	1	1	1	0	0.616	0	0	0.57	0	0.25	0	0
CPI-SS034B442CE	TNF_CELSR2	simple:P01375	simple:Q9HCU4	TNF	CELSR2	TRUE	FALSE	TRUE	InnateDB-All	FALSE	1	1	1	1	1	0	0	0	0	0	0	0	0	0	0	1	1	1	1	1	1	1	1	1	1
CPI-SS0F8C664D9	CXCR3_CCL20	simple:P49682	simple:P78556	CXCR3	CCL20	TRUE	TRUE	FALSE	guidetopharmacology.org	FALSE	1	1	1	1	1	1	1	1	1	1	1	1	1	1	1	1	1	1	1	1	1	1	1	1	1
CPI-SS07F015051	CCR6_CCL20	simple:P51684	simple:P78556	CCR6	CCL20	TRUE	TRUE	FALSE	curated	FALSE	1	1	1	1	1	1	1	1	1	1	1	1	1	1	1	1	1	1	1	1	1	1	1	1	1
CPI-SS0DBA4D668	DPP4_CXCL12	simple:P27487	simple:P48061	DPP4	CXCL12	TRUE	TRUE	FALSE	curated	FALSE	1	0	0	0	1	1	0	0.064	0	1	1	0	0.128	0	1	1	0	0.064	0	1	1	1	1	1	1
CPI-SS07155793F	ACKR3_CXCL12	simple:P25106	simple:P48061	ACKR3	CXCL12	TRUE	TRUE	FALSE	guidetopharmacology.org	FALSE	0	0	0	0	0	1	1	1	1	1	0.936	0.808	0.5	0.5	0.936	1	1	1	1	1	1	1	1	1	1
CPI-SS0D4BF6CA3	CD27_CD70	simple:P26842	simple:P32970	CD27	CD70	TRUE	TRUE	FALSE	curated	FALSE	1	1	1	1	1	1	1	1	1	1	1	1	1	1	1	1	1	1	1	1	1	1	1	1	1
CPI-SS083296041	CD40_CD40LG	simple:P25942	simple:P29965	CD40	CD40LG	TRUE	TRUE	FALSE	curated	FALSE	1	1	1	1	1	1	1	1	1	1	1	1	1	1	1	1	1	1	1	1	1	1	1	1	1
CPI-SS0EF0750A7	HLA-DRB1_OGN	simple:HLADRB1	simple:P20774	HLA-DRB1	OGN	TRUE	TRUE	FALSE	InnateDB-All	FALSE	1	1	1	1	1	0	0	0	0	0	0	0	0	0	0	1	1	1	1	1	1	1	1	1	1
CPI-CS06072FF4E	IL1 receptor_IL1A	complex:IL1 receptor	simple:P01583		IL1A	TRUE	TRUE	FALSE	curated	FALSE	1	0	0.57	1	1	1	1	1	1	1	0.936	0	0.57	0.936	0.936	1	1	1	1	1	1	1	1	1	1
CPI-CS0AC5142FA	IL1 receptor inhibitor_IL1A	complex:IL1 receptor inhibitor	simple:P01583		IL1A	TRUE	TRUE	FALSE	curated	FALSE	1	0	0.378	1	1	1	0	0.634	1	1	1	0	0.25	1	1	1	0	0.692	1	1	1	0	0.57	1	1
CPI-CS05426BFFA	IL1 receptor_IL1B	complex:IL1 receptor	simple:P01584		IL1B	TRUE	TRUE	FALSE	curated	FALSE	1	0	0.378	1	1	1	1	1	1	1	0.936	0	0.442	0.936	0.936	1	1	1	1	1	1	1	1	1	1
CPI-CS008C9D6E5	IL1 receptor inhibitor_IL1B	complex:IL1 receptor inhibitor	simple:P01584		IL1B	TRUE	TRUE	FALSE	curated	FALSE	1	0	0.314	1	1	1	0	0.5	1	1	0.68	0	0.256	1	1	1	0	0.564	1	1	1	0	0.378	1	1
CPI-CS0DEBE7B69	IL1 receptor_IL1RN	complex:IL1 receptor	simple:P18510		IL1RN	TRUE	TRUE	FALSE	curated	FALSE	0	0	0	1	1	1	1	1	1	1	0	0	0	0.936	0.936	1	1	1	1	1	1	1	1	1	1
CPI-CS085E95BC1	IL1 receptor inhibitor_IL1RN	complex:IL1 receptor inhibitor	simple:P18510		IL1RN	TRUE	TRUE	FALSE	curated	FALSE	0	0	0	1	1	0	0	0.064	1	1	0	0	0	1	1	0	0	0.064	1	1	0	0	0	1	1
CPI-CS04CBDE052	IL10 receptor_IL10	complex:IL10 receptor	simple:P22301		IL10	TRUE	TRUE	FALSE	curated	FALSE	0	0	0	0	0	0	1	1	1	1	0	0.5	0.186	1	1	0	1	0.442	1	1	0	1	1	1	1
CPI-CS06E556972	IL15 receptor_IL15	complex:IL15 receptor	simple:P40933		IL15	TRUE	TRUE	FALSE	curated	FALSE	1	1	1	1	1	1	1	1	1	1	0	0.436	0	0.436	1	1	1	1	1	1	1	1	1	1	1
CPI-CS09831CCFD	IL18 receptor_IL18	complex:IL18 receptor	simple:Q14116		IL18	TRUE	TRUE	FALSE	curated	FALSE	1	1	1	1	1	1	1	1	1	1	1	1	1	1	1	1	1	1	1	1	1	1	1	1	1
CPI-SS0A93C11C8	NGFR_BDNF	simple:P08138	simple:P23560	NGFR	BDNF	TRUE	TRUE	FALSE	curated	FALSE	1	1	1	1	1	1	1	1	1	1	1	1	1	1	1	1	1	1	1	1	1	1	1	1	1
CPI-SS01BCB9360	NCAM1_BDNF	simple:P13591	simple:P23560	NCAM1	BDNF	TRUE	TRUE	FALSE	I2D	FALSE	1	1	1	1	1	1	1	1	1	1	1	1	1	1	1	1	1	1	1	1	1	1	1	1	1
CPI-SS0C23EF34B	NCAM1_GDNF	simple:P13591	simple:P39905	NCAM1	GDNF	TRUE	TRUE	FALSE	I2D	FALSE	1	1	1	1	1	1	1	1	1	1	1	1	1	1	1	1	1	1	1	1	1	1	1	1	1
CPI-CS0645666B0	IL20 receptor Type I_IL19	complex:IL20 receptor Type I	simple:Q9UHD0		IL19	TRUE	TRUE	FALSE	curated	FALSE	1	1	1	1	1	1	1	1	1	1	1	1	1	1	1	1	1	1	1	1	1	1	1	1	1
CPI-SS027CDEA08	NOTCH2_DLL4	simple:Q04721	simple:Q9NR61	NOTCH2	DLL4	FALSE	TRUE	FALSE	curated	FALSE	1	1	1	1	1	1	1	1	1	1	1	1	1	1	1	1	1	1	1	1	1	1	1	1	1
CPI-SS012B7C21D	NOTCH1_DLL4	simple:P46531	simple:Q9NR61	NOTCH1	DLL4	FALSE	TRUE	FALSE	curated	FALSE	1	1	1	1	1	1	1	1	1	1	1	1	1	1	1	1	1	1	1	1	1	1	1	1	1
CPI-SS00D153A8A	NOTCH4_DLL4	simple:Q99466	simple:Q9NR61	NOTCH4	DLL4	FALSE	TRUE	FALSE	curated	FALSE	1	1	1	1	1	1	1	1	1	1	1	1	1	1	1	1	1	1	1	1	1	1	1	1	1
CPI-SS003C9A532	NOTCH2_DLL3	simple:Q04721	simple:Q9NYJ7	NOTCH2	DLL3	FALSE	TRUE	FALSE	curated	FALSE	1	1	1	1	1	1	1	1	1	1	1	1	1	1	1	1	1	1	1	1	1	1	1	1	1
CPI-SS0607D1101	NOTCH1_DLL3	simple:P46531	simple:Q9NYJ7	NOTCH1	DLL3	FALSE	TRUE	FALSE	curated	FALSE	1	1	1	1	1	1	1	1	1	1	1	1	1	1	1	1	1	1	1	1	1	1	1	1	1
CPI-SS09D379E5B	NOTCH4_DLL3	simple:Q99466	simple:Q9NYJ7	NOTCH4	DLL3	FALSE	TRUE	FALSE	curated	FALSE	1	1	1	1	1	1	1	1	1	1	1	1	1	1	1	1	1	1	1	1	1	1	1	1	1
CPI-SS02770D68F	NOTCH2_JAG2	simple:Q04721	simple:Q9Y219	NOTCH2	JAG2	FALSE	TRUE	FALSE	curated	FALSE	1	0	1	0	0	1	1	1	1	1	1	0	1	0	0	1	0	1	0	0	1	1	1	1	1
CPI-SS08C3D27F7	NOTCH1_JAG2	simple:P46531	simple:Q9Y219	NOTCH1	JAG2	FALSE	TRUE	FALSE	curated	FALSE	1	1	1	1	1	1	0	1	0	0	1	1	1	1	1	1	0	1	0	0	1	1	1	1	1
CPI-SS05FEE05CB	NOTCH4_JAG2	simple:Q99466	simple:Q9Y219	NOTCH4	JAG2	FALSE	TRUE	FALSE	curated	FALSE	1	1	1	0.506	1	1	0	1	0	0.756	1	0.128	1	0.128	0.436	1	0.686	1	0	1	1	1	1	1	1
CPI-SS0C4D54E39	NOTCH3_JAG2	simple:Q9UM47	simple:Q9Y219	NOTCH3	JAG2	FALSE	TRUE	FALSE	curated	FALSE	1	0	1	0	1	1	1	1	1	1	1	1	1	1	1	1	1	1	1	1	1	1	1	1	1
CPI-SS0B42AD9EF	NOTCH1_WNT4	simple:P46531	simple:P56705	NOTCH1	WNT4	TRUE	TRUE	FALSE	I2D	FALSE	1	1	1	1	1	1	1	1	1	1	1	1	1	1	1	1	1	1	1	1	1	1	1	1	1
CPI-SS0FA326344	FZD6_WNT4	simple:O60353	simple:P56705	FZD6	WNT4	TRUE	TRUE	FALSE	curated	FALSE	1	1	1	1	1	1	1	1	1	1	1	1	1	1	1	1	1	1	1	1	1	1	1	1	1
CPI-SS0B87FE6E0	NOTCH1_JAG1	simple:P46531	simple:P78504	NOTCH1	JAG1	FALSE	TRUE	FALSE	curated	FALSE	1	1	1	1	1	0	0	0.872	0	1	1	1	1	1	1	0	0	0.68	0	1	1	1	1	1	1
CPI-SS01A07768A	CD46_JAG1	simple:P15529	simple:P78504	CD46	JAG1	FALSE	TRUE	FALSE	curated	FALSE	0.064	0.064	0.936	0.436	1	1	1	1	1	1	0.314	0.25	0.628	0.442	1	0	0	0.064	0	0.75	0	0	0	0	0
CPI-SS0A34EE366	NOTCH1_DLK1	simple:P46531	simple:P80370	NOTCH1	DLK1	FALSE	TRUE	FALSE	curated	FALSE	1	1	1	1	1	1	1	1	1	1	1	1	1	1	1	1	1	1	1	1	1	1	1	1	1
CPI-CC09BCDA08E	IL27_IL27 receptor	complex:IL27	complex:IL27 receptor			TRUE	FALSE	TRUE	curated	FALSE	0	0	1	0	1	0	1	1	1	1	0	0.942	1	1	1	1	1	1	1	1	1	1	1	1	1
CPI-CC0C3ECBD1F	IL35_IL35 receptor	complex:IL35	complex:IL35 receptor			TRUE	FALSE	TRUE	curated	FALSE	1	1	1	1	1	1	1	1	1	1	1	1	1	1	1	1	1	1	1	1	1	1	1	1	1
CPI-CS063AE1C91	IL6 receptor_IL6	complex:IL6 receptor	simple:P05231		IL6	TRUE	TRUE	FALSE	curated	FALSE	1	1	0	1	1	0	0	0	1	1	0.622	1	0	1	1	0	0	0	0	0.128	1	1	0	1	1
CPI-CS0AB9C7139	IL7 receptor_IL7	complex:IL7 receptor	simple:P13232		IL7	TRUE	TRUE	FALSE	curated	FALSE	0	0	0	0	0.064	1	1	1	1	1	0	0.25	0	0	0.122	1	1	1	1	1	0	1	0.064	0	0.936
CPI-CS0E661878B	LIFR_OSM	complex:LIFR	simple:P13725		OSM	TRUE	TRUE	FALSE	curated	FALSE	0	0	0	1	1	0	0	0	1	1	0	0	0	0.936	0.936	0	0	0	1	1	0	0	0	1	1
CPI-CS06D50EBF8	OSMR_OSM	complex:OSMR	simple:P13725		OSM	TRUE	TRUE	FALSE	curated	FALSE	1	1	1	1	1	0	0	0	1	1	1	1	1	1	1	0	0	0	1	1	1	1	1	1	1
CPI-CS07B61574B	LIFR_LIF	complex:LIFR	simple:P15018		LIF	TRUE	TRUE	FALSE	curated	FALSE	0	1	1	1	1	0	1	1	1	1	0	1	1	1	1	0	1	1	1	1	0	1	1	1	1
CPI-CS0A9D23000	NKG2D II receptor_MICB	complex:NKG2D II receptor	simple:Q29980		MICB	FALSE	TRUE	FALSE	curated	FALSE	0	0	0.494	0.558	1	1	1	1	1	1	0	0	0.186	0.058	0.744	1	1	1	1	1	1	1	1	1	1
CPI-CS06C6E2321	NKG2D II receptor_MICA	complex:NKG2D II receptor	simple:Q29983		MICA	FALSE	TRUE	FALSE	curated	FALSE	0.384	0	0.68	1	1	1	1	1	1	1	0	0	0.308	0.25	0.616	1	1	1	1	1	1	1	1	1	1
CPI-CS08F4E5D70	NKG2D II receptor_RAET1L	complex:NKG2D II receptor	simple:Q5VY80		RAET1L	FALSE	TRUE	FALSE	curated	FALSE	1	1	1	1	1	1	1	1	1	1	1	1	1	1	1	1	1	1	1	1	1	1	1	1	1
CPI-CS09F211C3E	NKG2D II receptor_RAET1E	complex:NKG2D II receptor	simple:Q8TD07		RAET1E	TRUE	TRUE	FALSE	curated	FALSE	1	1	1	1	1	1	1	1	1	1	1	1	1	1	1	1	1	1	1	1	1	1	1	1	1
CPI-CS038376BA2	NKG2D II receptor_ULBP3	complex:NKG2D II receptor	simple:Q9BZM4		ULBP3	FALSE	TRUE	FALSE	curated	FALSE	1	1	1	1	1	1	1	1	1	1	1	1	1	1	1	1	1	1	1	1	1	1	1	1	1
CPI-CS0A269FA16	NKG2D II receptor_ULBP2	complex:NKG2D II receptor	simple:Q9BZM5		ULBP2	TRUE	TRUE	FALSE	curated	FALSE	0	1	0	1	1	1	1	1	1	1	0	1	0	1	1	1	1	1	1	1	1	1	1	1	1
CPI-CS0007697A7	NKG2D II receptor_ULBP1	complex:NKG2D II receptor	simple:Q9BZM6		ULBP1	FALSE	TRUE	TRUE	curated	FALSE	1	1	1	1	1	1	1	1	1	1	1	1	1	1	1	1	1	1	1	1	1	1	1	1	1
CPI-SS0CF0E4DE9	CCL2_CCR2	simple:P13500	simple:P41597	CCL2	CCR2	TRUE	FALSE	TRUE	curated	FALSE	1	1	1	1	1	1	1	1	1	1	1	1	1	1	1	1	1	1	1	1	1	1	1	1	1
CPI-SS08BFF4F9B	CCL3_CCR3	simple:P10147	simple:P51677	CCL3	CCR3	TRUE	FALSE	TRUE	curated	FALSE	1	1	0.878	1	1	1	0	0	0	0	1	0	0	0	0	1	1	0.878	1	1	1	1	0.878	1	1
CPI-SS0F6B529A1	CCL5_CCR3	simple:P13501	simple:P51677	CCL5	CCR3	TRUE	FALSE	TRUE	curated	FALSE	1	0	0	0	0	1	0	0	0	0	1	0	0	0	0	1	1	0.878	1	1	1	1	0.878	1	1
CPI-SS0C6311D2D	CCL3L1_CCR3	simple:P16619	simple:P51677	CCL3L1	CCR3	TRUE	FALSE	TRUE	curated	FALSE	1	1	0.878	1	1	1	0	0	0	0	1	0	0	0	0	1	1	0.878	1	1	1	1	0.878	1	1
CPI-SS0C6311D2D	CCL3L3_CCR3	simple:P16619	simple:P51677	CCL3L3	CCR3	TRUE	FALSE	TRUE	curated	FALSE	1	1	0.878	1	1	1	0	0	0	0	1	0	0	0	0	1	1	0.878	1	1	1	1	0.878	1	1
CPI-SS08DA48A5A	CCL3_CCR1	simple:P10147	simple:P32246	CCL3	CCR1	TRUE	FALSE	TRUE	curated	FALSE	1	1	1	1	1	0	0	0	0	0	0	0	0	0.064	0.314	1	1	1	1	1	1	1	1	1	1
CPI-SS0A021DB6E	CCL5_CCR1	simple:P13501	simple:P32246	CCL5	CCR1	TRUE	FALSE	TRUE	curated	FALSE	0	0	0	0.058	1	0	0	0	1	1	0	0	0	0	0	0.442	1	0.5	1	1	0	1	0.064	1	1
CPI-SS0817CE2B3	CCL3L1_CCR1	simple:P16619	simple:P32246	CCL3L1	CCR1	TRUE	FALSE	TRUE	curated	FALSE	0	1	0.256	1	1	0	0	0	0	0	0	0	0	0.57	1	1	1	1	1	1	0.872	1	0.814	1	1
CPI-SS0817CE2B3	CCL3L3_CCR1	simple:P16619	simple:P32246	CCL3L3	CCR1	TRUE	FALSE	TRUE	curated	FALSE	0	1	0.256	1	1	0	0	0	0	0	0	0	0	0.57	1	1	1	1	1	1	0.872	1	0.814	1	1
CPI-SS08B249DBA	CCL2_CCR10	simple:P13500	simple:P46092	CCL2	CCR10	TRUE	FALSE	TRUE	I2D	FALSE	1	1	1	1	1	1	1	1	1	1	1	1	1	1	1	1	1	1	1	1	1	1	1	1	1
CPI-SS0F3BF2B34	CCL5_ACKR4	simple:P13501	simple:Q9NPB9	CCL5	ACKR4	TRUE	FALSE	TRUE	I2D	FALSE	1	0	0	0	1	1	0	0	0	1	1	0	0	0	1	1	1	1	1	1	1	1	1	1	1
CPI-SS083B5EBAB	CXCL13_ACKR4	simple:O43927	simple:Q9NPB9	CXCL13	ACKR4	TRUE	FALSE	TRUE	curated	FALSE	1	1	1	1	1	1	1	1	1	1	1	1	1	1	1	1	1	1	1	1	1	1	1	1	1
CPI-SS04641FE5F	CCL3L1_DPP4	simple:P16619	simple:P27487	CCL3L1	DPP4	TRUE	FALSE	TRUE	I2D	FALSE	1	1	1	1	1	0	0	0	0	1	0	0	0	0	1	1	1	1	1	1	1	1	1	1	1
CPI-SS04641FE5F	CCL3L3_DPP4	simple:P16619	simple:P27487	CCL3L3	DPP4	TRUE	FALSE	TRUE	I2D	FALSE	1	1	1	1	1	0	0	0	0	1	0	0	0	0	1	1	1	1	1	1	1	1	1	1	1
CPI-SS0AEC33FF1	CCL22_DPP4	simple:O00626	simple:P27487	CCL22	DPP4	TRUE	FALSE	TRUE	curated	FALSE	1	1	1	1	1	1	1	1	1	1	1	1	1	1	1	1	1	1	1	1	1	1	1	1	1
CPI-SS0CC738ABC	CXCL11_DPP4	simple:O14625	simple:P27487	CXCL11	DPP4	TRUE	FALSE	TRUE	curated	FALSE	0	0	0	0	1	1	1	1	1	1	1	1	1	1	1	1	1	1	1	1	1	1	1	1	1
CPI-SS0FDAB7BA8	CXCL10_DPP4	simple:P02778	simple:P27487	CXCL10	DPP4	TRUE	FALSE	TRUE	curated	FALSE	0	0	0	0	1	1	1	1	1	1	0.622	0.622	0.622	0.622	1	1	1	1	1	1	1	1	1	1	1
CPI-SS0FAE7ABEF	PYY_DPP4	simple:P10082	simple:P27487	PYY	DPP4	TRUE	FALSE	TRUE	InnateDB-All,MINT	FALSE	1	1	1	1	1	1	1	1	1	1	1	1	1	1	1	1	1	1	1	1	1	1	1	1	1
CPI-SS0D377BBBF	ADCYAP1_DPP4	simple:P18509	simple:P27487	ADCYAP1	DPP4	TRUE	FALSE	TRUE	InnateDB-All,MINT	FALSE	1	1	1	1	1	1	1	1	1	1	1	1	1	1	1	1	1	1	1	1	1	1	1	1	1
CPI-SS0CDAC688B	CXCL2_DPP4	simple:P19875	simple:P27487	CXCL2	DPP4	TRUE	FALSE	TRUE	curated	FALSE	0	0	0	0	1	1	1	1	1	1	0.564	0.75	0.692	0.628	1	1	1	1	1	1	1	1	1	1	1
CPI-SS09FAC4977	CXCL11_CXCR3	simple:O14625	simple:P49682	CXCL11	CXCR3	TRUE	FALSE	TRUE	curated	FALSE	1	1	1	1	1	1	1	1	1	1	1	1	1	1	1	1	1	1	1	1	1	1	1	1	1
CPI-SS080683E15	CXCL10_CXCR3	simple:P02778	simple:P49682	CXCL10	CXCR3	TRUE	FALSE	TRUE	curated	FALSE	1	1	1	1	1	1	1	1	1	1	1	1	1	1	1	1	1	1	1	1	1	1	1	1	1
CPI-SS0EFE0B07A	CXCL12_CXCR3	simple:P48061	simple:P49682	CXCL12	CXCR3	TRUE	FALSE	TRUE	guidetopharmacology.org	FALSE	1	1	1	1	1	1	1	1	1	1	1	1	1	1	1	1	1	1	1	1	1	1	1	1	1
CPI-SS0C62E5DD8	CXCL1_CXCR1	simple:P09341	simple:P25024	CXCL1	CXCR1	TRUE	FALSE	TRUE	curated	FALSE	1	1	1	1	1	1	1	1	1	1	1	1	1	1	1	1	1	1	1	1	1	1	1	1	1
CPI-SS0698C4DC4	CXCL8_CXCR1	simple:P10145	simple:P25024	CXCL8	CXCR1	TRUE	FALSE	TRUE	curated	FALSE	1	1	1	1	1	1	1	1	1	1	1	1	1	1	1	1	1	1	1	1	1	1	1	1	1
CPI-SS040630206	CXCL2_CXCR1	simple:P19875	simple:P25024	CXCL2	CXCR1	TRUE	FALSE	TRUE	I2D	FALSE	1	1	1	1	1	1	1	1	1	1	1	1	1	1	1	1	1	1	1	1	1	1	1	1	1
CPI-SS0D04AE221	CXCL3_CXCR1	simple:P19876	simple:P25024	CXCL3	CXCR1	TRUE	FALSE	TRUE	I2D	FALSE	1	1	1	1	1	1	1	1	1	1	1	1	1	1	1	1	1	1	1	1	1	1	1	1	1
CPI-SS08102DC9E	CXCL1_CXCR2	simple:P09341	simple:P25025	CXCL1	CXCR2	TRUE	FALSE	TRUE	curated	FALSE	0	0	0	0	1	1	1	1	1	1	0.814	0.75	0.25	0.872	1	1	1	1	1	1	1	1	1	1	1
CPI-SS0315F51DD	CXCL8_CXCR2	simple:P10145	simple:P25025	CXCL8	CXCR2	TRUE	FALSE	TRUE	curated	FALSE	0	0	0	0	1	0	0	0	0	1	0	0	0	0	1	1	1	1	1	1	1	1	1	1	1
CPI-SS0F562FEA5	CXCL2_CXCR2	simple:P19875	simple:P25025	CXCL2	CXCR2	TRUE	FALSE	TRUE	curated	FALSE	0	0	0	0	1	1	1	1	1	1	0.628	0.628	0.442	0.75	1	1	1	1	1	1	1	1	1	1	1
CPI-SS09185EA8F	CXCL3_CXCR2	simple:P19876	simple:P25025	CXCL3	CXCR2	TRUE	FALSE	TRUE	curated	FALSE	0	0	0	0	1	1	1	1	1	1	1	1	1	1	1	1	1	1	1	1	1	1	1	1	1
CPI-SS07CF0C6E7	CALCB_CALCR	simple:P10092	simple:P30988	CALCB	CALCR	TRUE	FALSE	TRUE	guidetopharmacology.org	FALSE	1	0.936	1	0	1	1	0.75	1	0	1	1	0.128	0.808	0	0.936	1	0	0.808	0	0.936	1	0.878	1	0	1
CPI-SS0C2437E0D	CXCL13_CXCR5	simple:O43927	simple:P32302	CXCL13	CXCR5	TRUE	FALSE	TRUE	curated	FALSE	1	1	1	1	1	1	1	1	1	1	1	1	1	1	1	1	1	1	1	1	1	1	1	1	1
CPI-SS0747FCACD	CXCL11_ACKR3	simple:O14625	simple:P25106	CXCL11	ACKR3	TRUE	FALSE	TRUE	guidetopharmacology.org	FALSE	0	1	0	1	1	1	1	1	1	1	1	1	1	1	1	1	1	1	1	1	1	1	1	1	1
CPI-SS062DED513	ADCYAP1_VIPR1	simple:P18509	simple:P32241	ADCYAP1	VIPR1	TRUE	FALSE	TRUE	I2D	FALSE	1	1	1	1	1	1	1	1	1	1	1	1	1	1	1	1	1	1	1	1	1	1	1	1	1
CPI-SS003AFD9BA	GHRH_VIPR1	simple:P01286	simple:P32241	GHRH	VIPR1	TRUE	FALSE	TRUE	guidetopharmacology.org	FALSE	1	1	1	1	1	1	1	1	1	1	1	1	1	1	1	1	1	1	1	1	1	1	1	1	1
CPI-SS02CCE14A7	ADCYAP1_VIPR2	simple:P18509	simple:P41587	ADCYAP1	VIPR2	TRUE	FALSE	TRUE	I2D	FALSE	1	1	1	1	1	1	1	1	1	1	1	1	1	1	1	1	1	1	1	1	1	1	1	1	1
CPI-SS0A9F17199	PYY_NPY1R	simple:P10082	simple:P25929	PYY	NPY1R	TRUE	FALSE	TRUE	guidetopharmacology.org	FALSE	1	1	1	1	1	1	1	1	1	1	1	1	1	1	1	1	1	1	1	1	1	1	1	1	1
CPI-SS04A7BCE8D	NPPA_NPR3	simple:P01160	simple:P17342	NPPA	NPR3	TRUE	FALSE	TRUE	I2D,InnateDB-All	FALSE	1	1	1	1	1	1	1	1	1	1	1	1	1	1	1	1	1	1	1	1	1	1	1	1	1
CPI-SS0230EE330	NPPA_NPR2	simple:P01160	simple:P20594	NPPA	NPR2	TRUE	FALSE	TRUE	I2D,InnateDB-All	FALSE	1	1	1	1	1	1	1	1	1	1	1	1	1	1	1	1	1	1	1	1	1	1	1	1	1
CPI-SS0133239EA	ADCYAP1_ADCYAP1R1	simple:P18509	simple:P41586	ADCYAP1	ADCYAP1R1	TRUE	FALSE	TRUE	I2D,IMEx	FALSE	1	1	1	1	1	1	1	1	1	1	1	1	1	1	1	1	1	1	1	1	1	1	1	1	1
CPI-SS0BC7CD11B	LGALS9_MET	simple:O00182	simple:P08581	LGALS9	MET	TRUE	FALSE	TRUE	InnateDB-All	FALSE	1	1	1	1	1	1	1	1	1	1	1	1	1	1	1	1	1	1	1	1	1	1	1	1	1
CPI-SS0419B80C4	LGALS9_LRP1	simple:O00182	simple:Q07954	LGALS9	LRP1	TRUE	FALSE	TRUE	InnateDB-All	FALSE	0	0	0	0	1	0	1	0.128	0	1	0	0.122	0	0	1	0	1	0.378	0	1	1	1	1	1	1
CPI-SS02928C71A	PDGFB_LRP1	simple:P01127	simple:Q07954	PDGFB	LRP1	TRUE	FALSE	TRUE	I2D,InnateDB-All	FALSE	1	1	1	1	1	0	0	0	0	1	0	0.814	0	0	1	0	1	0	0	1	1	1	1	1	1
CPI-SS006C6537E	MDK_LRP1	simple:P21741	simple:Q07954	MDK	LRP1	TRUE	FALSE	TRUE	I2D,InnateDB-All	FALSE	0	1	0	0	1	1	1	1	1	1	0	1	0.308	0	1	1	1	1	1	1	0	0	0	0	0
CPI-SS014958F32	LGALS9_CD47	simple:O00182	simple:Q08722	LGALS9	CD47	TRUE	FALSE	TRUE	InnateDB-All	FALSE	0	0	0	0	0	0	1	0	1	0	0	0.25	0	0	0	0	1	0	1	0.064	0.436	1	1	1	1
CPI-SS0339AE950	SIRPA_CD47	simple:P78324	simple:Q08722	SIRPA	CD47	FALSE	TRUE	TRUE	curated	FALSE	0	0	0	0	0	0	1	0	1	0.128	0	1	0	0.756	0	0	1	0	1	0	0	1	1	1	1
CPI-SS0A9FB762A	LGALS9_PTPRK	simple:O00182	simple:Q15262	LGALS9	PTPRK	TRUE	FALSE	TRUE	InnateDB-All	FALSE	0	0	0	0	0	1	1	1	1	0	0	0	0	0	0	1	1	1	1	0	1	1	1	1	1
CPI-SS0472C478C	BMP7_PTPRK	simple:P18075	simple:Q15262	BMP7	PTPRK	TRUE	FALSE	TRUE	InnateDB-All	FALSE	1	1	1	1	1	1	1	1	1	1	1	1	1	1	1	1	1	1	1	1	1	1	1	1	1
CPI-SS0CB863B46	WNT5A_PTPRK	simple:P41221	simple:Q15262	WNT5A	PTPRK	TRUE	FALSE	TRUE	InnateDB-All	FALSE	0	0	0	0	0	1	1	1	1	0	0	0	0	0	0	1	1	1	0.75	0	1	1	1	1	0
CPI-SS002DF6C31	LGALS9_SLC1A5	simple:O00182	simple:Q15758	LGALS9	SLC1A5	TRUE	FALSE	TRUE	I2D,InnateDB-All	FALSE	0	0	0	0	0	1	0	0.756	1	1	0	0	0	0	0.058	1	0.814	1	1	1	1	1	1	1	1
CPI-SS08877A081	LGALS9_COLEC12	simple:O00182	simple:Q5KU26	LGALS9	COLEC12	TRUE	FALSE	TRUE	InnateDB-All	FALSE	0	1	0	0	0	0	1	0	1	1	0	1	0	0.436	0.25	0	1	0	1	1	0	1	1	1	1
CPI-SS0E23CEB91	LGALS9_HAVCR2	simple:O00182	simple:Q8TDQ0	LGALS9	HAVCR2	TRUE	FALSE	TRUE	curated	FALSE	0	0	0	0	1	0	0.378	0	1	1	0	0	0	0	1	0	1	0	1	1	1	1	0.808	1	1
CPI-SS09C52F54E	LGALS9_SORL1	simple:O00182	simple:Q92673	LGALS9	SORL1	TRUE	FALSE	TRUE	InnateDB-All	FALSE	1	0	1	0	0.186	1	1	1	0	1	1	0	1	0	0.936	1	1	1	0	1	1	1	1	0	1
CPI-SS083CBFACD	MDK_SORL1	simple:P21741	simple:Q92673	MDK	SORL1	TRUE	FALSE	TRUE	InnateDB-All	FALSE	1	0	1	0	1	1	1	1	1	1	1	1	1	0	1	1	1	1	1	1	1	0	0.43	0	0
CPI-SS048346C2B	LGALS9_MRC2	simple:O00182	simple:Q9UBG0	LGALS9	MRC2	TRUE	FALSE	TRUE	InnateDB-All	FALSE	1	0	0	0	0.5	1	0	1	0	1	1	0	0.57	0	1	1	0	1	0	1	1	1	1	1	1
CPI-SS05A26A1DE	PDGFB_PDGFRB	simple:P01127	simple:P09619	PDGFB	PDGFRB	TRUE	FALSE	TRUE	curated	FALSE	1	1	1	1	1	1	1	1	1	1	1	1	1	1	1	1	1	1	1	1	1	1	1	1	1
CPI-SS0FEEB187C	PDGFB_PDGFRA	simple:P01127	simple:P16234	PDGFB	PDGFRA	TRUE	FALSE	TRUE	curated	FALSE	1	1	1	1	1	1	1	1	1	1	1	1	1	1	1	1	1	1	1	1	1	1	1	1	1
CPI-SS0B70EB09E	PDGFA_PDGFRA	simple:P04085	simple:P16234	PDGFA	PDGFRA	TRUE	FALSE	TRUE	curated	FALSE	1	1	1	1	1	1	1	1	1	1	1	1	1	1	1	1	1	1	1	1	1	1	1	1	1
CPI-SC033E22B14	PDGFB_PDGFR complex	simple:P01127	complex:PDGFR complex	PDGFB		TRUE	FALSE	TRUE	curated	FALSE	1	1	1	1	1	1	1	1	1	1	1	1	1	1	1	1	1	1	1	1	1	1	1	1	1
CPI-SS0CB4F2FE4	PDGFB_ADGRV1	simple:P01127	simple:Q8WXG9	PDGFB	ADGRV1	TRUE	FALSE	TRUE	InnateDB-All	FALSE	1	1	1	1	1	0	0	0	0	0	0.064	0.064	0	0.192	0.064	0	0	0	0	0	1	1	1	1	1
CPI-SS023ABAE18	XCL1_ADGRV1	simple:P47992	simple:Q8WXG9	XCL1	ADGRV1	TRUE	FALSE	TRUE	InnateDB-All	FALSE	1	1	1	1	1	1	1	1	1	1	1	1	1	1	1	1	1	1	1	1	1	1	1	1	1
CPI-SS027E12A36	MDK_PTPRZ1	simple:P21741	simple:P23471	MDK	PTPRZ1	TRUE	FALSE	FALSE	curated	FALSE	1	0	1	0	0	1	1	1	1	1	1	1	1	1	1	1	1	1	1	1	1	0	1	0	0
CPI-SS04E690D72	PTN_PTPRZ1	simple:P21246	simple:P23471	PTN	PTPRZ1	TRUE	FALSE	FALSE	curated	FALSE	1	1	1	1	1	1	0	1	0.192	0.128	1	1	1	1	1	1	0	1	0	0	1	0	1	0	0
CPI-SS012AFC842	MDK_ALK	simple:P21741	simple:Q9UM73	MDK	ALK	TRUE	FALSE	TRUE	curated	FALSE	0	1	1	1	1	1	1	1	1	1	1	1	1	1	1	1	1	1	1	1	0	1	1	1	1
CPI-SS05D7900BF	PTN_ALK	simple:P21246	simple:Q9UM73	PTN	ALK	TRUE	FALSE	TRUE	curated	FALSE	1	1	1	1	1	0	1	1	1	1	1	1	1	1	1	0	1	1	1	1	0	1	1	1	1
CPI-SS0D782F60B	WNT4_FZD8	simple:P56705	simple:Q9H461	WNT4	FZD8	TRUE	FALSE	TRUE	I2D	FALSE	1	1	1	1	1	1	1	1	1	1	1	1	1	1	1	1	1	1	1	1	1	1	1	1	1
CPI-SS0B2D5BA95	WNT5A_FZD1	simple:P41221	simple:Q9UP38	WNT5A	FZD1	TRUE	FALSE	TRUE	curated	FALSE	0	0	0	0	0	1	0	0.686	1	1	0.064	0	0	0.064	0.442	1	0	0.128	1	1	1	1	1	1	1
CPI-SS0CA020C34	WNT4_FZD1	simple:P56705	simple:Q9UP38	WNT4	FZD1	TRUE	FALSE	TRUE	I2D	FALSE	1	1	1	1	1	1	1	1	1	1	1	1	1	1	1	1	1	1	1	1	1	1	1	1	1
CPI-SS0E7523314	WNT3_FZD1	simple:P56703	simple:Q9UP38	WNT3	FZD1	TRUE	FALSE	TRUE	I2D	FALSE	1	1	1	1	1	1	1	1	1	1	1	1	1	1	1	1	1	1	1	1	1	1	1	1	1
CPI-SS0D81C6C1D	WNT7B_FZD1	simple:P56706	simple:Q9UP38	WNT7B	FZD1	TRUE	FALSE	TRUE	curated	FALSE	1	1	1	1	1	1	1	1	1	1	1	1	1	1	1	1	1	1	1	1	1	1	1	1	1
CPI-SS01C2BA5C8	WNT5A_FZD2	simple:P41221	simple:Q14332	WNT5A	FZD2	TRUE	FALSE	TRUE	curated	FALSE	0	0	0	0	0	1	1	1	1	1	0	0	0	0	0	1	1	1	0.814	1	1	1	1	1	1
CPI-SS0097929A7	BMP7_SLAMF1	simple:P18075	simple:Q13291	BMP7	SLAMF1	TRUE	FALSE	TRUE	InnateDB-All	FALSE	1	1	1	1	1	1	1	1	1	1	1	1	1	1	1	1	1	1	1	1	1	1	1	1	1
CPI-SS0E32BEF02	WNT5A_FZD5	simple:P41221	simple:Q13467	WNT5A	FZD5	TRUE	FALSE	TRUE	curated	FALSE	0	1	1	1	1	1	1	1	1	1	0	1	1	1	1	0	1	1	1	1	1	1	1	1	1
CPI-SS0D4F593F1	WNT5A_EPHA7	simple:P41221	simple:Q15375	WNT5A	EPHA7	TRUE	FALSE	TRUE	InnateDB-All	FALSE	1	1	1	1	1	1	1	1	1	1	1	1	1	1	1	1	1	1	1	1	1	1	1	1	1
CPI-SS01DCC7684	EFNA2_EPHA7	simple:O43921	simple:Q15375	EFNA2	EPHA7	FALSE	FALSE	TRUE	curated	FALSE	1	1	1	1	1	1	1	1	1	1	1	1	1	1	1	1	1	1	1	1	1	1	1	1	1
CPI-SS03E450F99	EFNA1_EPHA7	simple:P20827	simple:Q15375	EFNA1	EPHA7	TRUE	FALSE	TRUE	curated	FALSE	1	1	1	1	1	1	1	1	1	1	1	1	1	1	1	1	1	1	1	1	1	1	1	1	1
CPI-SS0D5DBB634	EFNA3_EPHA7	simple:P52797	simple:Q15375	EFNA3	EPHA7	FALSE	FALSE	TRUE	curated	FALSE	1	1	1	1	1	1	1	1	1	1	1	1	1	1	1	1	1	1	1	1	1	1	1	1	1
CPI-SS0F81DBF22	EFNA4_EPHA7	simple:P52798	simple:Q15375	EFNA4	EPHA7	TRUE	FALSE	TRUE	curated	FALSE	1	1	1	1	1	1	1	1	1	1	1	1	1	1	1	1	1	1	1	1	1	1	1	1	1
CPI-SS028688B7B	EFNA5_EPHA7	simple:P52803	simple:Q15375	EFNA5	EPHA7	FALSE	FALSE	TRUE	curated	FALSE	1	1	1	1	1	1	1	1	1	1	1	1	1	1	1	1	1	1	1	1	1	1	1	1	1
CPI-SS0C56C483F	WNT5A_ANTXR1	simple:P41221	simple:Q9H6X2	WNT5A	ANTXR1	TRUE	FALSE	TRUE	InnateDB-All	FALSE	0	0	0	0	0	1	1	0.256	1	1	0	0	0	0	0.186	1	0.878	0	0.378	1	1	1	1	1	1
CPI-SS0331C5A49	GDF11_ANTXR1	simple:O95390	simple:Q9H6X2	GDF11	ANTXR1	TRUE	FALSE	TRUE	InnateDB-All	FALSE	1	1	0.064	0.75	1	0.68	0	0	0	1	1	0.634	0.064	0.384	1	1	0.442	0	0.122	1	1	0.942	0	0.436	1
CPI-SS0E7CBFD03	WNT5A_ROR2	simple:P41221	simple:Q01974	WNT5A	ROR2	TRUE	FALSE	TRUE	I2D	FALSE	0	0	0	0	0	1	1	0.936	1	1	0	0	0	0	0	1	0.936	0.378	1	1	1	1	1	1	1
CPI-SS002673EFE	WNT5A_FZD3	simple:P41221	simple:Q9NPG1	WNT5A	FZD3	TRUE	FALSE	TRUE	curated	FALSE	1	1	0	1	1	1	1	0.814	1	1	1	1	0	1	1	1	1	0.814	1	1	1	1	0.814	1	1
CPI-SS073F3FAD5	WNT5A_ROR1	simple:P41221	simple:Q01973	WNT5A	ROR1	TRUE	FALSE	TRUE	IMEx	FALSE	0	1	1	1	1	1	1	1	1	1	0	1	1	1	1	0	1	1	1	1	1	1	1	1	1
CPI-SS0179FBFD3	TNFRSF10A_TNFSF10	simple:O00220	simple:P50591	TNFRSF10A	TNFSF10	TRUE	TRUE	FALSE	curated	FALSE	0	1	0.814	1	1	0	1	0.814	1	1	0	1	0.878	1	1	0	1	0.814	1	1	0	1	0.936	1	1
CPI-SS0AD0ED887	TNFRSF11B_TNFSF10	simple:O00300	simple:P50591	TNFRSF11B	TNFSF10	TRUE	FALSE	FALSE	curated	FALSE	1	1	1	1	1	1	1	1	1	1	1	1	1	1	1	1	1	1	1	1	1	1	1	1	1
CPI-SS0898D7F7F	TNFRSF10B_TNFSF10	simple:O14763	simple:P50591	TNFRSF10B	TNFSF10	TRUE	TRUE	FALSE	curated	FALSE	0	0	0	0	0.314	0	1	0.378	0.128	1	0	0.936	0.57	0.692	0.936	0	1	1	1	1	0	1	1	1	1
CPI-SS01ECFDA18	TNFRSF10C_TNFSF10	simple:O14798	simple:P50591	TNFRSF10C	TNFSF10	TRUE	TRUE	FALSE	curated	FALSE	0	1	0.814	1	1	0	1	0.814	1	1	0	1	0.814	1	1	0	1	0.814	1	1	0	1	0.814	1	1
CPI-SS023738D54	FGFR1_FGF3	simple:P11362	simple:P11487	FGFR1	FGF3	TRUE	TRUE	FALSE	I2D,InnateDB-All	FALSE	1	1	1	1	1	1	1	1	1	1	1	1	1	1	1	1	1	1	1	1	1	1	1	1	1
CPI-SS039799099	FGFR1_NCAM1	simple:P11362	simple:P13591	FGFR1	NCAM1	TRUE	TRUE	TRUE	curated	FALSE	1	0	0	0	0	1	0	0.128	0	0	0.628	0	0	0	0	1	1	0.878	1	1	1	1	0.878	1	1
CPI-SS07833475A	FGFR1_FGF7	simple:P11362	simple:P21781	FGFR1	FGF7	TRUE	TRUE	FALSE	I2D	FALSE	1	1	1	1	1	1	1	1	1	1	1	1	1	1	1	1	1	1	1	1	1	1	1	1	1
CPI-SS038E93B77	FGFR1_FGF9	simple:P11362	simple:P31371	FGFR1	FGF9	TRUE	TRUE	FALSE	I2D,InnateDB-All	FALSE	1	1	1	1	1	1	1	1	1	1	1	1	1	1	1	1	1	1	1	1	1	1	1	1	1
CPI-SS0907A7598	FGFR2_FGF9	simple:P21802	simple:P31371	FGFR2	FGF9	TRUE	TRUE	FALSE	I2D,InnateDB-All	FALSE	1	1	1	1	1	1	1	1	1	1	1	1	1	1	1	1	1	1	1	1	1	1	1	1	1
CPI-SS0649EA05F	FGFR4_FGF9	simple:P22455	simple:P31371	FGFR4	FGF9	TRUE	TRUE	FALSE	I2D	FALSE	1	1	1	1	1	1	1	1	1	1	1	1	1	1	1	1	1	1	1	1	1	1	1	1	1
CPI-SS07A9A501C	FGFR3_FGF9	simple:P22607	simple:P31371	FGFR3	FGF9	TRUE	TRUE	FALSE	I2D,InnateDB-All	FALSE	1	1	1	1	1	1	1	1	1	1	1	1	1	1	1	1	1	1	1	1	1	1	1	1	1
CPI-SS0BF490275	FGFR1_KL	simple:P11362	simple:Q9UEF7	FGFR1	KL	TRUE	TRUE	FALSE	I2D	FALSE	1	1	1	1	1	1	1	1	1	1	1	1	1	1	1	1	1	1	1	1	1	1	1	1	1
CPI-SS06A0B20BD	FGFR2_EPHA4	simple:P21802	simple:P54764	FGFR2	EPHA4	TRUE	TRUE	TRUE	I2D,InnateDB-All	FALSE	1	1	0.186	1	1	1	1	0	1	1	1	1	0.064	1	1	1	1	0	1	1	1	1	0	1	1
CPI-SS0E63AB61E	EFNA2_EPHA4	simple:O43921	simple:P54764	EFNA2	EPHA4	FALSE	FALSE	TRUE	curated	FALSE	1	1	1	1	1	1	1	1	1	1	1	1	1	1	1	1	1	1	1	1	1	1	1	1	1
CPI-SS0EBFE1854	EFNA1_EPHA4	simple:P20827	simple:P54764	EFNA1	EPHA4	TRUE	FALSE	TRUE	curated	FALSE	1	1	1	1	1	1	1	1	1	1	1	1	0	1	1	1	1	1	1	1	1	1	0	1	1
CPI-SS05B4EB419	EFNA3_EPHA4	simple:P52797	simple:P54764	EFNA3	EPHA4	FALSE	FALSE	TRUE	curated	FALSE	1	1	1	1	1	1	1	1	1	1	1	1	1	1	1	1	1	1	1	1	1	1	1	1	1
CPI-SS0659DBE72	EFNA4_EPHA4	simple:P52798	simple:P54764	EFNA4	EPHA4	TRUE	FALSE	TRUE	curated	FALSE	1	1	0	1	1	1	1	0	1	1	1	1	0	1	1	1	1	0	1	1	1	1	1	1	1
CPI-SS0FC01B947	EFNA5_EPHA4	simple:P52803	simple:P54764	EFNA5	EPHA4	FALSE	FALSE	TRUE	curated	FALSE	1	1	0	1	1	1	1	1	1	1	1	1	0	1	1	1	1	1	1	1	1	1	0	1	1
CPI-SS087E0E3FB	EFNB2_EPHA4	simple:P52799	simple:P54764	EFNB2	EPHA4	FALSE	TRUE	TRUE	curated	FALSE	1	1	0.244	1	1	1	1	0	1	1	1	1	0.064	1	1	1	1	0	1	1	1	1	0.244	1	1
CPI-SS0816A4ED4	FGFR4_EPHA4	simple:P22455	simple:P54764	FGFR4	EPHA4	TRUE	TRUE	TRUE	I2D,InnateDB-All	FALSE	1	1	1	1	1	1	1	1	1	1	1	1	1	1	1	1	1	1	1	1	1	1	1	1	1
CPI-SS0D1AE5C79	FGFR3_EPHA4	simple:P22607	simple:P54764	FGFR3	EPHA4	TRUE	TRUE	TRUE	I2D,InnateDB-All	FALSE	1	1	1	1	1	1	1	1	1	1	1	1	1	1	1	1	1	1	1	1	1	1	1	1	1
CPI-SS00D9A0644	FGFR2_CD83	simple:P21802	simple:Q01151	FGFR2	CD83	TRUE	TRUE	TRUE	InnateDB-All	FALSE	1	0	0	1	1	1	0	0	1	1	1	0	0.064	1	1	1	0	0	1	1	1	0	0	1	1
CPI-SS02E314589	FGFR2_NECTIN1	simple:P21802	simple:Q15223	FGFR2	NECTIN1	TRUE	TRUE	TRUE	InnateDB-All	FALSE	1	1	0.878	1	1	0.308	0.936	0.256	0.372	0.314	0.878	0.936	0.692	0.75	0.814	0	0	0	0	0	0	0	0	0	0
CPI-SS02C29C238	FGFR3_NECTIN1	simple:P22607	simple:Q15223	FGFR3	NECTIN1	TRUE	TRUE	TRUE	InnateDB-All	FALSE	1	1	1	1	1	1	1	1	1	1	1	1	1	1	1	1	1	1	1	1	1	1	1	1	1
CPI-SS03F821467	CD96_NECTIN1	simple:P40200	simple:Q15223	CD96	NECTIN1	TRUE	TRUE	TRUE	curated	FALSE	0.058	0.244	0.064	0	0.064	1	1	1	1	1	0	0	0	0	0	0	0.064	0.064	0	0.064	1	1	1	1	1
CPI-SS0CC898553	FGFR2_PTPRR	simple:P21802	simple:Q15256	FGFR2	PTPRR	TRUE	TRUE	TRUE	InnateDB-All	FALSE	1	1	0	1	1	1	1	0	1	1	1	1	0	1	1	1	1	0	1	1	1	1	0	1	1
CPI-SS0658257AC	FGFR4_PTPRR	simple:P22455	simple:Q15256	FGFR4	PTPRR	TRUE	TRUE	TRUE	InnateDB-All	FALSE	1	1	1	1	1	1	1	1	1	1	1	1	1	1	1	1	1	1	1	1	1	1	1	1	1
CPI-SS098F416C1	FGFR2_XPR1	simple:P21802	simple:Q9UBH6	FGFR2	XPR1	TRUE	TRUE	TRUE	InnateDB-All	FALSE	1	0	0.192	0	1	1	0	0.192	0	1	1	0	0.192	0	1	1	0	0.128	0	1	1	0	0.128	0	1
CPI-SS0A69F13A3	WNT4_SMO	simple:P56705	simple:Q99835	WNT4	SMO	TRUE	FALSE	TRUE	I2D	FALSE	1	1	1	1	1	1	1	1	1	1	1	1	1	1	1	1	1	1	1	1	1	1	1	1	1
CPI-SS016B7C7D6	BMP2_SMO	simple:P12643	simple:Q99835	BMP2	SMO	TRUE	FALSE	TRUE	I2D	FALSE	1	1	1	1	1	1	1	1	1	1	1	1	1	1	1	1	1	1	1	1	1	1	1	1	1
CPI-SS0B8083B44	WNT7B_FZD4	simple:P56706	simple:Q9ULV1	WNT7B	FZD4	TRUE	FALSE	TRUE	curated	FALSE	1	1	1	1	1	1	1	1	1	1	1	1	1	1	1	1	1	1	1	1	1	1	1	1	1
CPI-SS01469637C	WNT2B_FZD4	simple:Q93097	simple:Q9ULV1	WNT2B	FZD4	TRUE	FALSE	TRUE	curated	FALSE	1	1	0.244	1	1	1	1	0	1	1	1	1	0.058	1	1	1	1	0	1	1	1	1	0.244	1	1
CPI-SS0423580E5	DLL1_NOTCH2	simple:O00548	simple:Q04721	DLL1	NOTCH2	FALSE	FALSE	TRUE	curated	FALSE	0	1	0	0	1	0	1	0	0	1	0	1	0	0	1	0	1	0	0	1	0	1	0	0	1
CPI-SS060B82BBC	JAG1_NOTCH2	simple:P78504	simple:Q04721	JAG1	NOTCH2	FALSE	FALSE	TRUE	curated	FALSE	0	1	0	0	1	0	1	0	0	1	0	1	0.064	0.68	1	0	1	0	0	1	0.192	1	0.25	1	1
CPI-SS0E1A8414D	DLK1_NOTCH2	simple:P80370	simple:Q04721	DLK1	NOTCH2	FALSE	FALSE	TRUE	curated	FALSE	1	1	1	1	1	1	1	1	1	1	1	1	1	1	1	1	1	1	1	1	1	1	1	1	1
CPI-SS0FB5FE587	DLL1_NOTCH4	simple:O00548	simple:Q99466	DLL1	NOTCH4	FALSE	FALSE	TRUE	curated	FALSE	1	0	0.25	0.936	1	1	0	0.25	0.936	1	0.936	0.314	0.25	0.808	1	1	0	0.25	1	1	1	0.122	0.308	1	1
CPI-SS0837E9F59	JAG1_NOTCH4	simple:P78504	simple:Q99466	JAG1	NOTCH4	FALSE	FALSE	TRUE	curated	FALSE	0.558	0	0.128	0.122	1	0.064	0	0	0	1	1	0.936	0.872	1	1	1	0.256	0.25	1	1	1	1	1	1	1
CPI-SS0D37C7C70	DLK1_NOTCH4	simple:P80370	simple:Q99466	DLK1	NOTCH4	FALSE	FALSE	TRUE	curated	FALSE	1	1	1	1	1	1	1	1	1	1	1	1	1	1	1	1	1	1	1	1	1	1	1	1	1
CPI-SS047232C64	DLL1_NOTCH3	simple:O00548	simple:Q9UM47	DLL1	NOTCH3	FALSE	FALSE	TRUE	curated	FALSE	0.314	1	1	1	1	0	1	1	1	1	0.622	1	1	1	1	0.064	1	1	1	1	0.744	1	1	1	1
CPI-SS0B99F22A2	JAG1_NOTCH3	simple:P78504	simple:Q9UM47	JAG1	NOTCH3	FALSE	FALSE	TRUE	curated	FALSE	0	1	1	1	1	0	1	1	1	1	1	1	1	1	1	0.75	1	1	1	1	1	1	1	1	1
CPI-SS007AA9FDE	DLK1_NOTCH3	simple:P80370	simple:Q9UM47	DLK1	NOTCH3	FALSE	FALSE	TRUE	curated	FALSE	1	1	1	1	1	1	1	1	1	1	1	1	1	1	1	1	1	1	1	1	1	1	1	1	1
CPI-SS0F21DBF93	SCGB3A1_NOTCH3	simple:Q96QR1	simple:Q9UM47	SCGB3A1	NOTCH3	TRUE	FALSE	TRUE	InnateDB-All	FALSE	1	1	1	1	1	1	1	1	1	1	1	1	1	1	1	1	1	1	1	1	1	1	1	1	1
CPI-SS0938C6980	DLL4_NOTCH3	simple:Q9NR61	simple:Q9UM47	DLL4	NOTCH3	FALSE	FALSE	TRUE	curated	FALSE	1	1	1	1	1	1	1	1	1	1	1	1	1	1	1	1	1	1	1	1	1	1	1	1	1
CPI-SS035E5A708	DLL3_NOTCH3	simple:Q9NYJ7	simple:Q9UM47	DLL3	NOTCH3	FALSE	FALSE	TRUE	curated	FALSE	1	1	1	1	1	1	1	1	1	1	1	1	1	1	1	1	1	1	1	1	1	1	1	1	1
CPI-SS0BFB29A42	PLXNB2_PTN	simple:O15031	simple:P21246	PLXNB2	PTN	TRUE	TRUE	FALSE	I2D,IMEx,InnateDB-All,IntAct	FALSE	1	0.558	1	0.238	0.064	1	0.808	1	0.244	0	1	1	1	1	0.936	1	0	1	0	0	1	1	1	1	1
CPI-SS08FAC0A55	PLXNB2_SEMA4D	simple:O15031	simple:Q92854	PLXNB2	SEMA4D	FALSE	TRUE	TRUE	curated	FALSE	1	1	1	0	1	1	1	1	0	1	1	1	1	0	1	1	1	1	0	1	1	1	1	0	1
CPI-SS0CCCF7C69	PLXNB1_SEMA4D	simple:O43157	simple:Q92854	PLXNB1	SEMA4D	TRUE	TRUE	TRUE	curated	FALSE	1	1	1	1	1	1	1	1	0	1	0.936	0.936	0.936	0	0.936	1	1	1	0	1	1	1	1	1	1
CPI-SS06AA638A8	CD72_SEMA4D	simple:P21854	simple:Q92854	CD72	SEMA4D	FALSE	FALSE	TRUE	curated	FALSE	0	0	0	0	0	1	1	1	0	1	1	1	1	0	1	1	1	1	0	1	1	1	1	0	1
CPI-SS0C0A61F92	PLXNB2_SEMA4G	simple:O15031	simple:Q9NTN9	PLXNB2	SEMA4G	FALSE	TRUE	FALSE	curated	FALSE	1	1	1	0.238	1	1	1	1	0	1	1	1	1	1	1	1	1	1	0	1	1	1	1	1	1
CPI-SS0EBA5A4D8	VEGFD_KDR	simple:O43915	simple:P35968	VEGFD	KDR	TRUE	FALSE	TRUE	curated	FALSE	1	1	1	1	1	1	1	1	1	1	1	1	1	1	1	1	1	1	1	1	1	1	1	1	1
CPI-SS0C03F7CDC	VEGFA_KDR	simple:P15692	simple:P35968	VEGFA	KDR	TRUE	FALSE	TRUE	curated	FALSE	1	1	1	1	1	1	1	1	1	1	1	1	1	1	1	1	1	1	1	1	1	1	1	1	1
CPI-SS03156A825	LTA_LTBR	simple:P01374	simple:P36941	LTA	LTBR	TRUE	FALSE	TRUE	I2D	FALSE	1	1	1	1	1	1	1	1	1	1	1	1	1	1	1	1	1	1	1	1	1	1	1	1	1
CPI-SS0859C173B	TNFSF14_LTBR	simple:O43557	simple:P36941	TNFSF14	LTBR	TRUE	FALSE	TRUE	curated	FALSE	0.064	1	0.384	0.122	1	0	0.628	0	0	1	0	1	0.192	0.064	1	0	1	0.256	0	1	0	1	0.256	0.064	1
CPI-SS0110361CB	LTA_TNFRSF14	simple:P01374	simple:Q92956	LTA	TNFRSF14	TRUE	FALSE	TRUE	curated	FALSE	1	1	1	1	1	1	1	1	1	1	1	1	1	1	1	1	1	1	1	1	1	1	1	1	1
CPI-SS0C28FEC7D	TNFSF13_TNFRSF14	simple:O75888	simple:Q92956	TNFSF13	TNFRSF14	TRUE	FALSE	TRUE	I2D,InnateDB-All	FALSE	0	0	0	0	0	0	1	0.436	1	1	0	0.128	0	0	0.372	0	1	0.622	1	1	0	1	1	1	1
CPI-SS019C98396	TNFSF14_TNFRSF14	simple:O43557	simple:Q92956	TNFSF14	TNFRSF14	TRUE	FALSE	TRUE	curated	FALSE	0	1	0	1	1	0	1	0	1	1	0	1	0	1	1	0	1	0	1	1	0	1	0	1	1
CPI-SS0879B8E95	CD160_TNFRSF14	simple:O95971	simple:Q92956	CD160	TNFRSF14	FALSE	TRUE	TRUE	curated	FALSE	1	1	1	1	1	1	1	1	1	1	0	0.762	0	0.762	0.762	0	1	0	1	1	1	1	1	1	1
CPI-SS02ACCF1F7	MIF_TNFRSF14	simple:P14174	simple:Q92956	MIF	TNFRSF14	TRUE	FALSE	TRUE	I2D,IntAct	FALSE	0	0	0	0	0	1	1	1	1	1	0	0.872	0.314	0.808	1	0	1	1	1	1	0	0	0	0	0
CPI-SS095E52E66	TNFSF10_TNFRSF10D	simple:P50591	simple:Q9UBN6	TNFSF10	TNFRSF10D	TRUE	FALSE	TRUE	curated	FALSE	0	0	0	0	0	1	1	1	1	1	1	0.564	0.878	0.628	1	1	0.384	1	0.756	1	1	1	1	1	1
CPI-SS059EEFDC6	MIF_TNFRSF10D	simple:P14174	simple:Q9UBN6	MIF	TNFRSF10D	TRUE	FALSE	TRUE	I2D,IntAct	FALSE	0	0	0	0	0	1	1	1	1	1	1	0.436	0.872	0.436	1	1	1	1	1	1	0	0	0	0	0
CPI-SS0B34CBA4B	EFNA2_EPHA1	simple:O43921	simple:P21709	EFNA2	EPHA1	FALSE	FALSE	TRUE	curated	FALSE	1	1	1	1	1	1	1	1	1	1	1	1	1	1	1	1	1	1	1	1	1	1	1	1	1
CPI-SS0FF49C823	EFNA1_EPHA1	simple:P20827	simple:P21709	EFNA1	EPHA1	TRUE	FALSE	TRUE	curated	FALSE	1	1	1	1	1	1	1	1	1	1	1	1	1	1	1	1	1	1	1	1	1	1	1	1	1
CPI-SS08A54963F	EFNA2_EPHA2	simple:O43921	simple:P29317	EFNA2	EPHA2	FALSE	FALSE	TRUE	curated	FALSE	1	1	1	1	1	1	1	1	1	1	1	1	1	1	1	1	1	1	1	1	1	1	1	1	1
CPI-SS046F6F0C1	EFNA1_EPHA2	simple:P20827	simple:P29317	EFNA1	EPHA2	TRUE	FALSE	TRUE	curated	FALSE	1	1	1	1	1	1	1	1	1	1	0.064	0.192	0.192	1	1	1	1	1	1	1	0	0	0	1	1
CPI-SS0C875BA24	EFNA2_EPHA3	simple:O43921	simple:P29320	EFNA2	EPHA3	TRUE	FALSE	TRUE	curated	FALSE	1	1	1	1	1	1	1	1	1	1	1	1	1	1	1	1	1	1	1	1	1	1	1	1	1
CPI-SS09CA492BA	EFNA1_EPHA3	simple:P20827	simple:P29320	EFNA1	EPHA3	TRUE	FALSE	TRUE	curated	FALSE	1	1	1	1	1	1	1	1	1	1	1	1	0.128	1	1	1	1	1	1	1	1	1	0	1	1
CPI-SS0D81D9F5E	EFNA2_EPHA5	simple:O43921	simple:P54756	EFNA2	EPHA5	FALSE	FALSE	TRUE	curated	FALSE	1	1	1	1	1	1	1	1	1	1	1	1	1	1	1	1	1	1	1	1	1	1	1	1	1
CPI-SS0762B455F	EFNA1_EPHA5	simple:P20827	simple:P54756	EFNA1	EPHA5	TRUE	FALSE	TRUE	curated	FALSE	1	1	1	1	1	1	1	1	1	1	1	1	1	1	1	1	1	1	1	1	1	1	1	1	1
CPI-SS079EF5D9C	EFNA3_EPHA5	simple:P52797	simple:P54756	EFNA3	EPHA5	FALSE	FALSE	TRUE	curated	FALSE	1	1	1	1	1	1	1	1	1	1	1	1	1	1	1	1	1	1	1	1	1	1	1	1	1
CPI-SS0008137B6	EFNA4_EPHA5	simple:P52798	simple:P54756	EFNA4	EPHA5	TRUE	FALSE	TRUE	curated	FALSE	1	1	1	1	1	1	1	1	1	1	1	1	1	1	1	1	1	1	1	1	1	1	1	1	1
CPI-SS09E3F5044	EFNA5_EPHA5	simple:P52803	simple:P54756	EFNA5	EPHA5	FALSE	FALSE	TRUE	curated	FALSE	1	1	1	1	1	1	1	1	1	1	1	1	1	1	1	1	1	1	1	1	1	1	1	1	1
CPI-SC001669E22	GDF11_TGFR_AVR2A	simple:O95390	complex:TGFR_AVR2A	GDF11		TRUE	FALSE	TRUE	curated	FALSE	1	1	0	0.372	1	0.058	0	0	0	1	1	0.82	0	0.256	1	1	1	0	0	1	1	1	0	0.064	1
CPI-SC017215F7F	GDF11_TGFR_AVR2B	simple:O95390	complex:TGFR_AVR2B	GDF11		TRUE	FALSE	TRUE	curated	FALSE	1	1	1	0.314	1	0	0	0.058	0	0.378	1	1	0.686	0.256	1	1	1	0.75	0	1	1	1	0.936	0	1
CPI-SC098C06330	TGFB1_TGFbeta receptor1	simple:P01137	complex:TGFbeta receptor1	TGFB1		TRUE	FALSE	TRUE	curated	FALSE	1	0.686	1	0	1	1	0	1	0	1	1	0.506	1	0	1	1	0	1	0	1	1	1	1	1	1
CPI-SC0D5CFA431	TGFB3_TGFbeta receptor1	simple:P10600	complex:TGFbeta receptor1	TGFB3		TRUE	FALSE	TRUE	curated	FALSE	1	1	1	1	1	1	1	1	1	1	1	1	1	1	1	1	0	1	0	1	1	0	1	0	1
CPI-SC03DD946B2	TGFB2_TGFbeta receptor1	simple:P61812	complex:TGFbeta receptor1	TGFB2		TRUE	FALSE	TRUE	curated	FALSE	1	0	0.186	0	1	1	1	1	1	1	1	0	1	0	1	1	1	1	1	1	1	1	1	1	1
CPI-SC0984894BC	TGFB1_TGFbeta receptor2	simple:P01137	complex:TGFbeta receptor2	TGFB1		TRUE	FALSE	TRUE	curated	FALSE	0.872	1	1	0.064	1	0	0.628	0.32	0	1	0.564	0.878	0.814	0.314	1	0	0	0	0	1	1	1	1	1	1
CPI-SC0077CEB82	TGFB3_TGFbeta receptor2	simple:P10600	complex:TGFbeta receptor2	TGFB3		TRUE	FALSE	TRUE	curated	FALSE	1	1	1	1	1	1	1	1	1	1	1	1	1	1	1	0	1	0.622	0	1	0	1	0.5	0	1
CPI-SC032246C72	TGFB2_TGFbeta receptor2	simple:P61812	complex:TGFbeta receptor2	TGFB2		TRUE	FALSE	TRUE	curated	FALSE	0	0	0	0	0	1	1	1	1	1	0	0.128	0.064	0	0.75	1	1	1	1	1	1	1	1	1	1
CPI-SS00BD8FF72	POMC_MC1R	simple:P01189	simple:Q01726	POMC	MC1R	TRUE	FALSE	TRUE	guidetopharmacology.org	FALSE	0	0	0	0	1	0.064	0	0	0.378	1	0.128	0.064	0.128	0.128	1	1	1	0.686	1	1	1	1	0.936	1	1
CPI-SS0DF5E47DB	SCGB3A1_MARCO	simple:Q96QR1	simple:Q9UEW3	SCGB3A1	MARCO	TRUE	FALSE	TRUE	I2D,InnateDB-All	FALSE	1	1	1	1	1	1	1	1	1	1	1	1	1	1	1	1	1	1	1	1	1	1	1	1	1
CPI-SS00F282936	CXCR6_CXCL16	simple:O00574	simple:Q9H2A7	CXCR6	CXCL16	TRUE	TRUE	TRUE	guidetopharmacology.org	FALSE	1	1	1	1	1	1	1	1	1	1	1	1	1	1	1	1	1	1	1	1	1	1	1	1	1
CPI-SS04318D03E	ACKR2_CCL3	simple:O00590	simple:P10147	ACKR2	CCL3	TRUE	TRUE	FALSE	curated	FALSE	1	1	1	1	1	1	0	0	1	1	1	0	0	1	1	1	0	0	1	1	1	1	1	1	1
CPI-SS0AFE077D8	ACKR2_CCL4	simple:O00590	simple:P13236	ACKR2	CCL4	TRUE	TRUE	FALSE	curated	FALSE	1	1	1	1	1	1	0	0	1	1	1	0	0	1	1	1	0	0	1	1	1	1	1	1	1
CPI-SS03165AD8C	ACKR2_CCL2	simple:O00590	simple:P13500	ACKR2	CCL2	TRUE	TRUE	FALSE	curated	FALSE	1	1	1	1	1	1	0	0.064	1	1	1	0	0.064	1	1	1	0	0	1	1	1	1	1	1	1
CPI-SS0AE4CF4E7	ACKR2_CCL5	simple:O00590	simple:P13501	ACKR2	CCL5	TRUE	TRUE	FALSE	curated	FALSE	1	1	1	1	1	0	0	0	1	1	0	0	0	1	1	0	0	0	1	1	1	1	1	1	1
CPI-SS073B0CE7A	ACKR2_CCL3L1	simple:O00590	simple:P16619	ACKR2	CCL3L1	TRUE	TRUE	FALSE	I2D	FALSE	1	1	1	1	1	1	0	0	1	1	1	0	0	1	1	1	0	0	1	1	1	1	1	1	1
CPI-SS073B0CE7A	ACKR2_CCL3L3	simple:O00590	simple:P16619	ACKR2	CCL3L3	TRUE	TRUE	FALSE	I2D	FALSE	1	1	1	1	1	1	0	0	1	1	1	0	0	1	1	1	0	0	1	1	1	1	1	1	1
CPI-SS0BE8BE8E9	ACKR2_CCL8	simple:O00590	simple:P80075	ACKR2	CCL8	TRUE	TRUE	FALSE	curated	FALSE	1	1	1	1	1	0	0	0	1	1	0	0	0	1	1	0	0	0	1	1	1	1	1	1	1
CPI-SS09AFCF898	CCR2_CCL8	simple:P41597	simple:P80075	CCR2	CCL8	TRUE	TRUE	FALSE	curated	FALSE	1	1	1	1	1	1	1	1	1	1	1	1	1	1	1	1	1	1	1	1	1	1	1	1	1
CPI-SS0F8C2FA91	CCR1_CCL8	simple:P32246	simple:P80075	CCR1	CCL8	TRUE	TRUE	FALSE	curated	FALSE	0	0	0	1	0.808	0	0	0	1	1	0	0	0	1	0.82	1	0	0.238	1	1	1	1	0.878	1	1
CPI-SS0E7EDE823	CCR3_CCL8	simple:P51677	simple:P80075	CCR3	CCL8	TRUE	TRUE	FALSE	curated	FALSE	1	1	1	1	1	0	0	0	1	1	0	0	0	0.878	0.878	0	0	0	1	1	0	0	0	1	1
CPI-SS0DFAF1FE2	CCR5_CCL8	simple:P51681	simple:P80075	CCR5	CCL8	TRUE	TRUE	FALSE	curated	FALSE	0	0	0	1	1	0	0	0	1	1	0	0	0	1	1	0.128	0	0	1	1	1	1	1	1	1
CPI-SS0ADA38C78	ACKR2_CCL7	simple:O00590	simple:P80098	ACKR2	CCL7	TRUE	TRUE	FALSE	curated	FALSE	1	1	1	1	1	0	1	1	1	1	0	1	1	1	1	0	1	1	1	1	1	1	1	1	1
CPI-SS008EB600F	CCR2_CCL7	simple:P41597	simple:P80098	CCR2	CCL7	TRUE	TRUE	FALSE	curated	FALSE	1	1	1	1	1	1	1	1	1	1	1	1	1	1	1	1	1	1	1	1	1	1	1	1	1
CPI-SS08B91FD2A	CCR1_CCL7	simple:P32246	simple:P80098	CCR1	CCL7	TRUE	TRUE	FALSE	curated	FALSE	0	1	1	1	1	0	1	1	1	1	0	1	1	1	1	1	1	1	1	1	1	1	1	1	1
CPI-SS0CBA3DA0D	CCR3_CCL7	simple:P51677	simple:P80098	CCR3	CCL7	TRUE	TRUE	FALSE	curated	FALSE	1	1	1	1	1	0	1	1	1	1	0	1	1	1	1	0	1	1	1	1	0	1	1	1	1
CPI-SS0B186A32C	CCR5_CCL7	simple:P51681	simple:P80098	CCR5	CCL7	TRUE	TRUE	FALSE	curated	FALSE	0	1	1	1	1	0	1	1	1	1	0	1	1	1	1	0.058	1	1	1	1	1	1	1	1	1
CPI-SS0638E0E29	CCR10_CCL7	simple:P46092	simple:P80098	CCR10	CCL7	TRUE	TRUE	FALSE	I2D	FALSE	1	1	1	1	1	1	1	1	1	1	1	1	1	1	1	1	1	1	1	1	1	1	1	1	1
CPI-SS06B0861F1	ACKR2_CCL13	simple:O00590	simple:Q99616	ACKR2	CCL13	TRUE	TRUE	FALSE	curated	FALSE	1	1	1	1	1	1	1	1	1	1	1	1	1	1	1	1	1	1	1	1	1	1	1	1	1
CPI-SS0C98C08DA	CCR2_CCL13	simple:P41597	simple:Q99616	CCR2	CCL13	TRUE	TRUE	FALSE	curated	FALSE	1	1	1	1	1	1	1	1	1	1	1	1	1	1	1	1	1	1	1	1	1	1	1	1	1
CPI-SS0B887F7AC	CCR1_CCL13	simple:P32246	simple:Q99616	CCR1	CCL13	TRUE	TRUE	FALSE	guidetopharmacology.org	FALSE	1	1	1	1	1	1	1	1	1	1	1	1	1	1	1	1	1	1	1	1	1	1	1	1	1
CPI-SS0EDD062F7	CCR3_CCL13	simple:P51677	simple:Q99616	CCR3	CCL13	TRUE	TRUE	FALSE	curated	FALSE	1	1	1	1	1	1	1	1	1	1	1	1	1	1	1	1	1	1	1	1	1	1	1	1	1
CPI-SS091B461CB	ACKR2_CCL28	simple:O00590	simple:Q9NRJ3	ACKR2	CCL28	TRUE	TRUE	FALSE	I2D	FALSE	1	1	1	1	1	0	1	1	1	1	0	1	1	1	1	0	1	1	1	1	1	1	1	1	1
CPI-SS05B92CCC4	CCR3_CCL28	simple:P51677	simple:Q9NRJ3	CCR3	CCL28	TRUE	TRUE	FALSE	guidetopharmacology.org	FALSE	1	1	1	1	1	0	1	1	1	1	0	1	1	1	1	0	1	1	1	1	0	1	1	1	1
CPI-SS064C772FE	CCR10_CCL28	simple:P46092	simple:Q9NRJ3	CCR10	CCL28	TRUE	TRUE	FALSE	guidetopharmacology.org	FALSE	1	1	1	1	1	1	1	1	1	1	1	1	1	1	1	1	1	1	1	1	1	1	1	1	1
CPI-SS09199F78C	CCR1_CCL23	simple:P32246	simple:P55773	CCR1	CCL23	TRUE	TRUE	FALSE	curated	FALSE	1	1	0	1	1	1	1	0	1	1	1	1	0	1	1	1	1	0.378	1	1	1	1	0.378	1	1
CPI-SS0D57FCA8C	IDE_CCL23	simple:P14735	simple:P55773	IDE	CCL23	TRUE	TRUE	FALSE	InnateDB-All	FALSE	1	1	0	1	1	1	1	0.378	1	1	1	1	0.064	1	1	1	1	0	1	1	1	1	0.378	1	1
CPI-SS041751A4D	CCR1_CCL18	simple:P32246	simple:P55774	CCR1	CCL18	TRUE	TRUE	FALSE	guidetopharmacology.org	FALSE	0	1	1	1	1	0	1	1	1	1	0	1	1	1	1	1	1	1	1	1	1	1	1	1	1
CPI-SS08920B6FF	PODXL_SELL	simple:O00592	simple:P14151	PODXL	SELL	FALSE	FALSE	FALSE	curated	FALSE	1	1	1	1	1	0	1	0.064	1	1	1	1	1	1	1	0	1	0.064	1	1	1	1	1	1	1
CPI-SS0A28DCA72	CXCL12_CXCR4	simple:P48061	simple:P61073	CXCL12	CXCR4	TRUE	FALSE	TRUE	curated	FALSE	0	0	0.32	1	1	0	0	0	1	1	0	0	0	1	1	0	0	0	1	1	0	0	0.064	1	1
CPI-SS053613259	NRG2_ERBB3	simple:O14511	simple:P21860	NRG2	ERBB3	TRUE	FALSE	TRUE	curated	FALSE	1	1	1	1	1	1	0.936	0.75	0.064	0	1	1	1	1	1	0.744	0.686	0.692	0	0	1	1	1	1	1
CPI-SS0E063192D	NRG2_ERBB4	simple:O14511	simple:Q15303	NRG2	ERBB4	TRUE	FALSE	TRUE	curated	FALSE	1	1	1	1	1	0.628	1	0.436	0	0	1	1	1	1	1	0.564	1	0.436	0	0	1	1	1	1	1
CPI-SS0FC42EC80	EREG_ERBB4	simple:O14944	simple:Q15303	EREG	ERBB4	TRUE	FALSE	TRUE	curated	FALSE	0	0	0	0	0	1	1	1	1	1	0.5	0.936	0.5	0.436	0.058	1	1	1	1	1	1	1	1	1	1
CPI-SS0F0D7F25C	BTC_ERBB4	simple:P35070	simple:Q15303	BTC	ERBB4	TRUE	FALSE	TRUE	curated	FALSE	1	1	1	1	1	1	1	1	1	1	1	1	1	1	1	1	1	1	1	1	1	1	1	1	1
CPI-SS0D5E30C6C	NRG3_ERBB4	simple:P56975	simple:Q15303	NRG3	ERBB4	TRUE	FALSE	TRUE	curated	FALSE	0.5	1	0.436	0	0	1	1	1	1	1	0	0.064	0	0	0	0.064	1	0.25	0	0	0.128	0.942	0.308	0	0
CPI-SS0BD5C2A23	NRG1_ERBB4	simple:Q02297	simple:Q15303	NRG1	ERBB4	TRUE	TRUE	TRUE	curated	FALSE	1	1	1	1	1	1	1	1	1	1	0.064	0.256	0.128	0	0	1	1	1	1	1	1	1	1	1	1
CPI-SS004C23DCE	EREG_EGFR	simple:O14944	simple:P00533	EREG	EGFR	TRUE	FALSE	TRUE	curated	FALSE	0	0	1	1	1	1	1	1	1	1	0.5	0.622	1	1	1	1	1	1	1	1	1	1	1	1	1
CPI-SC0E5218AA4	NRG1_a6b4 complex	simple:Q02297	complex:a6b4 complex	NRG1		TRUE	TRUE	FALSE	curated	TRUE	1	1	1	1	1	1	1	1	1	1	0	1	1	1	1	1	1	1	1	1	1	1	1	1	1
CPI-SC0A68C5F13	IGF1_a6b4 complex	simple:P05019	complex:a6b4 complex	IGF1		TRUE	FALSE	FALSE	curated	TRUE	1	1	1	1	1	0.256	1	1	1	1	1	1	1	1	1	0	1	1	1	1	1	1	1	1	1
CPI-SS0708FE6FF	NRG1_LSR	simple:Q02297	simple:Q86X29	NRG1	LSR	TRUE	TRUE	TRUE	InnateDB-All	FALSE	1	1	1	1	1	1	1	1	1	1	0	0.256	0.064	0	0.064	1	1	1	1	1	1	1	1	1	1
CPI-SS0E075E5AF	NRG1_NETO2	simple:Q02297	simple:Q8NC67	NRG1	NETO2	TRUE	TRUE	TRUE	InnateDB-All	FALSE	1	1	1	1	1	1	1	1	1	1	0	0	0	0.256	0.256	1	1	1	1	1	1	1	1	1	1
CPI-SS0978D28AB	NRG1_MS4A4A	simple:Q02297	simple:Q96JQ5	NRG1	MS4A4A	TRUE	TRUE	TRUE	IMEx,IntAct	FALSE	1	1	1	1	1	1	1	1	1	1	0	0.256	0	0.256	0.256	1	1	1	1	1	1	1	1	1	1
CPI-SS02572E1EF	NRG1_LGR4	simple:Q02297	simple:Q9BXB1	NRG1	LGR4	TRUE	TRUE	TRUE	InnateDB-All	FALSE	1	1	1	1	1	1	1	1	1	1	0.256	0.256	0.192	0	0.256	1	1	1	1	1	1	1	1	1	1
CPI-SS034D3988F	RSPO4_LGR4	simple:Q2I0M5	simple:Q9BXB1	RSPO4	LGR4	TRUE	FALSE	TRUE	guidetopharmacology.org	FALSE	1	1	1	1	1	1	1	1	1	1	1	1	1	1	1	1	1	1	1	1	1	1	1	1	1
CPI-SS01E3453DB	RSPO2_LGR4	simple:Q6UXX9	simple:Q9BXB1	RSPO2	LGR4	TRUE	FALSE	TRUE	guidetopharmacology.org	FALSE	1	1	1	1	1	1	1	1	1	1	1	1	1	1	1	1	1	1	1	1	1	1	1	1	1
CPI-SS027AFFC0E	NCR3_BAG6	simple:O14931	simple:P46379	NCR3	BAG6	FALSE	TRUE	FALSE	curated	FALSE	1	1	1	1	1	1	1	1	1	1	1	1	1	1	1	1	1	1	1	1	1	1	1	1	1
CPI-SS0F94547B2	NCR3_NCR3LG1	simple:O14931	simple:Q68D85	NCR3	NCR3LG1	FALSE	TRUE	FALSE	curated	FALSE	1	1	1	1	1	1	1	1	1	1	1	1	1	1	1	1	1	1	1	1	1	1	1	1	1
CPI-SS06A999D25	PLD2_ARF1	simple:O14939	simple:P84077	PLD2	ARF1	FALSE	FALSE	FALSE	guidetopharmacology.org	FALSE	0	1	0.82	1	0	0	1	0.762	1	0	0	1	0.692	1	0	0	1	0.506	1	0	0	1	1	1	0
CPI-SS0F3A089DE	SEMA3E_PLXND1	simple:O15041	simple:Q9Y4D7	SEMA3E	PLXND1	TRUE	FALSE	TRUE	curated	FALSE	0	1	0	1	1	1	1	1	1	1	0	0.878	0	0.878	0.878	1	1	1	1	1	1	1	1	1	1
CPI-SS044C72D0D	SEMA4A_PLXND1	simple:Q9H3S1	simple:Q9Y4D7	SEMA4A	PLXND1	FALSE	FALSE	TRUE	curated	FALSE	0	0	0	0	0	0	1	0	1	1	0	1	0	0.936	1	1	1	1	1	1	1	1	1	1	1
CPI-SS0BAB460FF	ANGPT2_TEK	simple:O15123	simple:Q02763	ANGPT2	TEK	TRUE	FALSE	TRUE	curated	FALSE	1	1	1	1	1	1	1	1	1	1	1	1	1	1	1	1	1	1	1	1	1	1	1	1	1
CPI-SS090FC28E1	EPHB6_EFNB2	simple:O15197	simple:P52799	EPHB6	EFNB2	TRUE	TRUE	TRUE	curated	FALSE	1	0	0.256	0	1	1	0	0.256	0	1	1	0.064	0.192	0	0.942	1	0	0.256	0	1	1	0.25	0.372	0	1
CPI-SS04124F4E1	EPO_EFNB2	simple:P01588	simple:P52799	EPO	EFNB2	TRUE	FALSE	TRUE	IMEx,IntAct	FALSE	1	1	1	1	1	1	1	1	1	1	1	1	1	1	1	1	1	1	1	1	1	1	1	1	1
CPI-SS0B9E8C0DE	EPHB2_EFNB2	simple:P29323	simple:P52799	EPHB2	EFNB2	FALSE	TRUE	TRUE	curated	FALSE	0	0	0	0	0	1	1	1	1	1	1	0.884	0.884	0.698	1	0	0	0	0	0	1	1	1	1	1
CPI-SS0DC4D593E	EPHB6_EFNB1	simple:O15197	simple:P98172	EPHB6	EFNB1	TRUE	TRUE	FALSE	curated	FALSE	1	0	0.814	0.936	1	1	0	0.756	0.878	1	0.57	0.314	0.634	0.564	1	0.372	0	0.506	0.122	1	1	0.756	0.814	1	1
CPI-SS0111AAD26	EPHB2_EFNB1	simple:P29323	simple:P98172	EPHB2	EFNB1	FALSE	TRUE	FALSE	curated	FALSE	0	0	0	0	0	1	1	1	1	1	0.942	0.884	0.878	0.942	1	0	0	0	0	0	1	1	1	1	1
CPI-SS0FF55B42C	EPHB3_EFNB1	simple:P54753	simple:P98172	EPHB3	EFNB1	FALSE	TRUE	FALSE	curated	FALSE	1	1	0.878	1	1	0.314	0	0.57	0.18	1	0.128	0	0.192	0	0.872	0.372	0	0.506	0.25	1	1	0.82	0.814	1	1
CPI-SS0F21D6CA0	EPHB4_EFNB1	simple:P54760	simple:P98172	EPHB4	EFNB1	FALSE	TRUE	FALSE	curated	FALSE	0.314	0	0.506	0.186	1	1	1	1	1	1	1	1	1	1	1	1	1	1	1	1	1	1	1	1	1
CPI-SS0470AF83E	EPHB1_EFNB1	simple:P54762	simple:P98172	EPHB1	EFNB1	FALSE	TRUE	FALSE	curated	FALSE	0.814	0	0.634	0.814	1	1	0.384	0.814	1	1	0	0	0	0	0.064	0.064	0	0.378	0	1	0.808	0.128	0.75	0.616	1
CPI-SS00046DCF3	EPHA4_EFNB1	simple:P54764	simple:P98172	EPHA4	EFNB1	FALSE	TRUE	FALSE	curated	FALSE	1	1	1	1	1	1	1	1	1	1	0	0	0	0	0.244	1	1	1	1	1	1	1	1	1	1
CPI-SS087A17AD6	EPO_EPOR	simple:P01588	simple:P19235	EPO	EPOR	TRUE	FALSE	TRUE	curated	FALSE	1	1	1	1	1	1	1	1	1	1	1	1	1	1	1	1	1	1	1	1	1	1	1	1	1
CPI-SS0A0DE9CD6	EPO_EPHB4	simple:P01588	simple:P54760	EPO	EPHB4	TRUE	FALSE	TRUE	IMEx,InnateDB-All,IntAct	FALSE	1	1	1	1	1	1	1	1	1	1	1	1	1	1	1	1	1	1	1	1	1	1	1	1	1
CPI-SS08D0F9109	EFNB2_EPHB4	simple:P52799	simple:P54760	EFNB2	EPHB4	FALSE	TRUE	TRUE	curated	FALSE	1	1	1	1	1	0	1	1	1	1	0.256	1	1	1	1	0	1	1	1	1	1	1	1	1	1
CPI-SS0586F2596	EPHB2_EFNA5	simple:P29323	simple:P52803	EPHB2	EFNA5	FALSE	TRUE	FALSE	curated	FALSE	0	1	0	1	0	1	1	0.628	1	1	0.942	1	0.57	1	0.884	0	1	0	1	0	1	1	0.628	1	1
CPI-SS03A2EFDD5	EPHA1_EFNA5	simple:P21709	simple:P52803	EPHA1	EFNA5	FALSE	TRUE	FALSE	curated	FALSE	1	1	1	1	1	1	1	1	1	1	1	1	1	1	1	1	1	1	1	1	1	1	1	1	1
CPI-SS02AFCED82	EPHA2_EFNA5	simple:P29317	simple:P52803	EPHA2	EFNA5	FALSE	TRUE	FALSE	curated	FALSE	0	1	0.186	1	0	0	1	0.186	1	0	0	1	0.186	1	0.064	1	1	1	1	1	1	1	1	1	1
CPI-SS0BEAB521F	EPHA3_EFNA5	simple:P29320	simple:P52803	EPHA3	EFNA5	TRUE	TRUE	FALSE	curated	FALSE	1	1	1	1	1	1	1	1	1	1	0	1	0.128	1	0	1	1	1	1	1	1	1	1	1	1
CPI-SS082ABF1EA	EFNB2_EPHB3	simple:P52799	simple:P54753	EFNB2	EPHB3	FALSE	TRUE	TRUE	curated	FALSE	1	1	1	1	1	0.75	0	0	0	0.436	0.628	0.256	0	0.192	0.506	0	0	0	0	0.064	1	1	0.57	1	1
CPI-SS0BFD8E056	EFNB2_EPHB1	simple:P52799	simple:P54762	EFNB2	EPHB1	FALSE	TRUE	TRUE	curated	FALSE	1	1	0.32	1	1	0	0.058	0	0	0	0.32	0.314	0	0.128	0.256	0	0	0	0	0	1	1	0.064	0.942	1
CPI-SS01A8F745A	EPHA1_EFNA3	simple:P21709	simple:P52797	EPHA1	EFNA3	FALSE	TRUE	FALSE	curated	FALSE	1	1	1	1	1	1	1	1	1	1	1	1	1	1	1	1	1	1	1	1	1	1	1	1	1
CPI-SS07BECB892	EPHA2_EFNA3	simple:P29317	simple:P52797	EPHA2	EFNA3	FALSE	TRUE	FALSE	curated	FALSE	1	1	1	1	1	1	1	1	1	1	1	1	1	1	1	1	1	1	1	1	1	1	1	1	1
CPI-SS0AB0604B5	EPHA3_EFNA3	simple:P29320	simple:P52797	EPHA3	EFNA3	TRUE	TRUE	FALSE	curated	FALSE	1	1	1	1	1	1	1	1	1	1	1	1	1	1	1	1	1	1	1	1	1	1	1	1	1
CPI-SS05E6D620E	EPHA1_EFNA4	simple:P21709	simple:P52798	EPHA1	EFNA4	TRUE	TRUE	FALSE	curated	FALSE	1	1	1	1	1	1	1	1	1	1	1	1	1	1	1	1	1	1	1	1	1	1	1	1	1
CPI-SS09F973C1A	EPHA2_EFNA4	simple:P29317	simple:P52798	EPHA2	EFNA4	TRUE	TRUE	FALSE	curated	FALSE	0	0	0.192	0	1	0	0	0.494	0.372	1	0.256	0.128	0.43	0.378	1	1	1	1	1	1	1	1	1	1	1
CPI-SS041888D39	EPHA3_EFNA4	simple:P29320	simple:P52798	EPHA3	EFNA4	TRUE	TRUE	FALSE	curated	FALSE	1	1	1	1	1	1	1	1	1	1	0.064	0	0.378	0.32	1	1	1	1	1	1	1	1	1	1	1
CPI-SS0AB647854	GPR37_PSAP	simple:O15354	simple:P07602	GPR37	PSAP	TRUE	TRUE	FALSE	guidetopharmacology.org	FALSE	0	1	0	1	1	0	1	0	1	1	0	1	0	1	1	0	1	0	1	1	0	1	0	1	1
CPI-SS082900482	GPR37L1_PSAP	simple:O60883	simple:P07602	GPR37L1	PSAP	TRUE	TRUE	FALSE	guidetopharmacology.org	FALSE	1	1	1	1	1	1	1	1	1	1	1	1	1	1	1	1	1	1	1	1	1	1	1	1	1
CPI-SS0A915097A	GRIN2D_IL16	simple:O15399	simple:Q14005	GRIN2D	IL16	TRUE	TRUE	FALSE	I2D	FALSE	1	0	0.942	0	1	1	0	0.942	0	1	0.872	0.192	0.814	0	0.872	1	0.058	0.942	0	1	1	1	1	1	1
CPI-SS070B0E458	GRIN2A_IL16	simple:Q12879	simple:Q14005	GRIN2A	IL16	TRUE	TRUE	FALSE	I2D	FALSE	1	1	1	1	1	1	1	1	1	1	1	1	1	1	1	1	0	0.942	0	1	1	0	0.884	0	1
CPI-SS0D529E576	GRIN2B_IL16	simple:Q13224	simple:Q14005	GRIN2B	IL16	TRUE	TRUE	FALSE	I2D	FALSE	1	1	1	1	1	1	1	1	1	1	1	1	1	1	1	1	1	1	1	1	1	1	1	1	1
CPI-SS068C129D6	CSF1_SIRPA	simple:P09603	simple:P78324	CSF1	SIRPA	TRUE	FALSE	TRUE	I2D	FALSE	1	1	1	1	1	0	0	0	0	0	0	0.936	0.32	0.628	1	0.686	1	1	1	1	0	1	1	1	1
CPI-SS086615F9B	CSF1_CELSR3	simple:P09603	simple:Q9NYQ7	CSF1	CELSR3	TRUE	FALSE	TRUE	I2D	FALSE	1	1	1	1	1	1	1	1	1	1	1	1	1	1	1	1	1	1	1	1	1	1	1	1	1
CPI-SS04861AD1A	FGFR4_SCGB3A1	simple:P22455	simple:Q96QR1	FGFR4	SCGB3A1	TRUE	TRUE	FALSE	IMEx,InnateDB-All,MINT	FALSE	1	1	1	1	1	1	1	1	1	1	1	1	1	1	1	1	1	1	1	1	1	1	1	1	1
CPI-SS055B305F1	CEACAM1_CD209	simple:P13688	simple:Q9NNX6	CEACAM1	CD209	TRUE	FALSE	TRUE	curated	FALSE	0	1	1	1	1	0	1	1	1	1	0.064	1	1	1	1	0	1	1	1	1	1	1	1	1	1
CPI-SS0A2949959	ICAM3_CD209	simple:P32942	simple:Q9NNX6	ICAM3	CD209	TRUE	FALSE	TRUE	curated	FALSE	0	1	1	1	1	0	1	1	1	1	0	1	1	1	1	0	1	1	1	1	0	1	1	1	1
CPI-SS0A2D7895C	CEACAM1_CEACAM6	simple:P13688	simple:P40199	CEACAM1	CEACAM6	TRUE	FALSE	FALSE	curated	FALSE	0	1	1	1	0	0.43	1	1	1	0	0.256	1	1	1	0.128	0	1	1	1	0	1	1	1	1	1
CPI-SS0322747C2	CEACAM5_CEACAM6	simple:P06731	simple:P40199	CEACAM5	CEACAM6	FALSE	FALSE	FALSE	curated	FALSE	1	1	1	1	1	1	1	1	1	1	1	1	1	1	1	1	1	1	1	1	1	1	1	1	1
CPI-SS001BF66E8	CEACAM6_CEACAM6	simple:P40199	simple:P40199	CEACAM6	CEACAM6	FALSE	FALSE	FALSE	curated	FALSE	0	1	1	1	0	1	1	1	1	1	1	1	1	1	1	1	1	1	1	1	0	1	1	1	0
CPI-SS042EB8C7A	TBXA2R_GHRL	simple:P21731	simple:Q9UBU3	TBXA2R	GHRL	TRUE	TRUE	FALSE	InnateDB-All	FALSE	1	1	1	1	1	1	1	1	1	1	1	1	1	1	1	1	1	1	1	1	1	1	1	1	1
CPI-SS043E0F61D	PTGER3_GHRL	simple:P43115	simple:Q9UBU3	PTGER3	GHRL	TRUE	TRUE	FALSE	InnateDB-All	FALSE	1	1	1	1	1	1	1	1	1	1	0.192	0	0.064	0	0.192	1	1	1	1	1	1	1	1	1	1
CPI-SS05D406038	PTGIR_GHRL	simple:P43119	simple:Q9UBU3	PTGIR	GHRL	TRUE	TRUE	FALSE	InnateDB-All	FALSE	1	1	1	1	1	1	1	1	1	1	1	1	1	1	1	1	1	1	1	1	1	1	1	1	1
CPI-SS085C150CE	ACE2_GHRL	simple:Q9BYF1	simple:Q9UBU3	ACE2	GHRL	TRUE	TRUE	FALSE	I2D	FALSE	1	1	1	1	1	1	1	1	1	1	1	1	1	1	1	1	1	1	1	1	1	1	1	1	1
CPI-SS079DDF890	TNFSF12_TNFRSF25	simple:O43508	simple:Q93038	TNFSF12	TNFRSF25	TRUE	FALSE	TRUE	I2D	FALSE	0	0	0	0	0	1	1	1	1	1	0.256	0.064	0.256	0.064	0.064	1	1	1	1	1	1	1	1	1	1
CPI-SS0B0CF0EDF	TNFSF15_TNFRSF25	simple:O95150	simple:Q93038	TNFSF15	TNFRSF25	TRUE	FALSE	TRUE	guidetopharmacology.org	FALSE	0	0	0	0	0	1	1	1	1	1	0.936	0.128	0.936	0.5	0.814	1	1	1	1	1	1	1	1	1	1
CPI-SS02EF3E1BA	TNFSF12_TNFRSF12A	simple:O43508	simple:Q9NP84	TNFSF12	TNFRSF12A	TRUE	FALSE	TRUE	curated	FALSE	0	0	0	0	0	1	0.814	1	1	1	0.064	0	0.384	0.512	0.378	1	1	1	1	1	1	1	1	1	1
CPI-SS029C6E8FA	TNFSF15_TNFRSF6B	simple:O95150	simple:O95407	TNFSF15	TNFRSF6B	TRUE	FALSE	FALSE	curated	FALSE	1	1	1	1	1	1	1	1	1	1	1	1	1	1	1	1	1	1	1	1	1	1	1	1	1
CPI-SS0B9DC75DD	TNFSF14_TNFRSF6B	simple:O43557	simple:O95407	TNFSF14	TNFRSF6B	TRUE	FALSE	FALSE	curated	FALSE	1	1	1	1	1	1	1	1	1	1	1	1	1	1	1	1	1	1	1	1	1	1	1	1	1
CPI-SS0D9EFC4F7	GNRH1_GNRHR	simple:P01148	simple:P30968	GNRH1	GNRHR	TRUE	FALSE	TRUE	I2D	FALSE	1	1	1	1	1	1	1	1	1	1	1	1	1	1	1	1	1	1	1	1	1	1	1	1	1
CPI-SS08A819670	CD70_GPRC5B	simple:P32970	simple:Q9NZH0	CD70	GPRC5B	TRUE	FALSE	TRUE	InnateDB-All	FALSE	1	1	1	1	1	0.128	0	0	0	0	1	0.744	0.75	0.558	0.064	1	1	1	1	1	1	1	1	1	1
CPI-SS0B9B3870A	VEGFA_FLT1	simple:P15692	simple:P17948	VEGFA	FLT1	TRUE	FALSE	TRUE	curated	FALSE	0	0	0	0	0	1	0	0	1	1	0.872	0	0	1	1	1	0	0	1	1	1	0	0	1	1
CPI-SS02371A6D6	VEGFA_EPHB2	simple:P15692	simple:P29323	VEGFA	EPHB2	TRUE	FALSE	TRUE	I2D	FALSE	0	0	0	0	0	0	1	1	0.308	1	0	0.936	0.692	0	1	0.936	1	1	1	1	0.634	1	1	1	1
CPI-SS0C694CB44	VEGFA_GRIN2B	simple:P15692	simple:Q13224	VEGFA	GRIN2B	TRUE	FALSE	TRUE	I2D	FALSE	1	1	1	1	1	1	1	1	1	1	1	1	1	1	1	1	1	1	1	1	1	1	1	1	1
CPI-SS082AD7B6A	FZD6_WNT5A	simple:O60353	simple:P41221	FZD6	WNT5A	TRUE	TRUE	FALSE	curated	FALSE	0	1	0	1	1	1	1	1	1	1	0	0.686	0	0.686	0.686	0	1	0	1	1	0	1	0	1	1
CPI-SC0FDB4B6D9	GDF9_TGFR_BMPR2	simple:O60383	complex:TGFR_BMPR2	GDF9		TRUE	FALSE	TRUE	curated	FALSE	1	1	1	1	1	1	1	1	1	1	1	1	1	1	1	1	1	1	1	1	1	1	1	1	1
CPI-SS02B567BC7	PLXNC1_SEMA7A	simple:O60486	simple:O75326	PLXNC1	SEMA7A	FALSE	TRUE	FALSE	curated	FALSE	0	0	0	0	0	1	1	1	1	1	0	0	0	0	0	1	1	1	1	1	1	1	1	1	1
CPI-SS070C51D94	FZD7_WNT3	simple:O75084	simple:P56703	FZD7	WNT3	TRUE	TRUE	FALSE	curated	FALSE	1	1	1	1	1	1	1	1	1	1	1	1	1	1	1	1	1	1	1	1	1	1	1	1	1
CPI-SS0A4EE6FE1	LRP5_FAM3B	simple:O75197	simple:P58499	LRP5	FAM3B	TRUE	TRUE	FALSE	InnateDB-All	FALSE	1	0	1	0	0.82	1	1	1	1	1	0.686	0	0.686	0	0.57	1	0	1	0	0.82	1	1	1	1	1
CPI-SS05E001125	LGR5_RSPO4	simple:O75473	simple:Q2I0M5	LGR5	RSPO4	TRUE	TRUE	FALSE	guidetopharmacology.org	FALSE	1	1	1	1	1	1	1	1	1	1	1	1	1	1	1	1	1	1	1	1	1	1	1	1	1
CPI-SS0FC0CA5ED	LGR5_RSPO2	simple:O75473	simple:Q6UXX9	LGR5	RSPO2	TRUE	TRUE	FALSE	guidetopharmacology.org	FALSE	1	1	1	1	1	1	1	1	1	1	1	1	1	1	1	1	1	1	1	1	1	1	1	1	1
CPI-SS05B1FA8A8	LRP6_CKLF	simple:O75581	simple:Q9UBR5	LRP6	CKLF	TRUE	TRUE	FALSE	IMEx,IntAct	FALSE	0	1	0	1	0	0	1	0	0.506	0	0	1	0	1	0	0	1	0	0	0	0	1	0	1	0
CPI-SS05162C56B	NTF3_NTRK3	simple:P20783	simple:Q16288	NTF3	NTRK3	TRUE	FALSE	TRUE	curated	FALSE	1	1	1	1	1	1	1	1	1	1	1	1	1	1	1	1	1	1	1	1	1	1	1	1	1
CPI-SS065F7DA2A	COPA_P2RY6	simple:P53621	simple:Q15077	COPA	P2RY6	TRUE	FALSE	TRUE	IMEx,IntAct	FALSE	0.75	1	0.936	0	1	0	0	0	0	0.564	0.692	0.942	0.75	0.122	1	1	1	1	0.686	1	1	1	1	1	1
CPI-SS09A3FA737	NAMPT_P2RY6	simple:P43490	simple:Q15077	NAMPT	P2RY6	TRUE	FALSE	TRUE	IMEx,IntAct	FALSE	0	0	0	0	0	1	1	1	1	1	0	0	0	0	0	1	1	1	1	1	0.686	1	0.872	0	1
CPI-SS03E48EFEA	C3_C3AR1	simple:P01024	simple:Q16581	C3	C3AR1	TRUE	FALSE	TRUE	guidetopharmacology.org	FALSE	1	1	1	1	1	0	0	0	1	1	1	0.936	1	1	1	0	0	0	0	1	1	1	1	1	1
CPI-SS03E273233	ADORA2A_ENTPD1	simple:P29274	simple:P49961	ADORA2A	ENTPD1	FALSE	TRUE	FALSE	curated	FALSE	1	1	1	0	1	1	1	1	0	1	1	1	1	0	1	1	1	1	0	1	1	1	1	1	1
CPI-SS0FF6CFDCA	ADORA3_ENTPD1	simple:P0DMS8	simple:P49961	ADORA3	ENTPD1	FALSE	TRUE	FALSE	curated	FALSE	0.128	0	0.064	0	1	1	1	1	0	1	1	0.506	0.936	0	1	1	1	1	0	1	1	1	1	0	1
CPI-SS079728E8B	ADORA2B_ENTPD1	simple:P29275	simple:P49961	ADORA2B	ENTPD1	FALSE	TRUE	FALSE	curated	FALSE	1	1	1	1	1	1	1	1	1	1	1	1	1	1	1	1	1	1	1	1	1	1	1	1	1
CPI-SS03E7587E4	ADORA1_ENTPD1	simple:P30542	simple:P49961	ADORA1	ENTPD1	FALSE	TRUE	FALSE	curated	FALSE	1	1	1	0	1	1	1	1	0	1	1	1	1	0	1	1	1	1	0	1	1	1	1	1	1
CPI-SS00581282E	C5_C5AR1	simple:P01031	simple:P21730	C5	C5AR1	TRUE	FALSE	TRUE	guidetopharmacology.org	FALSE	0	0	0	1	1	0	0	0	1	1	0	0	0	1	1	0	0	0	1	1	1	1	1	1	1
CPI-SS0A7E3A1AF	C5_C5AR2	simple:P01031	simple:Q9P296	C5	C5AR2	TRUE	FALSE	TRUE	guidetopharmacology.org	FALSE	0	0	0	1	1	0.872	0	0.064	1	1	0.116	0	0.064	1	1	0.18	0	0	1	1	1	1	1	1	1
CPI-SS01963C4CA	TG_ASGR1	simple:P01266	simple:P07306	TG	ASGR1	TRUE	FALSE	TRUE	I2D	FALSE	0	1	1	1	1	0	1	1	1	1	0	1	1	1	1	0	1	1	1	1	1	1	1	1	1
CPI-SS012B216F6	PTHLH_PTH2R	simple:P12272	simple:P49190	PTHLH	PTH2R	TRUE	FALSE	TRUE	guidetopharmacology.org	FALSE	1	1	1	1	1	1	1	1	1	1	1	1	1	1	1	1	1	1	1	1	1	1	1	1	1
CPI-SS0483CE4ED	PTHLH_PTH1R	simple:P12272	simple:Q03431	PTHLH	PTH1R	TRUE	FALSE	TRUE	guidetopharmacology.org	FALSE	1	1	1	1	1	1	1	1	1	1	1	1	1	1	1	1	1	1	1	1	1	1	1	1	1
CPI-SC09E5431A2	IFNG_Type II IFNR	simple:P01579	complex:Type II IFNR	IFNG		TRUE	FALSE	TRUE	curated	FALSE	1	1	1	1	1	1	1	1	1	1	1	1	1	1	1	1	1	1	1	1	1	1	1	1	1
CPI-SS0C6448B94	IL1B_ADRB2	simple:P01584	simple:P07550	IL1B	ADRB2	TRUE	FALSE	TRUE	I2D	FALSE	1	1	1	0.314	1	0	0	0	0	0	0.82	0.442	0.372	0.064	0.628	1	1	1	1	1	1	1	1	1	1
CPI-SS0C1F25516	CD8A_CEACAM5	simple:P01732	simple:P06731	CD8A	CEACAM5	TRUE	TRUE	FALSE	curated	FALSE	1	1	1	1	1	1	1	1	1	1	1	1	1	1	1	1	1	1	1	1	1	1	1	1	1
CPI-SS0F739D3DB	ANXA1_FPR1	simple:P04083	simple:P21462	ANXA1	FPR1	TRUE	FALSE	TRUE	guidetopharmacology.org	FALSE	0	0	0	0	0	1	0	1	1	1	0.122	0	0	0.808	1	1	0	0.936	1	1	1	0	0.622	1	1
CPI-SS06CCF5A54	ANXA1_FPR3	simple:P04083	simple:P25089	ANXA1	FPR3	TRUE	FALSE	TRUE	guidetopharmacology.org	FALSE	0	0	0	0	0	0	1	0.058	1	1	0	0	0	0.936	0.808	0	1	0	1	1	0	1	0	1	1
CPI-SS030BB46BB	ANXA1_FPR2	simple:P04083	simple:P25090	ANXA1	FPR2	TRUE	FALSE	TRUE	curated	FALSE	0	0	0	0	0	1	1	1	1	1	0	0	0	0	0	1	1	1	1	1	1	1	1	1	1
CPI-SS0F66EA6BE	APP_FPR2	simple:P05067	simple:P25090	APP	FPR2	FALSE	FALSE	TRUE	guidetopharmacology.org	FALSE	1	1	1	1	1	1	1	0.936	1	1	0.692	0.564	0.5	0.756	0.814	0.75	0	0.122	1	1	0	0	0	0	0
CPI-SS045EC4F7D	RLN2_RXFP1	simple:P04090	simple:Q9HBX9	RLN2	RXFP1	TRUE	FALSE	TRUE	guidetopharmacology.org	FALSE	1	1	1	1	1	1	1	1	1	1	1	1	1	1	1	1	1	1	1	1	1	1	1	1	1
CPI-SS0431D2256	TNFSF9_TNFRSF9	simple:P41273	simple:Q07011	TNFSF9	TNFRSF9	TRUE	FALSE	TRUE	curated	FALSE	1	1	1	1	1	0	1	1	1	1	0.064	1	1	1	1	1	1	1	1	1	1	1	1	1	1
CPI-SS047CD2E9F	TNFSF9_ADGRG5	simple:P41273	simple:Q8IZF4	TNFSF9	ADGRG5	TRUE	FALSE	TRUE	InnateDB-All	FALSE	1	1	1	1	1	1	0	1	0	1	1	0.256	1	0.128	1	1	1	1	1	1	1	1	1	1	1
CPI-SS0DC2A6D35	IL6_HRH1	simple:P05231	simple:P35367	IL6	HRH1	TRUE	FALSE	TRUE	IMEx,InnateDB-All,IntAct	FALSE	0	0	0	0	0	0	0	0.186	0.878	0.936	0	0	0	0	0	1	1	1	1	1	1	1	1	1	1
CPI-SS00B1BEE64	CD2_CD58	simple:P06729	simple:P19256	CD2	CD58	FALSE	TRUE	FALSE	curated	FALSE	0	0	0	1	1	1	1	1	1	1	0	0	0	0.686	0.686	1	1	1	1	1	0	0	0	1	1
CPI-SS0B537DD3F	CEACAM5_CEACAM1	simple:P06731	simple:P13688	CEACAM5	CEACAM1	TRUE	FALSE	FALSE	curated	FALSE	1	1	1	1	1	1	1	1	1	1	1	1	1	1	1	1	1	1	1	1	1	1	1	1	1
CPI-SS0AC66088D	CEACAM5_CD1D	simple:P06731	simple:P15813	CEACAM5	CD1D	FALSE	FALSE	FALSE	curated	FALSE	1	1	1	1	1	1	1	1	1	1	1	1	1	1	1	1	1	1	1	1	1	1	1	1	1
CPI-SS0C85BC9AF	PROS1_AXL	simple:P07225	simple:P30530	PROS1	AXL	TRUE	FALSE	TRUE	guidetopharmacology.org	FALSE	0	1	0.192	1	1	0	1	0.064	1	1	0	0.872	0	0.936	1	0	0.25	0	1	1	0	1	0.436	1	1
CPI-SS09C4988F8	PROS1_TYRO3	simple:P07225	simple:Q06418	PROS1	TYRO3	TRUE	FALSE	TRUE	guidetopharmacology.org	FALSE	1	1	1	1	1	1	1	1	1	1	1	1	1	0.064	1	1	1	1	0	1	1	1	1	1	1
CPI-SS0B01CF3AB	CSF1R_CSF1	simple:P07333	simple:P09603	CSF1R	CSF1	TRUE	TRUE	FALSE	curated	FALSE	1	1	1	1	1	1	0	0.378	1	1	1	0.872	1	1	1	0	0	0	0	0	1	0.936	1	1	1
CPI-SS0DFA98A14	CSF1R_IL34	simple:P07333	simple:Q6ZMJ4	CSF1R	IL34	TRUE	TRUE	FALSE	curated	FALSE	1	1	1	1	1	1	1	1	1	1	1	1	1	1	1	1	1	1	1	1	1	1	1	1	1
CPI-SS061A7E099	CD55_ADGRE5	simple:P08174	simple:P48960	CD55	ADGRE5	TRUE	TRUE	TRUE	curated	FALSE	0	0	0	0.872	0	0	1	0	1	1	0	0	0	0	0	0	1	0	1	1	0	1	0	1	1
CPI-SS0CBC7840D	PTPRC_CD22	simple:P08575	simple:P20273	PTPRC	CD22	FALSE	FALSE	TRUE	curated	FALSE	0.936	1	1	1	1	1	1	1	1	1	0.558	0.75	0.744	0.686	1	0	0	0	0	1	1	1	1	1	1
CPI-SS0822AEF5F	PTPRC_MRC1	simple:P08575	simple:P22897	PTPRC	MRC1	FALSE	FALSE	TRUE	curated	FALSE	0	1	1	0	1	0	1	1	0	1	0	1	1	0.128	1	0	0	0.436	0	1	1	1	1	1	1
CPI-SS07F60834D	MET_HGF	simple:P08581	simple:P14210	MET	HGF	TRUE	TRUE	FALSE	curated	FALSE	1	1	1	1	1	1	1	1	1	1	1	1	1	1	1	1	1	1	1	1	1	1	1	1	1
CPI-SS0D954EA1C	PDGFRB_PDGFD	simple:P09619	simple:Q9GZP0	PDGFRB	PDGFD	TRUE	TRUE	FALSE	curated	FALSE	1	1	1	1	1	1	1	1	1	1	1	1	1	1	1	1	1	1	1	1	1	1	1	1	1
CPI-CS0BAF97962	PDGFR complex_PDGFD	complex:PDGFR complex	simple:Q9GZP0		PDGFD	TRUE	TRUE	FALSE	curated	FALSE	1	1	1	1	1	1	1	1	1	1	1	1	1	1	1	1	1	1	1	1	1	1	1	1	1
CPI-SS080611C5B	ALOX5_ALOX5AP	simple:P09917	simple:P20292	ALOX5	ALOX5AP	FALSE	FALSE	FALSE	guidetopharmacology.org	FALSE	0	1	0	0.442	1	0	1	0	1	1	0	0	0	0	1	0	0.872	0	0.128	1	0.808	1	1	1	1
CPI-SS02D7A1DDE	KIT_KITLG	simple:P10721	simple:P21583	KIT	KITLG	TRUE	TRUE	FALSE	curated	FALSE	1	1	1	1	1	1	1	1	1	1	1	1	1	1	1	1	1	1	1	1	1	1	1	1	1
CPI-SS0EDAE16B6	EPOR_KITLG	simple:P19235	simple:P21583	EPOR	KITLG	TRUE	TRUE	FALSE	I2D	FALSE	1	1	1	1	1	0	1	1	1	1	0.064	1	1	1	1	0.064	1	1	1	1	1	1	1	1	1
CPI-SS07327E587	CD28_CD80	simple:P10747	simple:P33681	CD28	CD80	FALSE	FALSE	TRUE	curated	FALSE	0	0	0	1	1	1	1	1	1	1	0	0	0	1	1	1	1	1	1	1	0	1	0.064	1	1
CPI-SS0320FFAFC	CTLA4_CD80	simple:P16410	simple:P33681	CTLA4	CD80	FALSE	FALSE	TRUE	curated	FALSE	1	1	1	1	1	1	1	1	1	1	1	1	1	1	1	0	1	0	1	1	1	1	1	1	1
CPI-SS077D7365D	CD28_CD86	simple:P10747	simple:P42081	CD28	CD86	FALSE	FALSE	TRUE	curated	FALSE	0	0	0	1	1	1	1	1	1	1	0	0	0	1	1	1	1	1	1	1	1	0	0.058	1	1
CPI-SS0B0E09B1C	CTLA4_CD86	simple:P16410	simple:P42081	CTLA4	CD86	FALSE	FALSE	TRUE	curated	FALSE	1	1	1	1	1	1	1	1	1	1	1	1	1	1	1	0.622	0	0.058	1	1	1	1	1	1	1
CPI-SS03EF699C7	HLA-E_KLRC1	simple:P13747	simple:P26715	HLA-E	KLRC1	FALSE	FALSE	TRUE	curated	FALSE	1	1	1	1	1	1	1	1	1	1	1	1	1	1	1	1	1	1	1	1	1	1	1	1	1
CPI-SS0C4FA643F	HLA-E_KLRC2	simple:P13747	simple:P26717	HLA-E	KLRC2	FALSE	FALSE	TRUE	curated	FALSE	1	1	1	1	1	1	1	1	1	1	1	1	1	1	1	1	1	1	1	1	1	1	1	1	1
CPI-SS03339363E	HLA-E_KLRK1	simple:P13747	simple:P26718	HLA-E	KLRK1	FALSE	FALSE	TRUE	curated	FALSE	0	1	0	1	1	0	1	0	1	1	0.57	1	0.378	1	1	1	1	0.744	1	1	1	1	0.744	1	1
CPI-SS0EB5AEC83	SELL_CD34	simple:P14151	simple:P28906	SELL	CD34	FALSE	FALSE	FALSE	curated	FALSE	1	1	1	1	1	1	1	1	1	1	1	1	1	1	1	1	1	1	1	1	1	1	1	1	1
CPI-SS087321EB5	SELL_SELPLG	simple:P14151	simple:Q14242	SELL	SELPLG	FALSE	FALSE	TRUE	curated	FALSE	1	0	1	0	1	1	0	1	0	1	1	0	1	0	1	1	0	1	0	1	1	0	1	0	1
CPI-SS01560CA22	CD99_PILRA	simple:P14209	simple:Q9UKJ1	CD99	PILRA	TRUE	FALSE	TRUE	curated	FALSE	1	1	1	1	1	0	0	0	0	1	0.506	0.75	0.506	0.814	1	0	0.192	0.058	0.25	1	0	0	0	0	0.872
CPI-SS05F0AFA81	NPR3_OSTN	simple:P17342	simple:P61366	NPR3	OSTN	TRUE	TRUE	FALSE	guidetopharmacology.org	FALSE	1	1	1	1	1	1	1	1	1	1	1	1	1	1	1	1	1	1	1	1	1	1	1	1	1
CPI-SS02A170A99	SPN_SIGLEC1	simple:P16150	simple:Q9BZZ2	SPN	SIGLEC1	TRUE	FALSE	FALSE	curated	FALSE	0	1	0	1	1	0	1	0	1	1	0	1	0	1	1	0	1	0	1	1	0	1	0	1	1
CPI-SS03CC15FF3	PDGFRA_PDGFC	simple:P16234	simple:Q9NRA1	PDGFRA	PDGFC	TRUE	TRUE	FALSE	curated	FALSE	1	1	1	1	1	1	1	1	1	1	1	1	1	1	1	1	1	1	1	1	1	1	1	1	1
CPI-SS0273C9AED	KDR_VEGFC	simple:P35968	simple:P49767	KDR	VEGFC	TRUE	TRUE	FALSE	curated	FALSE	1	1	1	1	1	1	1	1	1	1	1	1	1	1	1	1	1	1	1	1	1	1	1	1	1
CPI-SS0E0DEA7D5	PECAM1_CD38	simple:P16284	simple:P28907	PECAM1	CD38	FALSE	TRUE	TRUE	curated	FALSE	0	1	0	1	1	0	1	1	1	1	0	1	0.064	1	1	0	1	0.808	1	1	1	1	1	1	1
CPI-SS081AD39D7	PECAM1_CD177	simple:P16284	simple:Q8N6Q3	PECAM1	CD177	FALSE	TRUE	FALSE	curated	FALSE	1	1	1	1	1	1	1	1	1	1	1	1	1	1	1	1	1	1	1	1	1	1	1	1	1
CPI-SS056AA08CF	EDN2_EDNRA	simple:P20800	simple:P25101	EDN2	EDNRA	TRUE	FALSE	TRUE	guidetopharmacology.org	FALSE	1	1	1	1	1	1	1	1	1	1	1	1	1	1	1	1	1	1	1	1	1	1	1	1	1
CPI-SS01946BE5C	C5AR1_RPS19	simple:P21730	simple:P39019	C5AR1	RPS19	FALSE	TRUE	FALSE	guidetopharmacology.org	FALSE	0	0	0	0	0	0	0	0	1	0	0	0	0	0	0	1	1	1	1	0.122	1	1	1	1	0
CPI-SS04456F441	TNFSF4_TNFRSF4	simple:P23510	simple:P43489	TNFSF4	TNFRSF4	FALSE	FALSE	TRUE	curated	FALSE	0	0.064	0.558	1	1	0	0	0.308	1	1	1	1	1	1	1	1	1	1	1	1	1	1	1	1	1
CPI-SS0C7012011	CXCR1_YARS	simple:P25024	simple:P54577	CXCR1	YARS	FALSE	TRUE	FALSE	guidetopharmacology.org	FALSE	1	1	1	1	1	1	1	1	1	1	1	1	1	1	1	1	1	1	1	1	1	1	1	1	1
CPI-SS0D2539AEB	FPR3_HEBP1	simple:P25089	simple:Q9NRV9	FPR3	HEBP1	FALSE	TRUE	FALSE	guidetopharmacology.org	FALSE	0	0	0	0	0	0	1	0.314	1	1	0	0	0	0	0	1	1	1	1	1	1	1	1	1	1
CPI-SS0C321CE6D	FPR2_CAMP	simple:P25090	simple:P49913	FPR2	CAMP	TRUE	TRUE	FALSE	guidetopharmacology.org	FALSE	1	1	1	1	1	1	1	1	1	1	1	1	1	1	1	1	1	1	1	1	1	1	1	1	1
CPI-SS03EACE0E0	MST1_MST1R	simple:P26927	simple:Q04912	MST1	MST1R	TRUE	FALSE	TRUE	curated	FALSE	1	1	1	1	1	1	1	1	1	1	1	1	1	1	1	1	1	1	1	1	1	1	1	1	1
CPI-SS0412C803A	TNFRSF8_TNFSF8	simple:P28908	simple:P32971	TNFRSF8	TNFSF8	FALSE	TRUE	FALSE	curated	FALSE	1	1	1	1	1	0	1	0	1	1	1	1	1	1	1	1	1	1	1	1	1	1	1	1	1
CPI-SS08991B378	CD6_ALCAM	simple:P30203	simple:Q13740	CD6	ALCAM	TRUE	FALSE	FALSE	curated	FALSE	0	1	0	1	0.192	0	1	0	1	0.256	0	0.814	0	0.814	0.256	0	1	0	1	0.256	1	1	1	1	1
CPI-SS0D0252D87	AXL_IL15RA	simple:P30530	simple:Q13261	AXL	IL15RA	TRUE	TRUE	TRUE	I2D	FALSE	0	0	0	0	0	0.372	1	1	1	1	0	0.064	0.064	0.064	0.064	1	1	1	1	1	1	1	1	1	1
CPI-SS077B160B9	IL15_IL15RA	simple:P40933	simple:Q13261	IL15	IL15RA	TRUE	FALSE	TRUE	guidetopharmacology.org	FALSE	0	0	0	0	0	0.808	1	1	1	1	0	0	0	0	0	0.122	1	1	1	1	1	1	1	1	1
CPI-SS03A4F7DC8	AXL_GAS6	simple:P30530	simple:Q14393	AXL	GAS6	TRUE	TRUE	FALSE	guidetopharmacology.org	FALSE	0	0	0	0	0	0.936	1	1	1	1	0	0.064	0.186	0	0.942	1	1	1	1	1	1	1	1	1	1
CPI-SS085195142	TYRO3_GAS6	simple:Q06418	simple:Q14393	TYRO3	GAS6	TRUE	TRUE	FALSE	guidetopharmacology.org	FALSE	1	1	1	1	1	1	1	1	1	1	1	1	1	1	1	0	1	0.872	0	1	1	1	1	1	1
CPI-SS0415CC75D	MERTK_GAS6	simple:Q12866	simple:Q14393	MERTK	GAS6	TRUE	TRUE	FALSE	guidetopharmacology.org	FALSE	0	0	0	0	0	1	1	1	1	1	0.872	0.936	0.936	0.872	1	0	0	0	0	0	1	1	1	1	1
CPI-SS0B27088B4	CALCR_ADM	simple:P30988	simple:P35318	CALCR	ADM	TRUE	TRUE	FALSE	guidetopharmacology.org	FALSE	1	1	1	1	1	0	1	0	1	1	0.064	1	0.43	1	1	0	0	0	1	0	0	1	0.308	1	1
CPI-SS032CFAE42	CALCR_ADM2	simple:P30988	simple:Q7Z4H4	CALCR	ADM2	TRUE	TRUE	FALSE	guidetopharmacology.org	FALSE	1	1	1	1	1	1	1	1	1	1	1	1	1	1	1	1	1	1	1	1	1	1	1	1	1
CPI-SS073C1B796	CD52_SIGLEC10	simple:P31358	simple:Q96LC7	CD52	SIGLEC10	TRUE	FALSE	FALSE	curated	FALSE	0	0	0	0	1	1	0	1	0.384	1	1	0	1	0	1	1	0	1	0	1	1	0	1	0	1
CPI-SS0E5593D5C	BMP8B_PLAUR	simple:P34820	simple:Q03405	BMP8B	PLAUR	TRUE	FALSE	TRUE	InnateDB-All	FALSE	1	1	1	1	1	1	1	1	1	1	1	1	1	1	1	1	1	1	1	1	1	1	1	1	1
CPI-SS08833E2DA	CHRNA7_SLURP1	simple:P36544	simple:P55000	CHRNA7	SLURP1	TRUE	TRUE	FALSE	IMEx,InnateDB-All,UniProt	FALSE	1	1	1	1	1	1	1	1	1	1	1	1	1	1	1	1	1	1	1	1	1	1	1	1	1
CPI-SS076FEB261	FLT3_FLT3LG	simple:P36888	simple:P49771	FLT3	FLT3LG	TRUE	TRUE	FALSE	curated	FALSE	1	1	1	1	1	1	1	1	1	1	1	1	1	1	1	1	1	1	1	1	1	1	1	1	1
CPI-SS06CBC985C	LTBR_LTB	simple:P36941	simple:Q06643	LTBR	LTB	FALSE	TRUE	FALSE	curated	FALSE	0	0	0	0	0	1	1	1	1	1	0	0	0.064	0.064	0	0	0	0	0	0	1	1	1	1	1
CPI-SC00ACA947E	GDNF_RET receptor 1	simple:P39905	complex:RET receptor 1	GDNF		TRUE	FALSE	TRUE	curated	FALSE	1	1	1	1	1	1	1	1	1	1	1	1	1	1	1	1	1	1	1	1	1	1	1	1	1
CPI-SC0EB9D030F	ARTN_RET receptor 1	simple:Q5T4W7	complex:RET receptor 1	ARTN		TRUE	FALSE	TRUE	curated	FALSE	1	1	1	1	1	1	1	1	1	1	1	1	1	1	1	1	1	1	1	1	1	1	1	1	1
CPI-SS07D56EB05	CMKLR1_RARRES2	simple:Q99788	simple:Q99969	CMKLR1	RARRES2	TRUE	TRUE	FALSE	guidetopharmacology.org	FALSE	1	1	1	1	1	1	1	1	1	1	1	1	1	1	1	1	1	1	1	1	1	1	1	1	1
CPI-SS07B3139A0	NMU_NMUR2	simple:P48645	simple:Q9GZQ4	NMU	NMUR2	TRUE	FALSE	TRUE	guidetopharmacology.org	FALSE	1	1	1	1	1	1	1	1	1	1	1	1	1	1	1	1	1	1	1	1	1	1	1	1	1
CPI-SS032E9A219	CX3CR1_CX3CL1	simple:P49238	simple:P78423	CX3CR1	CX3CL1	TRUE	TRUE	TRUE	curated	FALSE	1	1	0.622	1	1	0	1	0	1	1	1	1	0.622	1	1	0	1	0	1	1	1	1	0.622	1	1
CPI-SS095DCA7F7	LILRA4_BST2	simple:P59901	simple:Q10589	LILRA4	BST2	FALSE	TRUE	FALSE	curated	FALSE	0	1	0	1	0	0	1	0	1	0	0	0.936	0	1	0	0	1	0	1	0	0	1	0	1	0
CPI-CS0C57A3081	PlexinA1_complex1_SEMA6D	complex:PlexinA1_complex1	simple:Q8NFY4		SEMA6D	FALSE	TRUE	FALSE	curated	FALSE	1	1	1	1	1	1	1	1	1	1	1	1	1	1	1	1	1	1	1	1	1	1	1	1	1
CPI-CS0123BC66C	PlexinA1_complex2_SEMA6D	complex:PlexinA1_complex2	simple:Q8NFY4		SEMA6D	FALSE	TRUE	FALSE	curated	FALSE	1	0	0.43	0	1	1	0	0.936	0	1	1	0	0.436	0	1	1	0	0.936	0	1	1	1	1	1	1
CPI-SS06D13FCD3	DSC2_DSG2	simple:Q02487	simple:Q14126	DSC2	DSG2	FALSE	FALSE	FALSE	curated	FALSE	0	1	1	1	1	1	1	1	1	1	0.878	1	1	1	1	0	1	1	1	1	1	1	1	1	1
CPI-SS0B337B316	TEK_ANGPT1	simple:Q02763	simple:Q15389	TEK	ANGPT1	TRUE	TRUE	FALSE	curated	FALSE	1	1	1	1	1	1	1	1	1	1	1	1	1	1	1	1	1	1	1	1	1	1	1	1	1
CPI-SS0E9015902	CD47_SIRPG	simple:Q08722	simple:Q9P1W8	CD47	SIRPG	FALSE	TRUE	FALSE	curated	FALSE	1	1	1	1	1	1	1	1	1	1	1	1	1	1	1	1	1	1	1	1	1	1	1	1	1
CPI-SC0EB8DC52F	CD47_SIRB1 complex	simple:Q08722	complex:SIRB1 complex	CD47		FALSE	TRUE	TRUE	curated	FALSE	0	0	0	0	0	1	1	1	1	1	0	0	0	0	0	1	1	1	1	1	0	0	0	0	0
CPI-SS0D00AAD2F	SEMA5A_PLXNB3	simple:Q13591	simple:Q9ULL4	SEMA5A	PLXNB3	FALSE	FALSE	TRUE	curated	FALSE	1	1	1	1	1	1	1	1	1	1	1	1	1	1	1	1	1	1	1	1	1	1	1	1	1
CPI-SS0893BD6B6	IL16_GRIN2C	simple:Q14005	simple:Q14957	IL16	GRIN2C	TRUE	FALSE	TRUE	I2D	FALSE	1	1	1	1	1	1	1	1	0	1	1	1	1	0.942	1	1	1	1	0	1	1	1	1	1	1
CPI-SS07DFEBFA8	GPR19_ENHO	simple:Q15760	simple:Q6UWT2	GPR19	ENHO	TRUE	TRUE	FALSE	guidetopharmacology.org	FALSE	1	1	1	1	1	1	1	1	1	1	1	1	1	1	1	1	1	1	1	1	1	1	1	1	1
CPI-SS067BA9202	LAIR1_LILRB4	simple:Q6GTX8	simple:Q8NHJ6	LAIR1	LILRB4	FALSE	TRUE	TRUE	curated	FALSE	0	0	0	0	0	1	0.128	0.872	1	1	0.378	0	0	0	1	1	0	0.116	1	1	1	1	1	1	1
CPI-SS033E857EB	VSTM1_ADGRG3	simple:Q6UX27	simple:Q86Y34	VSTM1	ADGRG3	TRUE	TRUE	TRUE	IMEx,IntAct	FALSE	1	0	0	0	0.43	1	1	1	1	1	1	1	1	1	1	1	1	1	1	1	1	1	1	1	1
CPI-SS08C995EB4	CXCL17_GPR35	simple:Q6UXB2	simple:Q9HC97	CXCL17	GPR35	TRUE	FALSE	TRUE	guidetopharmacology.org	FALSE	0	1	1	1	1	1	1	1	1	1	1	1	1	1	1	0	1	1	1	1	0	1	1	1	1
CPI-SC07B4ED8C9	IFNL1_Type III IFNR	simple:Q8IU54	complex:Type III IFNR	IFNL1		TRUE	FALSE	TRUE	curated	FALSE	1	1	1	1	1	1	1	1	1	1	1	1	1	1	1	1	1	1	1	1	1	1	1	1	1
CPI-SS025C8F785	CLEC2B_KLRF1	simple:Q92478	simple:Q9NZS2	CLEC2B	KLRF1	FALSE	TRUE	TRUE	curated	FALSE	0	1	0	1	1	1	1	0.814	1	1	0	1	0	1	1	1	1	0.814	1	1	1	1	0.814	1	1
CPI-SS00797FD15	EDA_EDA2R	simple:Q92838	simple:Q9HAV5	EDA	EDA2R	TRUE	FALSE	TRUE	guidetopharmacology.org	FALSE	1	1	1	0	1	1	1	0.872	0	1	0.192	0.064	0.064	0	0.128	0	0	0	0	0	1	1	1	1	1
CPI-SS04C672963	ESAM_ESAM	simple:Q96AP7	simple:Q96AP7	ESAM	ESAM	FALSE	FALSE	FALSE	curated	FALSE	1	1	1	1	1	1	1	1	1	1	1	1	1	1	1	1	1	1	1	1	1	1	1	1	1
CPI-SC001AFA16D	NRTN_RET receptor 2	simple:Q99748	complex:RET receptor 2	NRTN		TRUE	FALSE	TRUE	curated	FALSE	1	1	1	1	1	1	1	1	1	1	1	1	1	1	1	1	1	1	1	1	1	1	1	1	1
CPI-SS0FF51A757	TNFSF18_TNFRSF18	simple:Q9UNG2	simple:Q9Y5U5	TNFSF18	TNFRSF18	TRUE	FALSE	TRUE	curated	FALSE	1	1	1	1	1	0	1	1	1	1	0	1	1	1	1	1	1	1	1	1	1	1	1	1	1

## Sheet: deconvoluted
gene_name	uniprot	is_complex	protein_name	complex_name	id_cp_interaction	Macrophage NLRP3+	Microglia EGR1+	Microglia NLRP3+	Microglia P2RY12+	Microglia SPP1+
ACVR1	Q04771	TRUE	ACVR1_HUMAN	ACVR1_BMPR2	CPI-CS08CC8F9D3	0.165	0.129	0.156	0.204	0.072
ACVR1	Q04771	TRUE	ACVR1_HUMAN	ACVR1_BMPR2	CPI-CS0C16967C6	0.165	0.129	0.156	0.204	0.072
ACVR1	Q04771	TRUE	ACVR1_HUMAN	ACVR1_BMPR2	CPI-CS0AEE2FB22	0.165	0.129	0.156	0.204	0.072
ACVR1	Q04771	TRUE	ACVR1_HUMAN	ACVR_1A2A receptor	CPI-CS046B3C139	0.146	0.129	0.156	0.188	0.065
ACVR1	Q04771	TRUE	ACVR1_HUMAN	ACVR_1A2A receptor	CPI-CS0FFBA02F8	0.146	0.129	0.156	0.188	0.065
ACVR1	Q04771	TRUE	ACVR1_HUMAN	ACVR_1A2A receptor	CPI-CS0CE2A204A	0.146	0.129	0.156	0.188	0.065
ACVR1	Q04771	TRUE	ACVR1_HUMAN	ACVR_1A2A receptor	CPI-CC045C36F28	0.146	0.129	0.156	0.188	0.065
ACVR1	Q04771	TRUE	ACVR1_HUMAN	ACVR_1A2A receptor	CPI-CS091BF99D0	0.146	0.129	0.156	0.188	0.065
ACVR1	Q04771	TRUE	ACVR1_HUMAN	ACVR_1A2A receptor	CPI-CS073233FCC	0.146	0.129	0.156	0.188	0.065
ACVR1	Q04771	TRUE	ACVR1_HUMAN	ACVR_1A2B receptor	CPI-CS0288D901D	0.027	0.027	0.038	0.067	0.019
ACVR1	Q04771	TRUE	ACVR1_HUMAN	ACVR_1A2B receptor	CPI-CS02AEFFE28	0.027	0.027	0.038	0.067	0.019
ACVR1	Q04771	TRUE	ACVR1_HUMAN	ACVR_1A2B receptor	CPI-CS0860DA460	0.027	0.027	0.038	0.067	0.019
ACVR1	Q04771	TRUE	ACVR1_HUMAN	ACVR_1A2B receptor	CPI-CC09863F59B	0.027	0.027	0.038	0.067	0.019
ACVR1	Q04771	TRUE	ACVR1_HUMAN	ACVR_1A2B receptor	CPI-CS04DD927C9	0.027	0.027	0.038	0.067	0.019
ACVR1	Q04771	TRUE	ACVR1_HUMAN	ACVR_1A2B receptor	CPI-CS048465560	0.027	0.027	0.038	0.067	0.019
BMPR2	Q13873	TRUE	BMPR2_HUMAN	ACVR1_BMPR2	CPI-CS08CC8F9D3	0.165	0.129	0.156	0.204	0.072
BMPR2	Q13873	TRUE	BMPR2_HUMAN	ACVR1_BMPR2	CPI-CS0C16967C6	0.165	0.129	0.156	0.204	0.072
BMPR2	Q13873	TRUE	BMPR2_HUMAN	ACVR1_BMPR2	CPI-CS0AEE2FB22	0.165	0.129	0.156	0.204	0.072
BMPR2	Q13873	TRUE	BMPR2_HUMAN	BMPR1A_BMPR2	CPI-CS05EAF93CC	0.248	0.354	0.342	0.491	0.19
BMPR2	Q13873	TRUE	BMPR2_HUMAN	BMPR1A_BMPR2	CPI-CS0F6CFB979	0.248	0.354	0.342	0.491	0.19
BMPR2	Q13873	TRUE	BMPR2_HUMAN	BMPR1A_BMPR2	CPI-CS090FFEDFE	0.248	0.354	0.342	0.491	0.19
BMPR2	Q13873	TRUE	BMPR2_HUMAN	BMPR1A_BMPR2	CPI-CS0E4E75E3B	0.248	0.354	0.342	0.491	0.19
BMPR2	Q13873	TRUE	BMPR2_HUMAN	BMPR1A_BMPR2	CPI-CS0E54FF657	0.248	0.354	0.342	0.491	0.19
BMPR2	Q13873	TRUE	BMPR2_HUMAN	BMPR1B_BMPR2	CPI-CS08109C435	0.003	0.003	0.02	0.003	0.019
BMPR2	Q13873	TRUE	BMPR2_HUMAN	BMPR1B_BMPR2	CPI-CS0EF793D6A	0.003	0.003	0.02	0.003	0.019
BMPR2	Q13873	TRUE	BMPR2_HUMAN	BMPR1B_BMPR2	CPI-CS0484364A2	0.003	0.003	0.02	0.003	0.019
BMPR2	Q13873	TRUE	BMPR2_HUMAN	BMPR1B_BMPR2	CPI-CS028ACED72	0.003	0.003	0.02	0.003	0.019
BMPR2	Q13873	TRUE	BMPR2_HUMAN	BMPR1B_BMPR2	CPI-CS0107C51C6	0.003	0.003	0.02	0.003	0.019
BMPR2	Q13873	TRUE	BMPR2_HUMAN	BMPR1B_BMPR2	CPI-CS0569B9B91	0.003	0.003	0.02	0.003	0.019
ACVR2A	P27037	TRUE	AVR2A_HUMAN	ACVR_1A2A receptor	CPI-CS046B3C139	0.146	0.129	0.156	0.188	0.065
ACVR2A	P27037	TRUE	AVR2A_HUMAN	ACVR_1A2A receptor	CPI-CS0FFBA02F8	0.146	0.129	0.156	0.188	0.065
ACVR2A	P27037	TRUE	AVR2A_HUMAN	ACVR_1A2A receptor	CPI-CS0CE2A204A	0.146	0.129	0.156	0.188	0.065
ACVR2A	P27037	TRUE	AVR2A_HUMAN	ACVR_1A2A receptor	CPI-CC045C36F28	0.146	0.129	0.156	0.188	0.065
ACVR2A	P27037	TRUE	AVR2A_HUMAN	ACVR_1A2A receptor	CPI-CS091BF99D0	0.146	0.129	0.156	0.188	0.065
ACVR2A	P27037	TRUE	AVR2A_HUMAN	ACVR_1A2A receptor	CPI-CS073233FCC	0.146	0.129	0.156	0.188	0.065
ACVR2A	P27037	TRUE	AVR2A_HUMAN	ACVR_1B2A receptor	CPI-CC0104F2A96	0.114	0.089	0.088	0.099	0.05
ACVR2A	P27037	TRUE	AVR2A_HUMAN	ACVR_1B2A receptor	CPI-CS0533A30DC	0.114	0.089	0.088	0.099	0.05
ACVR2A	P27037	TRUE	AVR2A_HUMAN	ACVR_1B2A receptor	CPI-CS02899BF8B	0.114	0.089	0.088	0.099	0.05
ACVR2A	P27037	TRUE	AVR2A_HUMAN	ACVR_1B2A receptor	CPI-CS04F78ACD6	0.114	0.089	0.088	0.099	0.05
ACVR2A	P27037	TRUE	AVR2A_HUMAN	ACVR_1C2A receptor	CPI-CC0947744F4	0.003	0.005	0	0.007	0.004
ACVR2A	P27037	TRUE	AVR2A_HUMAN	ACVR_1C2A receptor	CPI-CS0924060DB	0.003	0.005	0	0.007	0.004
ACVR2A	P27037	TRUE	AVR2A_HUMAN	ACVR_1C2A receptor	CPI-CS007ADC2D1	0.003	0.005	0	0.007	0.004
ACVR2A	P27037	TRUE	AVR2A_HUMAN	BMR1A_ACR2A	CPI-CS0D35E69F6	0.146	0.155	0.342	0.188	0.065
ACVR2A	P27037	TRUE	AVR2A_HUMAN	BMR1A_ACR2A	CPI-CS0247DA882	0.146	0.155	0.342	0.188	0.065
ACVR2A	P27037	TRUE	AVR2A_HUMAN	BMR1A_ACR2A	CPI-CS0C091F24B	0.146	0.155	0.342	0.188	0.065
ACVR2A	P27037	TRUE	AVR2A_HUMAN	BMR1A_ACR2A	CPI-CS075442484	0.146	0.155	0.342	0.188	0.065
ACVR2A	P27037	TRUE	AVR2A_HUMAN	BMR1A_ACR2A	CPI-CS012D15A88	0.146	0.155	0.342	0.188	0.065
ACVR2A	P27037	TRUE	AVR2A_HUMAN	BMR1B_AVR2A	CPI-CS0DF85303A	0.003	0.003	0.02	0.003	0.019
ACVR2A	P27037	TRUE	AVR2A_HUMAN	BMR1B_AVR2A	CPI-CS0921BB754	0.003	0.003	0.02	0.003	0.019
ACVR2A	P27037	TRUE	AVR2A_HUMAN	BMR1B_AVR2A	CPI-CS01319F57A	0.003	0.003	0.02	0.003	0.019
ACVR2A	P27037	TRUE	AVR2A_HUMAN	BMR1B_AVR2A	CPI-CS08A043594	0.003	0.003	0.02	0.003	0.019
ACVR2A	P27037	TRUE	AVR2A_HUMAN	BMR1B_AVR2A	CPI-CS02957B1BF	0.003	0.003	0.02	0.003	0.019
ACVR2B	Q13705	TRUE	AVR2B_HUMAN	ACVR_1A2B receptor	CPI-CS0288D901D	0.027	0.027	0.038	0.067	0.019
ACVR2B	Q13705	TRUE	AVR2B_HUMAN	ACVR_1A2B receptor	CPI-CS02AEFFE28	0.027	0.027	0.038	0.067	0.019
ACVR2B	Q13705	TRUE	AVR2B_HUMAN	ACVR_1A2B receptor	CPI-CS0860DA460	0.027	0.027	0.038	0.067	0.019
ACVR2B	Q13705	TRUE	AVR2B_HUMAN	ACVR_1A2B receptor	CPI-CC09863F59B	0.027	0.027	0.038	0.067	0.019
ACVR2B	Q13705	TRUE	AVR2B_HUMAN	ACVR_1A2B receptor	CPI-CS04DD927C9	0.027	0.027	0.038	0.067	0.019
ACVR2B	Q13705	TRUE	AVR2B_HUMAN	ACVR_1A2B receptor	CPI-CS048465560	0.027	0.027	0.038	0.067	0.019
ACVR2B	Q13705	TRUE	AVR2B_HUMAN	ACVR_1B2B receptor	CPI-CC072007F09	0.027	0.027	0.038	0.067	0.019
ACVR2B	Q13705	TRUE	AVR2B_HUMAN	ACVR_1B2B receptor	CPI-CS0C159B54D	0.027	0.027	0.038	0.067	0.019
ACVR2B	Q13705	TRUE	AVR2B_HUMAN	ACVR_1B2B receptor	CPI-CS085EF890A	0.027	0.027	0.038	0.067	0.019
ACVR2B	Q13705	TRUE	AVR2B_HUMAN	ACVR_1B2B receptor	CPI-CS0384572FE	0.027	0.027	0.038	0.067	0.019
ACVR2B	Q13705	TRUE	AVR2B_HUMAN	ACVR_1C2B receptor	CPI-CC0B6E6E341	0.003	0.005	0	0.007	0.004
ACVR2B	Q13705	TRUE	AVR2B_HUMAN	ACVR_1C2B receptor	CPI-CS0B79F5D68	0.003	0.005	0	0.007	0.004
ACVR2B	Q13705	TRUE	AVR2B_HUMAN	ACVR_1C2B receptor	CPI-CS0A5400A6A	0.003	0.005	0	0.007	0.004
ACVR2B	Q13705	TRUE	AVR2B_HUMAN	BMR1A_AVR2B	CPI-CS0C99F8D96	0.027	0.027	0.038	0.067	0.019
ACVR2B	Q13705	TRUE	AVR2B_HUMAN	BMR1A_AVR2B	CPI-CS076E1A639	0.027	0.027	0.038	0.067	0.019
ACVR2B	Q13705	TRUE	AVR2B_HUMAN	BMR1A_AVR2B	CPI-CS017A50010	0.027	0.027	0.038	0.067	0.019
ACVR2B	Q13705	TRUE	AVR2B_HUMAN	BMR1A_AVR2B	CPI-CS0BE59B43E	0.027	0.027	0.038	0.067	0.019
ACVR2B	Q13705	TRUE	AVR2B_HUMAN	BMR1A_AVR2B	CPI-CS0BCDC40FC	0.027	0.027	0.038	0.067	0.019
ACVR2B	Q13705	TRUE	AVR2B_HUMAN	BMR1B_AVR2B	CPI-CS08A853007	0.003	0.003	0.02	0.003	0.019
ACVR2B	Q13705	TRUE	AVR2B_HUMAN	BMR1B_AVR2B	CPI-CS0C0D60519	0.003	0.003	0.02	0.003	0.019
ACVR2B	Q13705	TRUE	AVR2B_HUMAN	BMR1B_AVR2B	CPI-CS03DF8BD36	0.003	0.003	0.02	0.003	0.019
ACVR2B	Q13705	TRUE	AVR2B_HUMAN	BMR1B_AVR2B	CPI-CS058910188	0.003	0.003	0.02	0.003	0.019
ACVR2B	Q13705	TRUE	AVR2B_HUMAN	BMR1B_AVR2B	CPI-CS0E997FABD	0.003	0.003	0.02	0.003	0.019
ACVR1B	P36896	TRUE	ACV1B_HUMAN	ACVR_1B2A receptor	CPI-CC0104F2A96	0.114	0.089	0.088	0.099	0.05
ACVR1B	P36896	TRUE	ACV1B_HUMAN	ACVR_1B2A receptor	CPI-CS0533A30DC	0.114	0.089	0.088	0.099	0.05
ACVR1B	P36896	TRUE	ACV1B_HUMAN	ACVR_1B2A receptor	CPI-CS02899BF8B	0.114	0.089	0.088	0.099	0.05
ACVR1B	P36896	TRUE	ACV1B_HUMAN	ACVR_1B2A receptor	CPI-CS04F78ACD6	0.114	0.089	0.088	0.099	0.05
ACVR1B	P36896	TRUE	ACV1B_HUMAN	ACVR_1B2B receptor	CPI-CC072007F09	0.027	0.027	0.038	0.067	0.019
ACVR1B	P36896	TRUE	ACV1B_HUMAN	ACVR_1B2B receptor	CPI-CS0C159B54D	0.027	0.027	0.038	0.067	0.019
ACVR1B	P36896	TRUE	ACV1B_HUMAN	ACVR_1B2B receptor	CPI-CS085EF890A	0.027	0.027	0.038	0.067	0.019
ACVR1B	P36896	TRUE	ACV1B_HUMAN	ACVR_1B2B receptor	CPI-CS0384572FE	0.027	0.027	0.038	0.067	0.019
ACVR1C	Q8NER5	TRUE	ACV1C_HUMAN	ACVR_1C2A receptor	CPI-CC0947744F4	0.003	0.005	0	0.007	0.004
ACVR1C	Q8NER5	TRUE	ACV1C_HUMAN	ACVR_1C2A receptor	CPI-CS0924060DB	0.003	0.005	0	0.007	0.004
ACVR1C	Q8NER5	TRUE	ACV1C_HUMAN	ACVR_1C2A receptor	CPI-CS007ADC2D1	0.003	0.005	0	0.007	0.004
ACVR1C	Q8NER5	TRUE	ACV1C_HUMAN	ACVR_1C2B receptor	CPI-CC0B6E6E341	0.003	0.005	0	0.007	0.004
ACVR1C	Q8NER5	TRUE	ACV1C_HUMAN	ACVR_1C2B receptor	CPI-CS0B79F5D68	0.003	0.005	0	0.007	0.004
ACVR1C	Q8NER5	TRUE	ACV1C_HUMAN	ACVR_1C2B receptor	CPI-CS0A5400A6A	0.003	0.005	0	0.007	0.004
BMPR1A	P36894	TRUE	BMR1A_HUMAN	BMPR1A_BMPR2	CPI-CS05EAF93CC	0.248	0.354	0.342	0.491	0.19
BMPR1A	P36894	TRUE	BMR1A_HUMAN	BMPR1A_BMPR2	CPI-CS0F6CFB979	0.248	0.354	0.342	0.491	0.19
BMPR1A	P36894	TRUE	BMR1A_HUMAN	BMPR1A_BMPR2	CPI-CS090FFEDFE	0.248	0.354	0.342	0.491	0.19
BMPR1A	P36894	TRUE	BMR1A_HUMAN	BMPR1A_BMPR2	CPI-CS0E4E75E3B	0.248	0.354	0.342	0.491	0.19
BMPR1A	P36894	TRUE	BMR1A_HUMAN	BMPR1A_BMPR2	CPI-CS0E54FF657	0.248	0.354	0.342	0.491	0.19
BMPR1A	P36894	TRUE	BMR1A_HUMAN	BMR1A_ACR2A	CPI-CS0D35E69F6	0.146	0.155	0.342	0.188	0.065
BMPR1A	P36894	TRUE	BMR1A_HUMAN	BMR1A_ACR2A	CPI-CS0247DA882	0.146	0.155	0.342	0.188	0.065
BMPR1A	P36894	TRUE	BMR1A_HUMAN	BMR1A_ACR2A	CPI-CS0C091F24B	0.146	0.155	0.342	0.188	0.065
BMPR1A	P36894	TRUE	BMR1A_HUMAN	BMR1A_ACR2A	CPI-CS075442484	0.146	0.155	0.342	0.188	0.065
BMPR1A	P36894	TRUE	BMR1A_HUMAN	BMR1A_ACR2A	CPI-CS012D15A88	0.146	0.155	0.342	0.188	0.065
BMPR1A	P36894	TRUE	BMR1A_HUMAN	BMR1A_AVR2B	CPI-CS0C99F8D96	0.027	0.027	0.038	0.067	0.019
BMPR1A	P36894	TRUE	BMR1A_HUMAN	BMR1A_AVR2B	CPI-CS076E1A639	0.027	0.027	0.038	0.067	0.019
BMPR1A	P36894	TRUE	BMR1A_HUMAN	BMR1A_AVR2B	CPI-CS017A50010	0.027	0.027	0.038	0.067	0.019
BMPR1A	P36894	TRUE	BMR1A_HUMAN	BMR1A_AVR2B	CPI-CS0BE59B43E	0.027	0.027	0.038	0.067	0.019
BMPR1A	P36894	TRUE	BMR1A_HUMAN	BMR1A_AVR2B	CPI-CS0BCDC40FC	0.027	0.027	0.038	0.067	0.019
BMPR1B	O00238	TRUE	BMR1B_HUMAN	BMPR1B_BMPR2	CPI-CS08109C435	0.003	0.003	0.02	0.003	0.019
BMPR1B	O00238	TRUE	BMR1B_HUMAN	BMPR1B_BMPR2	CPI-CS0EF793D6A	0.003	0.003	0.02	0.003	0.019
BMPR1B	O00238	TRUE	BMR1B_HUMAN	BMPR1B_BMPR2	CPI-CS0484364A2	0.003	0.003	0.02	0.003	0.019
BMPR1B	O00238	TRUE	BMR1B_HUMAN	BMPR1B_BMPR2	CPI-CS028ACED72	0.003	0.003	0.02	0.003	0.019
BMPR1B	O00238	TRUE	BMR1B_HUMAN	BMPR1B_BMPR2	CPI-CS0107C51C6	0.003	0.003	0.02	0.003	0.019
BMPR1B	O00238	TRUE	BMR1B_HUMAN	BMPR1B_BMPR2	CPI-CS0569B9B91	0.003	0.003	0.02	0.003	0.019
BMPR1B	O00238	TRUE	BMR1B_HUMAN	BMR1B_AVR2A	CPI-CS0DF85303A	0.003	0.003	0.02	0.003	0.019
BMPR1B	O00238	TRUE	BMR1B_HUMAN	BMR1B_AVR2A	CPI-CS0921BB754	0.003	0.003	0.02	0.003	0.019
BMPR1B	O00238	TRUE	BMR1B_HUMAN	BMR1B_AVR2A	CPI-CS01319F57A	0.003	0.003	0.02	0.003	0.019
BMPR1B	O00238	TRUE	BMR1B_HUMAN	BMR1B_AVR2A	CPI-CS08A043594	0.003	0.003	0.02	0.003	0.019
BMPR1B	O00238	TRUE	BMR1B_HUMAN	BMR1B_AVR2A	CPI-CS02957B1BF	0.003	0.003	0.02	0.003	0.019
BMPR1B	O00238	TRUE	BMR1B_HUMAN	BMR1B_AVR2B	CPI-CS08A853007	0.003	0.003	0.02	0.003	0.019
BMPR1B	O00238	TRUE	BMR1B_HUMAN	BMR1B_AVR2B	CPI-CS0C0D60519	0.003	0.003	0.02	0.003	0.019
BMPR1B	O00238	TRUE	BMR1B_HUMAN	BMR1B_AVR2B	CPI-CS03DF8BD36	0.003	0.003	0.02	0.003	0.019
BMPR1B	O00238	TRUE	BMR1B_HUMAN	BMR1B_AVR2B	CPI-CS058910188	0.003	0.003	0.02	0.003	0.019
BMPR1B	O00238	TRUE	BMR1B_HUMAN	BMR1B_AVR2B	CPI-CS0E997FABD	0.003	0.003	0.02	0.003	0.019
CD8A	P01732	TRUE	CD8A_HUMAN	CD8 receptor	CPI-CS0A66DB1CA	0.002	0.001	0.01	0.004	0.003
CD8B	P10966	TRUE	CD8B_HUMAN	CD8 receptor	CPI-CS0A66DB1CA	0.002	0.001	0.01	0.004	0.003
KLRD1	Q13241	TRUE	KLRD1_HUMAN	CD94:NKG2A	CPI-CS0715DE78D	0.004	0	0	0	0
KLRD1	Q13241	TRUE	KLRD1_HUMAN	CD94:NKG2C	CPI-CS05AB368CE	0.001	0.001	0.009	0.003	0.007
KLRD1	Q13241	TRUE	KLRD1_HUMAN	CD94:NKG2E	CPI-CS0023FA839	0.001	0.002	0.005	0.006	0.014
KLRC1	P26715	TRUE	NKG2A_HUMAN	CD94:NKG2A	CPI-CS0715DE78D	0.004	0	0	0	0
KLRC2	P26717	TRUE	NKG2C_HUMAN	CD94:NKG2C	CPI-CS05AB368CE	0.001	0.001	0.009	0.003	0.007
KLRC3	Q07444	TRUE	NKG2E_HUMAN	CD94:NKG2E	CPI-CS0023FA839	0.001	0.002	0.005	0.006	0.014
CNTFR	P26992	TRUE	CNTFR_HUMAN	CNTF-1R	CPI-CS0EB5F7B6F	0	0	0	0.001	0
LIFR	P42702	TRUE	LIFR_HUMAN	CNTF-1R	CPI-CS0EB5F7B6F	0	0	0	0.001	0
LIFR	P42702	TRUE	LIFR_HUMAN	LIFR	CPI-CS0E661878B	0.008	0.011	0.033	0.019	0.018
LIFR	P42702	TRUE	LIFR_HUMAN	LIFR	CPI-CS07B61574B	0.008	0.011	0.033	0.019	0.018
IL6ST	P40189	TRUE	IL6RB_HUMAN	CNTF-1R	CPI-CS0EB5F7B6F	0	0	0	0.001	0
IL6ST	P40189	TRUE	IL6RB_HUMAN	IL6 receptor	CPI-CS063AE1C91	0.56	0.794	0.604	0.894	0.459
IL6ST	P40189	TRUE	IL6RB_HUMAN	LIFR	CPI-CS0E661878B	0.008	0.011	0.033	0.019	0.018
IL6ST	P40189	TRUE	IL6RB_HUMAN	LIFR	CPI-CS07B61574B	0.008	0.011	0.033	0.019	0.018
IL6ST	P40189	TRUE	IL6RB_HUMAN	OSMR	CPI-CS06D50EBF8	0.008	0.011	0.006	0.019	0.007
FLT1	P17948	TRUE	VGFR1_HUMAN	FLT1 complex	CPI-CS067298D94	0	0.001	0	0	0
FLT1	P17948	TRUE	VGFR1_HUMAN	FLT1 complex	CPI-CS073D36B1D	0	0.001	0	0	0
FLT1	P17948	TRUE	VGFR1_HUMAN	FLT1 complex	CPI-CS077F1340A	0	0.001	0	0	0
KDR	P35968	TRUE	VGFR2_HUMAN	FLT1 complex	CPI-CS067298D94	0	0.001	0	0	0
KDR	P35968	TRUE	VGFR2_HUMAN	FLT1 complex	CPI-CS073D36B1D	0	0.001	0	0	0
KDR	P35968	TRUE	VGFR2_HUMAN	FLT1 complex	CPI-CS077F1340A	0	0.001	0	0	0
KDR	P35968	TRUE	VGFR2_HUMAN	PlexinA1_complex1	CPI-CS0C57A3081	0	0.001	0	0	0
B2M	P61769	TRUE	B2MG_HUMAN	FcRn complex	CPI-CS0C9EE65C2	2.073	1.255	1.268	1.215	1.213
FCGRT	P55899	TRUE	FCGRN_HUMAN	FcRn complex	CPI-CS0C9EE65C2	2.073	1.255	1.268	1.215	1.213
IL1R1	P14778	TRUE	IL1R1_HUMAN	IL1 receptor	CPI-CS06072FF4E	0.039	0.009	0.03	0.003	0.015
IL1R1	P14778	TRUE	IL1R1_HUMAN	IL1 receptor	CPI-CS05426BFFA	0.039	0.009	0.03	0.003	0.015
IL1R1	P14778	TRUE	IL1R1_HUMAN	IL1 receptor	CPI-CS0DEBE7B69	0.039	0.009	0.03	0.003	0.015
IL1RAP	Q9NPH3	TRUE	IL1AP_HUMAN	IL1 receptor	CPI-CS06072FF4E	0.039	0.009	0.03	0.003	0.015
IL1RAP	Q9NPH3	TRUE	IL1AP_HUMAN	IL1 receptor	CPI-CS05426BFFA	0.039	0.009	0.03	0.003	0.015
IL1RAP	Q9NPH3	TRUE	IL1AP_HUMAN	IL1 receptor	CPI-CS0DEBE7B69	0.039	0.009	0.03	0.003	0.015
IL1RAP	Q9NPH3	TRUE	IL1AP_HUMAN	IL1 receptor inhibitor	CPI-CS0AC5142FA	0.09	0.023	0.129	0.013	0.083
IL1RAP	Q9NPH3	TRUE	IL1AP_HUMAN	IL1 receptor inhibitor	CPI-CS008C9D6E5	0.09	0.023	0.129	0.013	0.083
IL1RAP	Q9NPH3	TRUE	IL1AP_HUMAN	IL1 receptor inhibitor	CPI-CS085E95BC1	0.09	0.023	0.129	0.013	0.083
IL1R2	P27930	TRUE	IL1R2_HUMAN	IL1 receptor inhibitor	CPI-CS0AC5142FA	0.09	0.023	0.129	0.013	0.083
IL1R2	P27930	TRUE	IL1R2_HUMAN	IL1 receptor inhibitor	CPI-CS008C9D6E5	0.09	0.023	0.129	0.013	0.083
IL1R2	P27930	TRUE	IL1R2_HUMAN	IL1 receptor inhibitor	CPI-CS085E95BC1	0.09	0.023	0.129	0.013	0.083
IL10RA	Q13651	TRUE	I10R1_HUMAN	IL10 receptor	CPI-CS04CBDE052	0.574	0.26	0.364	0.325	0.17
IL10RB	Q08334	TRUE	I10R2_HUMAN	IL10 receptor	CPI-CS04CBDE052	0.574	0.26	0.364	0.325	0.17
IL2RB	P14784	TRUE	IL2RB_HUMAN	IL15 receptor	CPI-CS06E556972	0.003	0.002	0.01	0.003	0
IL2RG	P31785	TRUE	IL2RG_HUMAN	IL15 receptor	CPI-CS06E556972	0.003	0.002	0.01	0.003	0
IL2RG	P31785	TRUE	IL2RG_HUMAN	IL7 receptor	CPI-CS0AB9C7139	0.049	0.003	0.045	0.012	0.02
IL18	Q14116	TRUE	IL18_HUMAN	IL18 receptor	CPI-CS09831CCFD	0.003	0.003	0	0.003	0.004
IL18R1	Q13478	TRUE	IL18R_HUMAN	IL18 receptor	CPI-CS09831CCFD	0.003	0.003	0	0.003	0.004
IL18RAP	O95256	TRUE	I18RA_HUMAN	IL18 receptor	CPI-CS09831CCFD	0.003	0.003	0	0.003	0.004
IL20RA	Q9UHF4	TRUE	I20RA_HUMAN	IL20 receptor Type I	CPI-CS0645666B0	0.002	0	0.005	0.001	0.001
IL20RB	Q6UXL0	TRUE	I20RB_HUMAN	IL20 receptor Type I	CPI-CS0645666B0	0.002	0	0.005	0.001	0.001
EBI3	Q14213	TRUE	IL27B_HUMAN	IL27	CPI-CC09BCDA08E	0.036	0.009	0.009	0.006	0.008
EBI3	Q14213	TRUE	IL27B_HUMAN	IL35	CPI-CC0C3ECBD1F	0	0.001	0	0.002	0
IL27	Q8NEV9	TRUE	IL27A_HUMAN	IL27	CPI-CC09BCDA08E	0.036	0.009	0.009	0.006	0.008
IL12A	P29459	TRUE	IL12A_HUMAN	IL35	CPI-CC0C3ECBD1F	0	0.001	0	0.002	0
IL6R	P08887	TRUE	IL6RA_HUMAN	IL6 receptor	CPI-CS063AE1C91	0.56	0.794	0.604	0.894	0.459
IL7R	P16871	TRUE	IL7RA_HUMAN	IL7 receptor	CPI-CS0AB9C7139	0.049	0.003	0.045	0.012	0.02
KLRK1	P26718	TRUE	NKG2D_HUMAN	NKG2D II receptor	CPI-CS0A9D23000	0.012	0.001	0.024	0.007	0.013
KLRK1	P26718	TRUE	NKG2D_HUMAN	NKG2D II receptor	CPI-CS06C6E2321	0.012	0.001	0.024	0.007	0.013
KLRK1	P26718	TRUE	NKG2D_HUMAN	NKG2D II receptor	CPI-CS08F4E5D70	0.012	0.001	0.024	0.007	0.013
KLRK1	P26718	TRUE	NKG2D_HUMAN	NKG2D II receptor	CPI-CS09F211C3E	0.012	0.001	0.024	0.007	0.013
KLRK1	P26718	TRUE	NKG2D_HUMAN	NKG2D II receptor	CPI-CS038376BA2	0.012	0.001	0.024	0.007	0.013
KLRK1	P26718	TRUE	NKG2D_HUMAN	NKG2D II receptor	CPI-CS0A269FA16	0.012	0.001	0.024	0.007	0.013
KLRK1	P26718	TRUE	NKG2D_HUMAN	NKG2D II receptor	CPI-CS0007697A7	0.012	0.001	0.024	0.007	0.013
HCST	Q9UBK5	TRUE	HCST_HUMAN	NKG2D II receptor	CPI-CS0A9D23000	0.012	0.001	0.024	0.007	0.013
HCST	Q9UBK5	TRUE	HCST_HUMAN	NKG2D II receptor	CPI-CS06C6E2321	0.012	0.001	0.024	0.007	0.013
HCST	Q9UBK5	TRUE	HCST_HUMAN	NKG2D II receptor	CPI-CS08F4E5D70	0.012	0.001	0.024	0.007	0.013
HCST	Q9UBK5	TRUE	HCST_HUMAN	NKG2D II receptor	CPI-CS09F211C3E	0.012	0.001	0.024	0.007	0.013
HCST	Q9UBK5	TRUE	HCST_HUMAN	NKG2D II receptor	CPI-CS038376BA2	0.012	0.001	0.024	0.007	0.013
HCST	Q9UBK5	TRUE	HCST_HUMAN	NKG2D II receptor	CPI-CS0A269FA16	0.012	0.001	0.024	0.007	0.013
HCST	Q9UBK5	TRUE	HCST_HUMAN	NKG2D II receptor	CPI-CS0007697A7	0.012	0.001	0.024	0.007	0.013
OSMR	Q99650	TRUE	OSMR_HUMAN	OSMR	CPI-CS06D50EBF8	0.008	0.011	0.006	0.019	0.007
PDGFRA	P16234	TRUE	PGFRA_HUMAN	PDGFR complex	CPI-CS0BAF97962	0	0.003	0	0.002	0.004
PDGFRB	P09619	TRUE	PGFRB_HUMAN	PDGFR complex	CPI-CS0BAF97962	0	0.003	0	0.002	0.004
PLXNA1	Q9UIW2	TRUE	PLXA1_HUMAN	PlexinA1_complex1	CPI-CS0C57A3081	0	0.001	0	0	0
PLXNA1	Q9UIW2	TRUE	PLXA1_HUMAN	PlexinA1_complex2	CPI-CS0123BC66C	0.081	0.017	0.081	0.022	0.011
PLXNA1	Q9UIW2	TRUE	PLXA1_HUMAN	PlexinA1_complex3	CPI-CS0E5D1ECCE	0.081	0.017	0.081	0.022	0.011
TREM2	Q9NZC2	TRUE	TREM2_HUMAN	PlexinA1_complex2	CPI-CS0123BC66C	0.081	0.017	0.081	0.022	0.011
TYROBP	O43914	TRUE	TYOBP_HUMAN	PlexinA1_complex2	CPI-CS0123BC66C	0.081	0.017	0.081	0.022	0.011
NRP1	O14786	TRUE	NRP1_HUMAN	PlexinA1_complex3	CPI-CS0E5D1ECCE	0.081	0.017	0.081	0.022	0.011
NRP1	O14786	TRUE	NRP1_HUMAN	PlexinA2_complex1	CPI-CS0D238C22B	0.102	0.209	0.163	0.163	0.055
NRP1	O14786	TRUE	NRP1_HUMAN	PlexinA3_complex1	CPI-CS0AA769F5B	0.053	0.045	0.039	0.039	0.022
NRP1	O14786	TRUE	NRP1_HUMAN	PlexinA4_complex1	CPI-CS0AB19226A	0.002	0.004	0.005	0.01	0.007
PLXNA2	O75051	TRUE	PLXA2_HUMAN	PlexinA2_complex1	CPI-CS0D238C22B	0.102	0.209	0.163	0.163	0.055
PLXNA3	P51805	TRUE	PLXA3_HUMAN	PlexinA3_complex1	CPI-CS0AA769F5B	0.053	0.045	0.039	0.039	0.022
PLXNA4	Q9HCM2	TRUE	PLXA4_HUMAN	PlexinA4_complex1	CPI-CS0AB19226A	0.002	0.004	0.005	0.01	0.007
KLRG2	A4D1S0	FALSE	KLRG2_HUMAN		CPI-SS0FEC87269	0.005	0	0.005	0	0
HLA-DPA1	HLADPA1	FALSE	HLADPA1		CPI-SS028784FC6	2.139	2.027	2.232	1.896	1.78
PVR	P15151	FALSE	PVR_HUMAN		CPI-SS00A8596B5	0.044	0.017	0.02	0.015	0.006
KLRG2	A4D1S0	FALSE	KLRG2_HUMAN		CPI-SS044DF8749	0.005	0	0.005	0	0
HLA-DPA1	HLADPA1	FALSE	HLADPA1		CPI-SS072B19293	2.139	2.027	2.232	1.896	1.78
GALR2	O43603	FALSE	GALR2_HUMAN		CPI-SS0F8ABC300	0.001	0	0	0	0
PVR	P15151	FALSE	PVR_HUMAN		CPI-SS0B84DAE3D	0.044	0.017	0.02	0.015	0.006
PVR	P15151	FALSE	PVR_HUMAN		CPI-SS0A8627ED6	0.044	0.017	0.02	0.015	0.006
PVR	P15151	FALSE	PVR_HUMAN		CPI-SS00561BBD7	0.044	0.017	0.02	0.015	0.006
PVR	P15151	FALSE	PVR_HUMAN		CPI-SS0F1A060D4	0.044	0.017	0.02	0.015	0.006
CADM3	Q8N126	FALSE	CADM3_HUMAN		CPI-SS00550260E	0	0	0.005	0.002	0.002
CADM1	Q9BY67	FALSE	CADM1_HUMAN		CPI-SS0B990492C	1.097	0.077	0.47	0.081	0.091
NECTIN1	Q15223	FALSE	PVRL1_HUMAN		CPI-SS0C5E9FBFB	0.016	0.012	0.016	0.016	0.015
TIGIT	Q495A1	FALSE	TIGIT_HUMAN		CPI-SS03859E16F	0.005	0.002	0.01	0.003	0
NECTIN2	Q92692	FALSE	PVRL2_HUMAN		CPI-SS02FBD007E	0.373	0.289	0.213	0.116	0.15
CADM3	Q8N126	FALSE	CADM3_HUMAN		CPI-SS09C06644C	0	0	0.005	0.002	0.002
CADM1	Q9BY67	FALSE	CADM1_HUMAN		CPI-SS0889E281D	1.097	0.077	0.47	0.081	0.091
CRTAM	O95727	FALSE	CRTAM_HUMAN		CPI-SS0C9696AAA	0.059	0	0	0	0
CADM3	Q8N126	FALSE	CADM3_HUMAN		CPI-SS02D18D12B	0	0	0.005	0.002	0.002
CADM3	Q8N126	FALSE	CADM3_HUMAN		CPI-SS0B3829651	0	0	0.005	0.002	0.002
NECTIN1	Q15223	FALSE	PVRL1_HUMAN		CPI-SS00661A3A4	0.016	0.012	0.016	0.016	0.015
NECTIN1	Q15223	FALSE	PVRL1_HUMAN		CPI-SS01E0F2D2C	0.016	0.012	0.016	0.016	0.015
TIGIT	Q495A1	FALSE	TIGIT_HUMAN		CPI-SS0A5DF05C0	0.005	0.002	0.01	0.003	0
CD226	Q15762	FALSE	CD226_HUMAN		CPI-SS06207F70E	0.186	0.312	0.358	0.511	0.222
COL6A6	A6NMZ7	FALSE	CO6A6_HUMAN		CPI-SC01C699B73	0	0.005	0.005	0.008	0.003
COL1A1	P02452	FALSE	CO1A1_HUMAN		CPI-SC07ECBFCA7	0.003	0	0	0	0.002
COL2A1	P02458	FALSE	CO2A1_HUMAN		CPI-SC0DA298BEC	0	0	0	0	0
COL3A1	P02461	FALSE	CO3A1_HUMAN		CPI-SC067433F6B	0.013	0.001	0.01	0.001	0.002
COL4A1	P02462	FALSE	CO4A1_HUMAN		CPI-SC0B6F1A278	0.005	0.004	0.005	0.004	0.011
FN1	P02751	FALSE	FINC_HUMAN		CPI-SC0D19BAF15	0.795	0.023	0.159	0.034	0.042
COL5A2	P05997	FALSE	CO5A2_HUMAN		CPI-SC0F516B854	0.01	0.013	0.016	0.018	0.017
COL1A2	P08123	FALSE	CO1A2_HUMAN		CPI-SC011F01833	0	0.011	0	0.006	0.01
COL4A2	P08572	FALSE	CO4A2_HUMAN		CPI-SC0FA79E269	0.044	0.071	0.064	0.013	0.027
COL11A1	P12107	FALSE	COBA1_HUMAN		CPI-SC04936738A	0	0.002	0.005	0.004	0.012
COL6A1	P12109	FALSE	CO6A1_HUMAN		CPI-SC02B111AB0	0.008	0.008	0	0.005	0.008
COL6A2	P12110	FALSE	CO6A2_HUMAN		CPI-SC0CE851065	0.004	0.003	0.005	0.004	0.003
COL11A2	P13942	FALSE	COBA2_HUMAN		CPI-SC0D6C777F2	0	0.002	0	0.002	0
COL9A1	P20849	FALSE	CO9A1_HUMAN		CPI-SC0F74C069F	0	0.002	0	0.002	0
COL5A1	P20908	FALSE	CO5A1_HUMAN		CPI-SC041DEF0FB	0.003	0.013	0.032	0.025	0.01
COL8A2	P25067	FALSE	CO8A2_HUMAN		CPI-SC0C907A888	0.075	0.155	0.093	0.18	0.067
COL5A3	P25940	FALSE	CO5A3_HUMAN		CPI-SC08B1D5269	0	0.003	0.006	0.004	0.007
COL8A1	P27658	FALSE	CO8A1_HUMAN		CPI-SC0F8101D41	0	0	0	0	0.001
COL4A5	P29400	FALSE	CO4A5_HUMAN		CPI-SC087556B01	0.009	0.02	0.019	0.034	0.031
COL15A1	P39059	FALSE	COFA1_HUMAN		CPI-SC08E75294D	0.027	0.094	0.091	0.06	0.029
COL18A1	P39060	FALSE	COIA1_HUMAN		CPI-SC0017F527E	0.029	0.114	0.053	0.107	0.047
COL4A4	P53420	FALSE	CO4A4_HUMAN		CPI-SC00C0800EB	0.002	0.008	0.005	0.027	0.004
COL4A3	Q01955	FALSE	CO4A3_HUMAN		CPI-SC0A3F146C2	0.002	0.005	0.005	0.008	0.006
COL7A1	Q02388	FALSE	CO7A1_HUMAN		CPI-SC008F4294F	0.001	0	0	0	0
COL10A1	Q03692	FALSE	COAA1_HUMAN		CPI-SC0A199B69E	0.009	0.016	0.042	0.029	0.005
COL14A1	Q05707	FALSE	COEA1_HUMAN		CPI-SC015980AEB	0.023	0.073	0.024	0.072	0.026
COL16A1	Q07092	FALSE	COGA1_HUMAN		CPI-SC0F94B2CF9	0.004	0.005	0.01	0.007	0.006
COL4A6	Q14031	FALSE	CO4A6_HUMAN		CPI-SC05565E8CE	0	0	0	0	0
COL9A3	Q14050	FALSE	CO9A3_HUMAN		CPI-SC0517A327B	0.008	0.007	0	0.006	0.009
COL9A2	Q14055	FALSE	CO9A2_HUMAN		CPI-SC067EE23E1	0.029	0.107	0.032	0.116	0.05
COL19A1	Q14993	FALSE	COJA1_HUMAN		CPI-SC09DFB2ACA	0	0.002	0	0.002	0
COL24A1	Q17RW2	FALSE	COOA1_HUMAN		CPI-SC090311934	0.025	0	0	0.001	0.004
COL28A1	Q2UY09	FALSE	COSA1_HUMAN		CPI-SC05D8C0EF5	0.003	0.001	0	0.006	0.003
COL13A1	Q5TAT6	FALSE	CODA1_HUMAN		CPI-SC0725E3A76	0.002	0	0	0	0
COL27A1	Q8IZC6	FALSE	CORA1_HUMAN		CPI-SC0C9CBDD21	0.06	0.003	0.01	0.006	0.005
COL22A1	Q8NFW1	FALSE	COMA1_HUMAN		CPI-SC0BA1D5E00	0.022	0	0.005	0	0
COL26A1	Q96A83	FALSE	COQA1_HUMAN		CPI-SC0147A8A42	0	0	0.006	0.002	0
COL21A1	Q96P44	FALSE	COLA1_HUMAN		CPI-SC08938BB1C	0	0.002	0.005	0.002	0.002
COL12A1	Q99715	FALSE	COCA1_HUMAN		CPI-SC02131C05A	0.007	0	0	0.001	0.003
COL20A1	Q9P218	FALSE	COKA1_HUMAN		CPI-SC0BF16A11C	0.001	0.002	0	0.001	0.003
COL17A1	Q9UMD9	FALSE	COHA1_HUMAN		CPI-SC06B4C6DD5	0	0	0	0	0
COL6A6	A6NMZ7	FALSE	CO6A6_HUMAN		CPI-SC07E0348EF	0	0.005	0.005	0.008	0.003
COL1A1	P02452	FALSE	CO1A1_HUMAN		CPI-SC0F7E26271	0.003	0	0	0	0.002
COL2A1	P02458	FALSE	CO2A1_HUMAN		CPI-SC0CF621D48	0	0	0	0	0
COL3A1	P02461	FALSE	CO3A1_HUMAN		CPI-SC0A8902C85	0.013	0.001	0.01	0.001	0.002
COL4A1	P02462	FALSE	CO4A1_HUMAN		CPI-SC0A0532ADC	0.005	0.004	0.005	0.004	0.011
FN1	P02751	FALSE	FINC_HUMAN		CPI-SC0CFF5E19D	0.795	0.023	0.159	0.034	0.042
COL5A2	P05997	FALSE	CO5A2_HUMAN		CPI-SC0DF641DAA	0.01	0.013	0.016	0.018	0.017
COL1A2	P08123	FALSE	CO1A2_HUMAN		CPI-SC0681D30FE	0	0.011	0	0.006	0.01
COL4A2	P08572	FALSE	CO4A2_HUMAN		CPI-SC02017BE74	0.044	0.071	0.064	0.013	0.027
COL11A1	P12107	FALSE	COBA1_HUMAN		CPI-SC0861656EC	0	0.002	0.005	0.004	0.012
COL6A1	P12109	FALSE	CO6A1_HUMAN		CPI-SC04085F9F9	0.008	0.008	0	0.005	0.008
COL6A2	P12110	FALSE	CO6A2_HUMAN		CPI-SC0A54B5323	0.004	0.003	0.005	0.004	0.003
COL11A2	P13942	FALSE	COBA2_HUMAN		CPI-SC0CA323AE3	0	0.002	0	0.002	0
COL9A1	P20849	FALSE	CO9A1_HUMAN		CPI-SC0CBC30AB7	0	0.002	0	0.002	0
COL5A1	P20908	FALSE	CO5A1_HUMAN		CPI-SC0092846B0	0.003	0.013	0.032	0.025	0.01
COL8A2	P25067	FALSE	CO8A2_HUMAN		CPI-SC08AF9CA91	0.075	0.155	0.093	0.18	0.067
COL5A3	P25940	FALSE	CO5A3_HUMAN		CPI-SC07E958BDE	0	0.003	0.006	0.004	0.007
COL8A1	P27658	FALSE	CO8A1_HUMAN		CPI-SC08CC68F11	0	0	0	0	0.001
COL4A5	P29400	FALSE	CO4A5_HUMAN		CPI-SC0CE433AB8	0.009	0.02	0.019	0.034	0.031
COL15A1	P39059	FALSE	COFA1_HUMAN		CPI-SC03BFF1D95	0.027	0.094	0.091	0.06	0.029
COL18A1	P39060	FALSE	COIA1_HUMAN		CPI-SC03ADD2063	0.029	0.114	0.053	0.107	0.047
COL4A4	P53420	FALSE	CO4A4_HUMAN		CPI-SC0082A7233	0.002	0.008	0.005	0.027	0.004
COL4A3	Q01955	FALSE	CO4A3_HUMAN		CPI-SC0674C647E	0.002	0.005	0.005	0.008	0.006
COL7A1	Q02388	FALSE	CO7A1_HUMAN		CPI-SC03D71E025	0.001	0	0	0	0
COL10A1	Q03692	FALSE	COAA1_HUMAN		CPI-SC0DF986F22	0.009	0.016	0.042	0.029	0.005
COL14A1	Q05707	FALSE	COEA1_HUMAN		CPI-SC060984F83	0.023	0.073	0.024	0.072	0.026
COL16A1	Q07092	FALSE	COGA1_HUMAN		CPI-SC0014D5A6E	0.004	0.005	0.01	0.007	0.006
COL4A6	Q14031	FALSE	CO4A6_HUMAN		CPI-SC0B066E03C	0	0	0	0	0
COL9A3	Q14050	FALSE	CO9A3_HUMAN		CPI-SC0B4BD965C	0.008	0.007	0	0.006	0.009
COL9A2	Q14055	FALSE	CO9A2_HUMAN		CPI-SC0247E9ADB	0.029	0.107	0.032	0.116	0.05
COL19A1	Q14993	FALSE	COJA1_HUMAN		CPI-SC0035F0B0F	0	0.002	0	0.002	0
COL24A1	Q17RW2	FALSE	COOA1_HUMAN		CPI-SC06ACCFA52	0.025	0	0	0.001	0.004
COL28A1	Q2UY09	FALSE	COSA1_HUMAN		CPI-SC069F9E62C	0.003	0.001	0	0.006	0.003
COL13A1	Q5TAT6	FALSE	CODA1_HUMAN		CPI-SC0D2BDC009	0.002	0	0	0	0
COL27A1	Q8IZC6	FALSE	CORA1_HUMAN		CPI-SC05F111D21	0.06	0.003	0.01	0.006	0.005
COL22A1	Q8NFW1	FALSE	COMA1_HUMAN		CPI-SC0BCD683D4	0.022	0	0.005	0	0
COL26A1	Q96A83	FALSE	COQA1_HUMAN		CPI-SC041215790	0	0	0.006	0.002	0
COL21A1	Q96P44	FALSE	COLA1_HUMAN		CPI-SC037C3901A	0	0.002	0.005	0.002	0.002
COL12A1	Q99715	FALSE	COCA1_HUMAN		CPI-SC05B2AA866	0.007	0	0	0.001	0.003
COL20A1	Q9P218	FALSE	COKA1_HUMAN		CPI-SC051B1E9C4	0.001	0.002	0	0.001	0.003
COL17A1	Q9UMD9	FALSE	COHA1_HUMAN		CPI-SC0247375A7	0	0	0	0	0
COL6A6	A6NMZ7	FALSE	CO6A6_HUMAN		CPI-SC0B808E56A	0	0.005	0.005	0.008	0.003
COL1A1	P02452	FALSE	CO1A1_HUMAN		CPI-SC0F73E9099	0.003	0	0	0	0.002
COL2A1	P02458	FALSE	CO2A1_HUMAN		CPI-SC016235D3A	0	0	0	0	0
COL3A1	P02461	FALSE	CO3A1_HUMAN		CPI-SC0BC63F8C0	0.013	0.001	0.01	0.001	0.002
COL4A1	P02462	FALSE	CO4A1_HUMAN		CPI-SC0672FBD31	0.005	0.004	0.005	0.004	0.011
COL5A2	P05997	FALSE	CO5A2_HUMAN		CPI-SC0545E2502	0.01	0.013	0.016	0.018	0.017
COL1A2	P08123	FALSE	CO1A2_HUMAN		CPI-SC006E22794	0	0.011	0	0.006	0.01
COL4A2	P08572	FALSE	CO4A2_HUMAN		CPI-SC0458F68A5	0.044	0.071	0.064	0.013	0.027
COL11A1	P12107	FALSE	COBA1_HUMAN		CPI-SC06E5E0C83	0	0.002	0.005	0.004	0.012
COL6A1	P12109	FALSE	CO6A1_HUMAN		CPI-SC09FDA4F45	0.008	0.008	0	0.005	0.008
COL6A2	P12110	FALSE	CO6A2_HUMAN		CPI-SC0F4BC2909	0.004	0.003	0.005	0.004	0.003
COL11A2	P13942	FALSE	COBA2_HUMAN		CPI-SC0A8E69BC5	0	0.002	0	0.002	0
COL9A1	P20849	FALSE	CO9A1_HUMAN		CPI-SC05B6D413B	0	0.002	0	0.002	0
COL5A1	P20908	FALSE	CO5A1_HUMAN		CPI-SC05992FDC8	0.003	0.013	0.032	0.025	0.01
COL8A2	P25067	FALSE	CO8A2_HUMAN		CPI-SC069F95780	0.075	0.155	0.093	0.18	0.067
COL5A3	P25940	FALSE	CO5A3_HUMAN		CPI-SC0DAD29856	0	0.003	0.006	0.004	0.007
COL8A1	P27658	FALSE	CO8A1_HUMAN		CPI-SC02F06FF62	0	0	0	0	0.001
COL4A5	P29400	FALSE	CO4A5_HUMAN		CPI-SC0EC572716	0.009	0.02	0.019	0.034	0.031
COL15A1	P39059	FALSE	COFA1_HUMAN		CPI-SC0F8D27FBC	0.027	0.094	0.091	0.06	0.029
COL18A1	P39060	FALSE	COIA1_HUMAN		CPI-SC0EA3FC100	0.029	0.114	0.053	0.107	0.047
COL4A4	P53420	FALSE	CO4A4_HUMAN		CPI-SC091173D82	0.002	0.008	0.005	0.027	0.004
COL4A3	Q01955	FALSE	CO4A3_HUMAN		CPI-SC07FB88720	0.002	0.005	0.005	0.008	0.006
COL7A1	Q02388	FALSE	CO7A1_HUMAN		CPI-SC035953E6B	0.001	0	0	0	0
COL10A1	Q03692	FALSE	COAA1_HUMAN		CPI-SC01115AAD1	0.009	0.016	0.042	0.029	0.005
COL14A1	Q05707	FALSE	COEA1_HUMAN		CPI-SC0BD4C290F	0.023	0.073	0.024	0.072	0.026
COL16A1	Q07092	FALSE	COGA1_HUMAN		CPI-SC053BBE2B1	0.004	0.005	0.01	0.007	0.006
COL4A6	Q14031	FALSE	CO4A6_HUMAN		CPI-SC0DA5EFA18	0	0	0	0	0
COL9A3	Q14050	FALSE	CO9A3_HUMAN		CPI-SC0F778DC8E	0.008	0.007	0	0.006	0.009
COL9A2	Q14055	FALSE	CO9A2_HUMAN		CPI-SC0F590482E	0.029	0.107	0.032	0.116	0.05
COL19A1	Q14993	FALSE	COJA1_HUMAN		CPI-SC0BA41B0D3	0	0.002	0	0.002	0
COL24A1	Q17RW2	FALSE	COOA1_HUMAN		CPI-SC090DB3159	0.025	0	0	0.001	0.004
COL28A1	Q2UY09	FALSE	COSA1_HUMAN		CPI-SC0FF018913	0.003	0.001	0	0.006	0.003
COL13A1	Q5TAT6	FALSE	CODA1_HUMAN		CPI-SC08BF895FC	0.002	0	0	0	0
COL27A1	Q8IZC6	FALSE	CORA1_HUMAN		CPI-SC0D7F33CFB	0.06	0.003	0.01	0.006	0.005
COL22A1	Q8NFW1	FALSE	COMA1_HUMAN		CPI-SC040B3EFBC	0.022	0	0.005	0	0
COL26A1	Q96A83	FALSE	COQA1_HUMAN		CPI-SC0EACF2D60	0	0	0.006	0.002	0
COL21A1	Q96P44	FALSE	COLA1_HUMAN		CPI-SC09C06C70F	0	0.002	0.005	0.002	0.002
COL12A1	Q99715	FALSE	COCA1_HUMAN		CPI-SC004A436C5	0.007	0	0	0.001	0.003
COL20A1	Q9P218	FALSE	COKA1_HUMAN		CPI-SC00BE2EEE3	0.001	0.002	0	0.001	0.003
COL17A1	Q9UMD9	FALSE	COHA1_HUMAN		CPI-SC08AA91C84	0	0	0	0	0
SEMA7A	O75326	FALSE	SEM7A_HUMAN		CPI-SC0EAF80261	0.015	0.103	0.043	0.08	0.029
COL6A6	A6NMZ7	FALSE	CO6A6_HUMAN		CPI-SC05D87F723	0	0.005	0.005	0.008	0.003
COL1A1	P02452	FALSE	CO1A1_HUMAN		CPI-SC01EA4FF6B	0.003	0	0	0	0.002
COL2A1	P02458	FALSE	CO2A1_HUMAN		CPI-SC036D78A43	0	0	0	0	0
COL3A1	P02461	FALSE	CO3A1_HUMAN		CPI-SC054484F7B	0.013	0.001	0.01	0.001	0.002
COL4A1	P02462	FALSE	CO4A1_HUMAN		CPI-SC02392F4AF	0.005	0.004	0.005	0.004	0.011
FN1	P02751	FALSE	FINC_HUMAN		CPI-SC01FFC9392	0.795	0.023	0.159	0.034	0.042
COL5A2	P05997	FALSE	CO5A2_HUMAN		CPI-SC0CA7B34A5	0.01	0.013	0.016	0.018	0.017
COL1A2	P08123	FALSE	CO1A2_HUMAN		CPI-SC05CCF815E	0	0.011	0	0.006	0.01
COL4A2	P08572	FALSE	CO4A2_HUMAN		CPI-SC07222A428	0.044	0.071	0.064	0.013	0.027
COL11A1	P12107	FALSE	COBA1_HUMAN		CPI-SC0FBFA176B	0	0.002	0.005	0.004	0.012
COL6A1	P12109	FALSE	CO6A1_HUMAN		CPI-SC08D8A859F	0.008	0.008	0	0.005	0.008
COL6A2	P12110	FALSE	CO6A2_HUMAN		CPI-SC0814068D9	0.004	0.003	0.005	0.004	0.003
COL11A2	P13942	FALSE	COBA2_HUMAN		CPI-SC0E4E54E13	0	0.002	0	0.002	0
COL9A1	P20849	FALSE	CO9A1_HUMAN		CPI-SC08F797F90	0	0.002	0	0.002	0
COL5A1	P20908	FALSE	CO5A1_HUMAN		CPI-SC035134F18	0.003	0.013	0.032	0.025	0.01
COL8A2	P25067	FALSE	CO8A2_HUMAN		CPI-SC04B354AE3	0.075	0.155	0.093	0.18	0.067
COL5A3	P25940	FALSE	CO5A3_HUMAN		CPI-SC0FC645961	0	0.003	0.006	0.004	0.007
COL8A1	P27658	FALSE	CO8A1_HUMAN		CPI-SC058845C44	0	0	0	0	0.001
COL4A5	P29400	FALSE	CO4A5_HUMAN		CPI-SC09C0B5D08	0.009	0.02	0.019	0.034	0.031
COL15A1	P39059	FALSE	COFA1_HUMAN		CPI-SC039D075C6	0.027	0.094	0.091	0.06	0.029
COL18A1	P39060	FALSE	COIA1_HUMAN		CPI-SC04B0064C4	0.029	0.114	0.053	0.107	0.047
COL4A4	P53420	FALSE	CO4A4_HUMAN		CPI-SC03DD752AB	0.002	0.008	0.005	0.027	0.004
COL4A3	Q01955	FALSE	CO4A3_HUMAN		CPI-SC052A417CB	0.002	0.005	0.005	0.008	0.006
COL7A1	Q02388	FALSE	CO7A1_HUMAN		CPI-SC08A98E7D4	0.001	0	0	0	0
COL10A1	Q03692	FALSE	COAA1_HUMAN		CPI-SC03C093767	0.009	0.016	0.042	0.029	0.005
COL14A1	Q05707	FALSE	COEA1_HUMAN		CPI-SC0E0C50FCA	0.023	0.073	0.024	0.072	0.026
COL16A1	Q07092	FALSE	COGA1_HUMAN		CPI-SC01E9FAC20	0.004	0.005	0.01	0.007	0.006
COL4A6	Q14031	FALSE	CO4A6_HUMAN		CPI-SC061137A41	0	0	0	0	0
COL9A3	Q14050	FALSE	CO9A3_HUMAN		CPI-SC01F1F24AA	0.008	0.007	0	0.006	0.009
COL9A2	Q14055	FALSE	CO9A2_HUMAN		CPI-SC08226CD3B	0.029	0.107	0.032	0.116	0.05
COL19A1	Q14993	FALSE	COJA1_HUMAN		CPI-SC0ADD7BEF0	0	0.002	0	0.002	0
COL24A1	Q17RW2	FALSE	COOA1_HUMAN		CPI-SC0EB600CAC	0.025	0	0	0.001	0.004
COL28A1	Q2UY09	FALSE	COSA1_HUMAN		CPI-SC083EDDA21	0.003	0.001	0	0.006	0.003
COL13A1	Q5TAT6	FALSE	CODA1_HUMAN		CPI-SC0CCF30377	0.002	0	0	0	0
COL27A1	Q8IZC6	FALSE	CORA1_HUMAN		CPI-SC0CE6F5084	0.06	0.003	0.01	0.006	0.005
COL22A1	Q8NFW1	FALSE	COMA1_HUMAN		CPI-SC09DE07794	0.022	0	0.005	0	0
COL26A1	Q96A83	FALSE	COQA1_HUMAN		CPI-SC0AD6D8724	0	0	0.006	0.002	0
COL21A1	Q96P44	FALSE	COLA1_HUMAN		CPI-SC040C26CBD	0	0.002	0.005	0.002	0.002
COL12A1	Q99715	FALSE	COCA1_HUMAN		CPI-SC0F300DE24	0.007	0	0	0.001	0.003
COL20A1	Q9P218	FALSE	COKA1_HUMAN		CPI-SC00064A9CE	0.001	0.002	0	0.001	0.003
COL17A1	Q9UMD9	FALSE	COHA1_HUMAN		CPI-SC06873D10F	0	0	0	0	0
LAMC1	P11047	FALSE	LAMC1_HUMAN		CPI-SC0E3784FFB	0.036	0.011	0.059	0.003	0.007
CDH1	P12830	FALSE	CADH1_HUMAN		CPI-SC0D9B795CC	0.04	0.003	0.026	0.011	0.046
FN1	P02751	FALSE	FINC_HUMAN		CPI-SC08B6B74FB	0.795	0.023	0.159	0.034	0.042
THBS1	P07996	FALSE	TSP1_HUMAN		CPI-SC0200AC9E3	0.083	0.006	0.006	0.005	0.002
CD40LG	P29965	FALSE	CD40L_HUMAN		CPI-SC0974B60B7	0.001	0	0	0	0
FN1	P02751	FALSE	FINC_HUMAN		CPI-SC090855C8E	0.795	0.023	0.159	0.034	0.042
LAMC1	P11047	FALSE	LAMC1_HUMAN		CPI-SC0B9199C7F	0.036	0.011	0.059	0.003	0.007
THBS1	P07996	FALSE	TSP1_HUMAN		CPI-SC0755598EE	0.083	0.006	0.006	0.005	0.002
FGF2	P09038	FALSE	FGF2_HUMAN		CPI-SC044E3F9B6	0.002	0.054	0.01	0.108	0.022
SPP1	P10451	FALSE	OSTP_HUMAN		CPI-SC0988E0218	3.702	3.778	3.971	3.152	3.195
FGF1	P05230	FALSE	FGF1_HUMAN		CPI-SC0E2D0DC4B	0.007	0.021	0.019	0.019	0.021
THY1	P04216	FALSE	THY1_HUMAN		CPI-SC00756BB93	0.001	0.003	0.005	0.002	0.006
VWF	P04275	FALSE	VWF_HUMAN		CPI-SC0E1037D03	0.023	0.014	0.005	0.008	0.012
MMP2	P08253	FALSE	MMP2_HUMAN		CPI-SC02E74AFA5	0.497	0.278	0.229	0.176	0.114
TNC	P24821	FALSE	TENA_HUMAN		CPI-SC0A58E6695	0.006	0.01	0.014	0.018	0.007
L1CAM	P32004	FALSE	L1CAM_HUMAN		CPI-SC06525B099	0	0	0	0	0.002
PLAUR	Q03405	FALSE	UPAR_HUMAN		CPI-SC095A2C115	1.606	0.629	0.979	0.207	0.299
OMD	Q99983	FALSE	OMD_HUMAN		CPI-SC0EFCE145F	0.028	0.038	0.05	0.043	0.021
FN1	P02751	FALSE	FINC_HUMAN		CPI-SC04F2478E9	0.795	0.023	0.159	0.034	0.042
THBS1	P07996	FALSE	TSP1_HUMAN		CPI-SC02BFEEC8A	0.083	0.006	0.006	0.005	0.002
LAMA3	Q16787	FALSE	LAMA3_HUMAN		CPI-SC0ED0520DD	0.006	0.002	0	0.001	0.005
CSPG4	Q6UVK1	FALSE	CSPG4_HUMAN		CPI-SC09938698A	0.006	0.004	0.005	0.001	0.004
FN1	P02751	FALSE	FINC_HUMAN		CPI-SC06364D669	0.795	0.023	0.159	0.034	0.042
SPP1	P10451	FALSE	OSTP_HUMAN		CPI-SC07BE7830D	3.702	3.778	3.971	3.152	3.195
TNC	P24821	FALSE	TENA_HUMAN		CPI-SC0BC542ACC	0.006	0.01	0.014	0.018	0.007
PLAUR	Q03405	FALSE	UPAR_HUMAN		CPI-SC0E9C058EB	1.606	0.629	0.979	0.207	0.299
VCAM1	P19320	FALSE	VCAM1_HUMAN		CPI-SC0A9EB628A	0.057	0	0	0	0.002
JAM2	P57087	FALSE	JAM2_HUMAN		CPI-SC070D5A96F	0.027	0.24	0.152	0.376	0.103
FN1	P02751	FALSE	FINC_HUMAN		CPI-SC0B4D7E0FF	0.795	0.023	0.159	0.034	0.042
VCAM1	P19320	FALSE	VCAM1_HUMAN		CPI-SC08E97F7CA	0.057	0	0	0	0.002
MADCAM1	Q13477	FALSE	MADCA_HUMAN		CPI-SC098B43B5A	0.004	0.011	0.005	0.021	0.007
FN1	P02751	FALSE	FINC_HUMAN		CPI-SC08B2AD7C6	0.795	0.023	0.159	0.034	0.042
CD40LG	P29965	FALSE	CD40L_HUMAN		CPI-SC0C8B4C056	0.001	0	0	0	0
L1CAM	P32004	FALSE	L1CAM_HUMAN		CPI-SC0592EC3D0	0	0	0	0	0.002
FBN1	P35555	FALSE	FBN1_HUMAN		CPI-SC058F72F90	0.01	0.013	0.005	0.025	0.017
FN1	P02751	FALSE	FINC_HUMAN		CPI-SC092C3E4DF	0.795	0.023	0.159	0.034	0.042
TNC	P24821	FALSE	TENA_HUMAN		CPI-SC01195CB48	0.006	0.01	0.014	0.018	0.007
FN1	P02751	FALSE	FINC_HUMAN		CPI-SC096929DB0	0.795	0.023	0.159	0.034	0.042
FN1	P02751	FALSE	FINC_HUMAN		CPI-SC0847A64D2	0.795	0.023	0.159	0.034	0.042
LAMC1	P11047	FALSE	LAMC1_HUMAN		CPI-SC0EEF3A379	0.036	0.011	0.059	0.003	0.007
LAMC1	P11047	FALSE	LAMC1_HUMAN		CPI-SC0A2FE9693	0.036	0.011	0.059	0.003	0.007
CDH1	P12830	FALSE	CADH1_HUMAN		CPI-SS0CC5DCE80	0.04	0.003	0.026	0.011	0.046
CDH1	P12830	FALSE	CADH1_HUMAN		CPI-SC007890A1C	0.04	0.003	0.026	0.011	0.046
FGF2	P09038	FALSE	FGF2_HUMAN		CPI-SS03DA2A820	0.002	0.054	0.01	0.108	0.022
SPP1	P10451	FALSE	OSTP_HUMAN		CPI-SS02AB0C3E0	3.702	3.778	3.971	3.152	3.195
LGALS9	O00182	FALSE	LEG9_HUMAN		CPI-SS0703338F5	0.984	0.679	0.869	0.648	0.341
HGF	P14210	FALSE	HGF_HUMAN		CPI-SS03722104E	0.197	0.094	0.205	0.161	0.04
FGF2	P09038	FALSE	FGF2_HUMAN		CPI-SS008FB916C	0.002	0.054	0.01	0.108	0.022
FGF1	P05230	FALSE	FGF1_HUMAN		CPI-SS0D9366D11	0.007	0.021	0.019	0.019	0.021
TNFRSF10A	O00220	FALSE	TR10A_HUMAN		CPI-SS044CF7EAE	0.072	0.092	0.051	0.077	0.046
FGF17	O60258	FALSE	FGF17_HUMAN		CPI-SS0AC594A8E	0	0	0	0	0
FGF18	O76093	FALSE	FGF18_HUMAN		CPI-SS0D4CA5D92	0.001	0	0	0	0
FGF3	P11487	FALSE	FGF3_HUMAN		CPI-SS05ECF1933	0	0	0	0	0
FGF7	P21781	FALSE	FGF7_HUMAN		CPI-SS0D95D41D6	0	0.003	0	0.005	0.002
FGF2	P09038	FALSE	FGF2_HUMAN		CPI-SS01F67987A	0.002	0.054	0.01	0.108	0.022
FGF1	P05230	FALSE	FGF1_HUMAN		CPI-SS0755A26DD	0.007	0.021	0.019	0.019	0.021
FGF17	O60258	FALSE	FGF17_HUMAN		CPI-SS0467AFD8A	0	0	0	0	0
FGF18	O76093	FALSE	FGF18_HUMAN		CPI-SS0F2C6A4D4	0.001	0	0	0	0
FGF10	O15520	FALSE	FGF10_HUMAN		CPI-SS03189F5F6	0.001	0	0.01	0	0
FGF2	P09038	FALSE	FGF2_HUMAN		CPI-SS05A94DE17	0.002	0.054	0.01	0.108	0.022
FGF1	P05230	FALSE	FGF1_HUMAN		CPI-SS04A97448D	0.007	0.021	0.019	0.019	0.021
CD44	P16070	FALSE	CD44_HUMAN		CPI-SS06B86672A	0.914	0.054	0.279	0.023	0.498
FGF17	O60258	FALSE	FGF17_HUMAN		CPI-SS0330D939A	0	0	0	0	0
FGF18	O76093	FALSE	FGF18_HUMAN		CPI-SS0F6A7A4DF	0.001	0	0	0	0
FGF3	P11487	FALSE	FGF3_HUMAN		CPI-SS06D341996	0	0	0	0	0
FGF7	P21781	FALSE	FGF7_HUMAN		CPI-SS0E928B8C8	0	0.003	0	0.005	0.002
FGF10	O15520	FALSE	FGF10_HUMAN		CPI-SS0AECC113F	0.001	0	0.01	0	0
TIMP1	P01033	FALSE	TIMP1_HUMAN		CPI-SS0735F5C3A	0.479	0.112	0.206	0.132	0.776
TFF1	P04155	FALSE	TFF1_HUMAN		CPI-SS04640F9C3	0.009	0	0	0	0
FGFR1	P11362	FALSE	FGFR1_HUMAN		CPI-SS0348DB5E3	0.093	0.084	0.108	0.025	0.02
FGF2	P09038	FALSE	FGF2_HUMAN		CPI-SS0D636A374	0.002	0.054	0.01	0.108	0.022
FGF1	P05230	FALSE	FGF1_HUMAN		CPI-SS015819E65	0.007	0.021	0.019	0.019	0.021
FGF17	O60258	FALSE	FGF17_HUMAN		CPI-SS0BC9F7E9E	0	0	0	0	0
FGF18	O76093	FALSE	FGF18_HUMAN		CPI-SS0E134097C	0.001	0	0	0	0
FGF3	P11487	FALSE	FGF3_HUMAN		CPI-SS0C2A73A10	0	0	0	0	0
FGF7	P21781	FALSE	FGF7_HUMAN		CPI-SS00E68BB92	0	0.003	0	0.005	0.002
FGFR2	P21802	FALSE	FGFR2_HUMAN		CPI-SS0BF3ED143	0.014	0.031	0.015	0.038	0.056
FGF2	P09038	FALSE	FGF2_HUMAN		CPI-SS0CB6968B9	0.002	0.054	0.01	0.108	0.022
SPP1	P10451	FALSE	OSTP_HUMAN		CPI-SS0C1BD22BC	3.702	3.778	3.971	3.152	3.195
SPP1	P10451	FALSE	OSTP_HUMAN		CPI-SC01AB9BED7	3.702	3.778	3.971	3.152	3.195
TNC	P24821	FALSE	TENA_HUMAN		CPI-SC056BF6CBB	0.006	0.01	0.014	0.018	0.007
VCAM1	P19320	FALSE	VCAM1_HUMAN		CPI-SC062D34C2A	0.057	0	0	0	0.002
FGF1	P05230	FALSE	FGF1_HUMAN		CPI-SS068C742A1	0.007	0.021	0.019	0.019	0.021
TGFB1	P01137	FALSE	TGFB1_HUMAN		CPI-SS085EE60B1	0.701	0.748	0.7	0.778	0.453
INHA	P05111	FALSE	INHA_HUMAN		CPI-SS0FB37E079	0.002	0	0	0	0
TGFB3	P10600	FALSE	TGFB3_HUMAN		CPI-SS0D46E2B45	0.007	0.006	0.005	0.01	0.014
TGFB2	P61812	FALSE	TGFB2_HUMAN		CPI-SS0178F5C45	0.298	0.008	0.118	0.009	0.004
THY1	P04216	FALSE	THY1_HUMAN		CPI-SC0A05D3880	0.001	0.003	0.005	0.002	0.006
ICAM1	P05362	FALSE	ICAM1_HUMAN		CPI-SC0B6D68FD5	0.8	0.411	0.55	0.131	0.123
F10	P00742	FALSE	FA10_HUMAN		CPI-SC0C3E2D267	0.002	0.022	0	0.015	0.01
C3	P01024	FALSE	CO3_HUMAN		CPI-SC0527EEE7A	1.531	2.144	1.787	2.508	1.592
JAM3	Q9BX67	FALSE	JAM3_HUMAN		CPI-SC0F9DD28F3	0.007	0.042	0.027	0.055	0.043
THY1	P04216	FALSE	THY1_HUMAN		CPI-SC0C6B54D7A	0.001	0.003	0.005	0.002	0.006
ICAM1	P05362	FALSE	ICAM1_HUMAN		CPI-SC0A9458008	0.8	0.411	0.55	0.131	0.123
TNC	P24821	FALSE	TENA_HUMAN		CPI-SC04AED00CE	0.006	0.01	0.014	0.018	0.007
TGFB1	P01137	FALSE	TGFB1_HUMAN		CPI-SC0E60FEE99	0.701	0.748	0.7	0.778	0.453
L1CAM	P32004	FALSE	L1CAM_HUMAN		CPI-SS0ACD487F0	0	0	0	0	0.002
VCAM1	P19320	FALSE	VCAM1_HUMAN		CPI-SC019DBDA78	0.057	0	0	0	0.002
ICAM3	P32942	FALSE	ICAM3_HUMAN		CPI-SC0E8575642	0.039	0.03	0.044	0.026	0.029
JAM2	P57087	FALSE	JAM2_HUMAN		CPI-SS087B53ABF	0.027	0.24	0.152	0.376	0.103
JAM3	Q9BX67	FALSE	JAM3_HUMAN		CPI-SS0F9D53834	0.007	0.042	0.027	0.055	0.043
FFAR2	O15552	FALSE	FFAR2_HUMAN		CPI-SS01158CABF	0.014	0.048	0.03	0.012	0.016
HLA-C	HLAC	FALSE	HLAC		CPI-SS034D36D2F	2.636	1.837	2.213	1.666	2.239
LAMP1	P11279	FALSE	LAMP1_HUMAN		CPI-SS055E061C9	0.718	0.561	0.566	0.614	0.665
GLRA2	P23416	FALSE	GLRA2_HUMAN		CPI-SS02904BE32	0.003	0.001	0.006	0.003	0.002
CXADR	P78310	FALSE	CXAR_HUMAN		CPI-SS033CB0BB2	0.047	0.098	0.05	0.132	0.079
PDCD1	Q15116	FALSE	PDCD1_HUMAN		CPI-SS0E2431C09	0.016	0.02	0.035	0.003	0.007
ADGRG5	Q8IZF4	FALSE	AGRG5_HUMAN		CPI-SS0AFC7BACF	0.005	0.014	0.005	0.026	0.007
FFAR2	O15552	FALSE	FFAR2_HUMAN		CPI-SS00FB3CB09	0.014	0.048	0.03	0.012	0.016
PGRMC2	O15173	FALSE	PGRC2_HUMAN		CPI-SS0F3D40856	0.194	0.126	0.156	0.138	0.09
FFAR2	O15552	FALSE	FFAR2_HUMAN		CPI-SS072E1E27A	0.014	0.048	0.03	0.012	0.016
LAMP1	P11279	FALSE	LAMP1_HUMAN		CPI-SS064281234	0.718	0.561	0.566	0.614	0.665
CXCR3	P49682	FALSE	CXCR3_HUMAN		CPI-SS02246DA17	0.001	0	0	0	0
DPP4	P27487	FALSE	DPP4_HUMAN		CPI-SS0F52745F3	0.025	0.013	0.014	0.021	0.007
FCGR2A	P12318	FALSE	FCG2A_HUMAN		CPI-SS0C17BB772	1.57	1.23	1.327	0.743	0.607
PDCD1	Q15116	FALSE	PDCD1_HUMAN		CPI-SS016EE0084	0.016	0.02	0.035	0.003	0.007
CD80	P33681	FALSE	CD80_HUMAN		CPI-SS08F13AD5C	0.589	0.201	0.302	0.057	0.04
PDCD1	Q15116	FALSE	PDCD1_HUMAN		CPI-SS0F5B6B186	0.016	0.02	0.035	0.003	0.007
EGFR	P00533	FALSE	EGFR_HUMAN		CPI-SS0B02DE712	0.014	0.01	0.005	0.005	0.014
HLA-DPB1	HLADPB1	FALSE	HLADPB1		CPI-SS076BC3BA6	1.966	1.733	2.133	1.562	1.6
ADGRL1	O94910	FALSE	AGRL1_HUMAN		CPI-SS09375CA29	0.009	0.026	0.01	0.058	0.021
EGF	P01133	FALSE	EGF_HUMAN		CPI-SS00A953C3A	0.006	0	0	0	0.003
ERBB3	P21860	FALSE	ERBB3_HUMAN		CPI-SS0BF9FA3F2	0.015	0.016	0.01	0.022	0.039
EGFR	P00533	FALSE	EGFR_HUMAN		CPI-SS0F4D30D5A	0.014	0.01	0.005	0.005	0.014
EGFR	P00533	FALSE	EGFR_HUMAN		CPI-SS0E25CE362	0.014	0.01	0.005	0.005	0.014
EGFR	P00533	FALSE	EGFR_HUMAN		CPI-SS0055264F3	0.014	0.01	0.005	0.005	0.014
EGFR	P00533	FALSE	EGFR_HUMAN		CPI-SS00EDDD458	0.014	0.01	0.005	0.005	0.014
CD74	P04233	FALSE	HG2A_HUMAN		CPI-SS0ABC5C1B8	3.007	3.233	3.211	3.125	2.767
EGFR	P00533	FALSE	EGFR_HUMAN		CPI-SS0481D83A4	0.014	0.01	0.005	0.005	0.014
ICAM1	P05362	FALSE	ICAM1_HUMAN		CPI-SS0D4C221B8	0.8	0.411	0.55	0.131	0.123
EGFR	P00533	FALSE	EGFR_HUMAN		CPI-SS08CA619FE	0.014	0.01	0.005	0.005	0.014
TNFRSF1A	P19438	FALSE	TNR1A_HUMAN		CPI-SS0DA033F03	0.547	0.435	0.451	0.447	0.228
TNFRSF1B	P20333	FALSE	TNR1B_HUMAN		CPI-SS0C4E86714	0.915	1.104	0.89	0.654	0.412
EGFR	P00533	FALSE	EGFR_HUMAN		CPI-SS0A19E9C34	0.014	0.01	0.005	0.005	0.014
ERBB3	P21860	FALSE	ERBB3_HUMAN		CPI-SS06BC4D123	0.015	0.016	0.01	0.022	0.039
EGFR	P00533	FALSE	EGFR_HUMAN		CPI-SS088A0A760	0.014	0.01	0.005	0.005	0.014
CD74	P04233	FALSE	HG2A_HUMAN		CPI-SS0302E8E8F	3.007	3.233	3.211	3.125	2.767
EGFR	P00533	FALSE	EGFR_HUMAN		CPI-SS07F042076	0.014	0.01	0.005	0.005	0.014
EGFR	P00533	FALSE	EGFR_HUMAN		CPI-SS0C10824C7	0.014	0.01	0.005	0.005	0.014
CD44	P16070	FALSE	CD44_HUMAN		CPI-SS0632A027A	0.914	0.054	0.279	0.023	0.498
ERBB4	Q15303	FALSE	ERBB4_HUMAN		CPI-SS03098AC28	0.05	0.032	0.055	0.068	0.123
HLA-DPB1	HLADPB1	FALSE	HLADPB1		CPI-SS05D23BCE8	1.966	1.733	2.133	1.562	1.6
TFRC	P02786	FALSE	TFR1_HUMAN		CPI-SS03133B4F2	1.266	0.356	0.892	0.164	0.185
CD40	P25942	FALSE	TNR5_HUMAN		CPI-SS0F00D756A	0.266	0.211	0.169	0.171	0.129
TNFRSF13C	Q96RJ3	FALSE	TR13C_HUMAN		CPI-SS09648FAA9	0.003	0.234	0.019	0.264	0.083
CD74	P04233	FALSE	HG2A_HUMAN		CPI-SS09808DEAE	3.007	3.233	3.211	3.125	2.767
ICAM1	P05362	FALSE	ICAM1_HUMAN		CPI-SS09C4FCB90	0.8	0.411	0.55	0.131	0.123
ICAM1	P05362	FALSE	ICAM1_HUMAN		CPI-SS0E9A581F8	0.8	0.411	0.55	0.131	0.123
ICAM1	P05362	FALSE	ICAM1_HUMAN		CPI-SC0F4AC5AA2	0.8	0.411	0.55	0.131	0.123
ICAM2	P13598	FALSE	ICAM2_HUMAN		CPI-SC063BC3DDE	0.127	0.096	0.087	0.067	0.041
ICAM3	P32942	FALSE	ICAM3_HUMAN		CPI-SC0329D5397	0.039	0.03	0.044	0.026	0.029
ICAM4	Q14773	FALSE	ICAM4_HUMAN		CPI-SC092659F65	0.042	0.006	0.01	0.003	0.007
F11R	Q9Y624	FALSE	JAM1_HUMAN		CPI-SC08923F7F7	0.272	0.125	0.237	0.104	0.046
TNFRSF1A	P19438	FALSE	TNR1A_HUMAN		CPI-SS0A4F27388	0.547	0.435	0.451	0.447	0.228
TNFRSF10B	O14763	FALSE	TR10B_HUMAN		CPI-SS0049FD74F	0.746	0.656	0.673	0.481	0.25
TNFRSF6B	O95407	FALSE	TNF6B_HUMAN		CPI-SS00086659A	0.004	0.004	0.005	0.004	0
FAS	P25445	FALSE	TNR6_HUMAN		CPI-SS03A0C857B	0.096	0.118	0.136	0.129	0.077
NGFR	P08138	FALSE	TNR16_HUMAN		CPI-SS0ADA587B4	0.004	0.001	0	0	0
ADORA2A	P29274	FALSE	AA2AR_HUMAN		CPI-SS00A6D366F	0.012	0.036	0.031	0.009	0.015
ERBB4	Q15303	FALSE	ERBB4_HUMAN		CPI-SS074CF011C	0.05	0.032	0.055	0.068	0.123
NRP1	O14786	FALSE	NRP1_HUMAN		CPI-SS0DE0A486F	1.389	0.284	0.532	0.444	0.275
NRP2	O60462	FALSE	NRP2_HUMAN		CPI-SS0E00478B4	0.952	0.802	0.942	0.413	0.313
NRP1	O14786	FALSE	NRP1_HUMAN		CPI-SS0855C0353	1.389	0.284	0.532	0.444	0.275
NRP2	O60462	FALSE	NRP2_HUMAN		CPI-SS0D22A09AD	0.952	0.802	0.942	0.413	0.313
FLT1	P17948	FALSE	VGFR1_HUMAN		CPI-SS0E61DB5DF	0.411	0.731	0.881	0.228	0.23
NRP1	O14786	FALSE	NRP1_HUMAN		CPI-SS033E6DE7E	1.389	0.284	0.532	0.444	0.275
FLT1	P17948	FALSE	VGFR1_HUMAN		CPI-SS0947A8549	0.411	0.731	0.881	0.228	0.23
ADRB2	P07550	FALSE	ADRB2_HUMAN		CPI-SS098425155	0.082	0.294	0.273	0.393	0.168
NRP1	O14786	FALSE	NRP1_HUMAN		CPI-SS08083B141	1.389	0.284	0.532	0.444	0.275
NRP2	O60462	FALSE	NRP2_HUMAN		CPI-SS0F15C1AB3	0.952	0.802	0.942	0.413	0.313
NRP2	O60462	FALSE	NRP2_HUMAN		CPI-SS0241A1F57	0.952	0.802	0.942	0.413	0.313
CCL4L2	Q8NHW4	FALSE	CC4L_HUMAN		CPI-SS0A42A3690	2.052	3.854	3.186	1.363	1.999
TNF	P01375	FALSE	TNFA_HUMAN		CPI-SS03FA58286	0.44	0.915	0.876	0.487	0.31
HLA-F	P30511	FALSE	HLAF_HUMAN		CPI-SS0A76A8E97	0.579	0.3	0.411	0.242	0.153
CD1D	P15813	FALSE	CD1D_HUMAN		CPI-SS0EAB03260	0.029	0	0.005	0.001	0.002
HLA-F	P30511	FALSE	HLAF_HUMAN		CPI-SS00150FB64	0.579	0.3	0.411	0.242	0.153
CCL4	P13236	FALSE	CCL4_HUMAN		CPI-SS0D1D95883	2.051	4.344	3.339	1.586	2.602
CCL3	P10147	FALSE	CCL3_HUMAN		CPI-SS0C090A257	2.313	4.329	3.344	1.744	2.498
CCL5	P13501	FALSE	CCL5_HUMAN		CPI-SS0B01D306C	0.374	0.327	0.638	0.09	0.193
CCL4	P13236	FALSE	CCL4_HUMAN		CPI-SS0795802F6	2.051	4.344	3.339	1.586	2.602
CSF1	P09603	FALSE	CSF1_HUMAN		CPI-SS03105D292	0.09	0.843	0.426	0.128	0.231
CCL3	P10147	FALSE	CCL3_HUMAN		CPI-SS076D8415B	2.313	4.329	3.344	1.744	2.498
IGF1	P05019	FALSE	IGF1_HUMAN		CPI-SS0E41702C1	0.53	0.62	0.529	0.761	0.38
BDNF	P23560	FALSE	BDNF_HUMAN		CPI-SS0BA601DC4	0	0	0	0.002	0
NTF3	P20783	FALSE	NTF3_HUMAN		CPI-SS093E05DD4	0	0	0	0	0
BDNF	P23560	FALSE	BDNF_HUMAN		CPI-SS09A36B221	0	0	0	0.002	0
GRN	P28799	FALSE	GRN_HUMAN		CPI-SS07CCAD9BF	2.081	0.834	1.147	0.845	1.125
COPA	P53621	FALSE	COPA_HUMAN		CPI-SS04F3A1E5C	0.768	0.887	0.753	0.678	0.653
BDNF	P23560	FALSE	BDNF_HUMAN		CPI-SS03F0B666C	0	0	0	0.002	0
CD200	P41217	FALSE	OX2G_HUMAN		CPI-SS0A9E884E0	0	0.002	0	0.004	0.001
KLRB1	Q12918	FALSE	KLRB1_HUMAN		CPI-SS0E292C126	0.008	0.004	0.012	0.01	0.016
FAM3C	Q92520	FALSE	FAM3C_HUMAN		CPI-SS02A0FF87F	0.182	0.247	0.256	0.312	0.101
TNF	P01375	FALSE	TNFA_HUMAN		CPI-SS0F8EFEECF	0.44	0.915	0.876	0.487	0.31
LGALS9	O00182	FALSE	LEG9_HUMAN		CPI-SS0BD9F32BA	0.984	0.679	0.869	0.648	0.341
TNF	P01375	FALSE	TNFA_HUMAN		CPI-SS02EBC1BB0	0.44	0.915	0.876	0.487	0.31
DLL1	O00548	FALSE	DLL1_HUMAN		CPI-SS04A5D6B6F	0.019	0.024	0.02	0.019	0.016
TNF	P01375	FALSE	TNFA_HUMAN		CPI-SS0B81F1BF5	0.44	0.915	0.876	0.487	0.31
PLXNB2	O15031	FALSE	PLXB2_HUMAN		CPI-SS0AB21032D	0.239	0.237	0.188	0.277	0.149
TNF	P01375	FALSE	TNFA_HUMAN		CPI-SS03B8E2D7A	0.44	0.915	0.876	0.487	0.31
ICOSLG	O75144	FALSE	ICOSL_HUMAN		CPI-SS0E4B1484B	0.07	0.135	0.112	0.058	0.041
TNF	P01375	FALSE	TNFA_HUMAN		CPI-SS04B4619D0	0.44	0.915	0.876	0.487	0.31
LTA	P01374	FALSE	TNFB_HUMAN		CPI-SS084BE3E4B	0	0	0	0	0
TNFSF13	O75888	FALSE	TNF13_HUMAN		CPI-SS0F9B3B259	0.564	0.162	0.314	0.147	0.076
TNF	P01375	FALSE	TNFA_HUMAN		CPI-SS08B7D54A3	0.44	0.915	0.876	0.487	0.31
TNFSF13	O75888	FALSE	TNF13_HUMAN		CPI-SS0A83A7E30	0.564	0.162	0.314	0.147	0.076
TNF	P01375	FALSE	TNFA_HUMAN		CPI-SS0E7D5974D	0.44	0.915	0.876	0.487	0.31
LTA	P01374	FALSE	TNFB_HUMAN		CPI-SS07D9A48A2	0	0	0	0	0
TNF	P01375	FALSE	TNFA_HUMAN		CPI-SS048A2311A	0.44	0.915	0.876	0.487	0.31
LTA	P01374	FALSE	TNFB_HUMAN		CPI-SS0D5C54214	0	0	0	0	0
TNFSF10	P50591	FALSE	TNF10_HUMAN		CPI-SS0DEDA3567	0.823	0.275	0.365	0.349	0.273
TNF	P01375	FALSE	TNFA_HUMAN		CPI-SS0FBC9234C	0.44	0.915	0.876	0.487	0.31
PTN	P21246	FALSE	PTN_HUMAN		CPI-SS00F4DDF4B	0.008	0.03	0.009	0.038	0.05
TNF	P01375	FALSE	TNFA_HUMAN		CPI-SS034B442CE	0.44	0.915	0.876	0.487	0.31
CXCR3	P49682	FALSE	CXCR3_HUMAN		CPI-SS0F8C664D9	0.001	0	0	0	0
CCR6	P51684	FALSE	CCR6_HUMAN		CPI-SS07F015051	0.003	0	0	0	0
DPP4	P27487	FALSE	DPP4_HUMAN		CPI-SS0DBA4D668	0.025	0.013	0.014	0.021	0.007
ACKR3	P25106	FALSE	ACKR3_HUMAN		CPI-SS07155793F	0.297	0.002	0.014	0.003	0
CD27	P26842	FALSE	CD27_HUMAN		CPI-SS0D4BF6CA3	0.002	0.001	0.005	0.002	0
CD40	P25942	FALSE	TNR5_HUMAN		CPI-SS083296041	0.266	0.211	0.169	0.171	0.129
HLA-DRB1	HLADRB1	FALSE	HLADRB1		CPI-SS0EF0750A7	2.133	2.379	2.531	2.174	2.043
NGFR	P08138	FALSE	TNR16_HUMAN		CPI-SS0A93C11C8	0.004	0.001	0	0	0
NCAM1	P13591	FALSE	NCAM1_HUMAN		CPI-SS01BCB9360	0.019	0.073	0.091	0.095	0.083
NCAM1	P13591	FALSE	NCAM1_HUMAN		CPI-SS0C23EF34B	0.019	0.073	0.091	0.095	0.083
NOTCH2	Q04721	FALSE	NOTC2_HUMAN		CPI-SS027CDEA08	0.389	0.237	0.392	0.322	0.151
NOTCH1	P46531	FALSE	NOTC1_HUMAN		CPI-SS012B7C21D	0.1	0.189	0.103	0.197	0.093
NOTCH4	Q99466	FALSE	NOTC4_HUMAN		CPI-SS00D153A8A	0.015	0.035	0.044	0.019	0.008
NOTCH2	Q04721	FALSE	NOTC2_HUMAN		CPI-SS003C9A532	0.389	0.237	0.392	0.322	0.151
NOTCH1	P46531	FALSE	NOTC1_HUMAN		CPI-SS0607D1101	0.1	0.189	0.103	0.197	0.093
NOTCH4	Q99466	FALSE	NOTC4_HUMAN		CPI-SS09D379E5B	0.015	0.035	0.044	0.019	0.008
NOTCH2	Q04721	FALSE	NOTC2_HUMAN		CPI-SS02770D68F	0.389	0.237	0.392	0.322	0.151
NOTCH1	P46531	FALSE	NOTC1_HUMAN		CPI-SS08C3D27F7	0.1	0.189	0.103	0.197	0.093
NOTCH4	Q99466	FALSE	NOTC4_HUMAN		CPI-SS05FEE05CB	0.015	0.035	0.044	0.019	0.008
NOTCH3	Q9UM47	FALSE	NOTC3_HUMAN		CPI-SS0C4D54E39	0.009	0.008	0.007	0.004	0.007
NOTCH1	P46531	FALSE	NOTC1_HUMAN		CPI-SS0B42AD9EF	0.1	0.189	0.103	0.197	0.093
FZD6	O60353	FALSE	FZD6_HUMAN		CPI-SS0FA326344	0.01	0.007	0.019	0.01	0.014
NOTCH1	P46531	FALSE	NOTC1_HUMAN		CPI-SS0B87FE6E0	0.1	0.189	0.103	0.197	0.093
CD46	P15529	FALSE	MCP_HUMAN		CPI-SS01A07768A	0.476	0.352	0.483	0.542	0.855
NOTCH1	P46531	FALSE	NOTC1_HUMAN		CPI-SS0A34EE366	0.1	0.189	0.103	0.197	0.093
CCL2	P13500	FALSE	CCL2_HUMAN		CPI-SS0CF0E4DE9	0.591	2.049	1.357	0.52	0.654
CCL3	P10147	FALSE	CCL3_HUMAN		CPI-SS08BFF4F9B	2.313	4.329	3.344	1.744	2.498
CCL5	P13501	FALSE	CCL5_HUMAN		CPI-SS0F6B529A1	0.374	0.327	0.638	0.09	0.193
CCL3L1	P16619	FALSE	CL3L1_HUMAN		CPI-SS0C6311D2D	0.478	0.93	0.715	0.315	0.417
CCL3L3	P16619	FALSE	CL3L1_HUMAN		CPI-SS0C6311D2D	0.478	0.93	0.715	0.315	0.417
CCL3	P10147	FALSE	CCL3_HUMAN		CPI-SS08DA48A5A	2.313	4.329	3.344	1.744	2.498
CCL5	P13501	FALSE	CCL5_HUMAN		CPI-SS0A021DB6E	0.374	0.327	0.638	0.09	0.193
CCL3L1	P16619	FALSE	CL3L1_HUMAN		CPI-SS0817CE2B3	0.478	0.93	0.715	0.315	0.417
CCL3L3	P16619	FALSE	CL3L1_HUMAN		CPI-SS0817CE2B3	0.478	0.93	0.715	0.315	0.417
CCL2	P13500	FALSE	CCL2_HUMAN		CPI-SS08B249DBA	0.591	2.049	1.357	0.52	0.654
CCL5	P13501	FALSE	CCL5_HUMAN		CPI-SS0F3BF2B34	0.374	0.327	0.638	0.09	0.193
CXCL13	O43927	FALSE	CXL13_HUMAN		CPI-SS083B5EBAB	0.011	0	0	0	0
CCL3L1	P16619	FALSE	CL3L1_HUMAN		CPI-SS04641FE5F	0.478	0.93	0.715	0.315	0.417
CCL3L3	P16619	FALSE	CL3L1_HUMAN		CPI-SS04641FE5F	0.478	0.93	0.715	0.315	0.417
CCL22	O00626	FALSE	CCL22_HUMAN		CPI-SS0AEC33FF1	0.003	0	0	0	0
CXCL11	O14625	FALSE	CXL11_HUMAN		CPI-SS0CC738ABC	0.127	0	0.005	0	0
CXCL10	P02778	FALSE	CXL10_HUMAN		CPI-SS0FDAB7BA8	0.71	0.054	0.154	0.022	0.048
PYY	P10082	FALSE	PYY_HUMAN		CPI-SS0FAE7ABEF	0.002	0	0	0	0
ADCYAP1	P18509	FALSE	PACA_HUMAN		CPI-SS0D377BBBF	0	0	0	0	0.002
CXCL2	P19875	FALSE	CXCL2_HUMAN		CPI-SS0CDAC688B	0.595	0.003	0.1	0.001	0.004
CXCL11	O14625	FALSE	CXL11_HUMAN		CPI-SS09FAC4977	0.127	0	0.005	0	0
CXCL10	P02778	FALSE	CXL10_HUMAN		CPI-SS080683E15	0.71	0.054	0.154	0.022	0.048
CXCL12	P48061	FALSE	SDF1_HUMAN		CPI-SS0EFE0B07A	0.069	0.233	0.257	0.258	0.125
CXCL1	P09341	FALSE	GROA_HUMAN		CPI-SS0C62E5DD8	0.15	0.005	0.023	0.001	0.005
CXCL8	P10145	FALSE	IL8_HUMAN		CPI-SS0698C4DC4	0.871	1.26	1.353	0.218	0.454
CXCL2	P19875	FALSE	CXCL2_HUMAN		CPI-SS040630206	0.595	0.003	0.1	0.001	0.004
CXCL3	P19876	FALSE	CXCL3_HUMAN		CPI-SS0D04AE221	0.585	0	0	0	0.001
CXCL1	P09341	FALSE	GROA_HUMAN		CPI-SS08102DC9E	0.15	0.005	0.023	0.001	0.005
CXCL8	P10145	FALSE	IL8_HUMAN		CPI-SS0315F51DD	0.871	1.26	1.353	0.218	0.454
CXCL2	P19875	FALSE	CXCL2_HUMAN		CPI-SS0F562FEA5	0.595	0.003	0.1	0.001	0.004
CXCL3	P19876	FALSE	CXCL3_HUMAN		CPI-SS09185EA8F	0.585	0	0	0	0.001
CALCB	P10092	FALSE	CALCB_HUMAN		CPI-SS07CF0C6E7	0.027	0.033	0.046	0.048	0.024
CXCL13	O43927	FALSE	CXL13_HUMAN		CPI-SS0C2437E0D	0.011	0	0	0	0
CXCL11	O14625	FALSE	CXL11_HUMAN		CPI-SS0747FCACD	0.127	0	0.005	0	0
ADCYAP1	P18509	FALSE	PACA_HUMAN		CPI-SS062DED513	0	0	0	0	0.002
GHRH	P01286	FALSE	SLIB_HUMAN		CPI-SS003AFD9BA	0	0	0	0	0.002
ADCYAP1	P18509	FALSE	PACA_HUMAN		CPI-SS02CCE14A7	0	0	0	0	0.002
PYY	P10082	FALSE	PYY_HUMAN		CPI-SS0A9F17199	0.002	0	0	0	0
NPPA	P01160	FALSE	ANF_HUMAN		CPI-SS04A7BCE8D	0.003	0.022	0.02	0.019	0.012
NPPA	P01160	FALSE	ANF_HUMAN		CPI-SS0230EE330	0.003	0.022	0.02	0.019	0.012
ADCYAP1	P18509	FALSE	PACA_HUMAN		CPI-SS0133239EA	0	0	0	0	0.002
LGALS9	O00182	FALSE	LEG9_HUMAN		CPI-SS0BC7CD11B	0.984	0.679	0.869	0.648	0.341
LGALS9	O00182	FALSE	LEG9_HUMAN		CPI-SS0419B80C4	0.984	0.679	0.869	0.648	0.341
PDGFB	P01127	FALSE	PDGFB_HUMAN		CPI-SS02928C71A	0.439	0.796	0.72	0.72	0.325
MDK	P21741	FALSE	MK_HUMAN		CPI-SS006C6537E	0.162	0.004	0.03	0.005	0.604
LGALS9	O00182	FALSE	LEG9_HUMAN		CPI-SS014958F32	0.984	0.679	0.869	0.648	0.341
SIRPA	P78324	FALSE	SHPS1_HUMAN		CPI-SS0339AE950	0.945	0.565	0.683	0.641	0.314
LGALS9	O00182	FALSE	LEG9_HUMAN		CPI-SS0A9FB762A	0.984	0.679	0.869	0.648	0.341
BMP7	P18075	FALSE	BMP7_HUMAN		CPI-SS0472C478C	0.002	0.004	0.005	0.004	0
WNT5A	P41221	FALSE	WNT5A_HUMAN		CPI-SS0CB863B46	0.398	0.139	0.31	0.18	0.082
LGALS9	O00182	FALSE	LEG9_HUMAN		CPI-SS002DF6C31	0.984	0.679	0.869	0.648	0.341
LGALS9	O00182	FALSE	LEG9_HUMAN		CPI-SS08877A081	0.984	0.679	0.869	0.648	0.341
LGALS9	O00182	FALSE	LEG9_HUMAN		CPI-SS0E23CEB91	0.984	0.679	0.869	0.648	0.341
LGALS9	O00182	FALSE	LEG9_HUMAN		CPI-SS09C52F54E	0.984	0.679	0.869	0.648	0.341
MDK	P21741	FALSE	MK_HUMAN		CPI-SS083CBFACD	0.162	0.004	0.03	0.005	0.604
LGALS9	O00182	FALSE	LEG9_HUMAN		CPI-SS048346C2B	0.984	0.679	0.869	0.648	0.341
PDGFB	P01127	FALSE	PDGFB_HUMAN		CPI-SS05A26A1DE	0.439	0.796	0.72	0.72	0.325
PDGFB	P01127	FALSE	PDGFB_HUMAN		CPI-SS0FEEB187C	0.439	0.796	0.72	0.72	0.325
PDGFA	P04085	FALSE	PDGFA_HUMAN		CPI-SS0B70EB09E	0.046	0.371	0.129	0.125	0.12
PDGFB	P01127	FALSE	PDGFB_HUMAN		CPI-SC033E22B14	0.439	0.796	0.72	0.72	0.325
PDGFB	P01127	FALSE	PDGFB_HUMAN		CPI-SS0CB4F2FE4	0.439	0.796	0.72	0.72	0.325
XCL1	P47992	FALSE	XCL1_HUMAN		CPI-SS023ABAE18	0.001	0	0	0	0
MDK	P21741	FALSE	MK_HUMAN		CPI-SS027E12A36	0.162	0.004	0.03	0.005	0.604
PTN	P21246	FALSE	PTN_HUMAN		CPI-SS04E690D72	0.008	0.03	0.009	0.038	0.05
MDK	P21741	FALSE	MK_HUMAN		CPI-SS012AFC842	0.162	0.004	0.03	0.005	0.604
PTN	P21246	FALSE	PTN_HUMAN		CPI-SS05D7900BF	0.008	0.03	0.009	0.038	0.05
WNT4	P56705	FALSE	WNT4_HUMAN		CPI-SS0D782F60B	0.002	0	0	0	0.002
WNT5A	P41221	FALSE	WNT5A_HUMAN		CPI-SS0B2D5BA95	0.398	0.139	0.31	0.18	0.082
WNT4	P56705	FALSE	WNT4_HUMAN		CPI-SS0CA020C34	0.002	0	0	0	0.002
WNT3	P56703	FALSE	WNT3_HUMAN		CPI-SS0E7523314	0.001	0	0	0	0
WNT7B	P56706	FALSE	WNT7B_HUMAN		CPI-SS0D81C6C1D	0.002	0	0	0	0
WNT5A	P41221	FALSE	WNT5A_HUMAN		CPI-SS01C2BA5C8	0.398	0.139	0.31	0.18	0.082
BMP7	P18075	FALSE	BMP7_HUMAN		CPI-SS0097929A7	0.002	0.004	0.005	0.004	0
WNT5A	P41221	FALSE	WNT5A_HUMAN		CPI-SS0E32BEF02	0.398	0.139	0.31	0.18	0.082
WNT5A	P41221	FALSE	WNT5A_HUMAN		CPI-SS0D4F593F1	0.398	0.139	0.31	0.18	0.082
EFNA2	O43921	FALSE	EFNA2_HUMAN		CPI-SS01DCC7684	0	0.002	0	0.003	0.001
EFNA1	P20827	FALSE	EFNA1_HUMAN		CPI-SS03E450F99	0.008	0.006	0.015	0.006	0.021
EFNA3	P52797	FALSE	EFNA3_HUMAN		CPI-SS0D5DBB634	0.006	0	0.005	0	0.002
EFNA4	P52798	FALSE	EFNA4_HUMAN		CPI-SS0F81DBF22	0.028	0.029	0.024	0.024	0.01
EFNA5	P52803	FALSE	EFNA5_HUMAN		CPI-SS028688B7B	0.012	0.003	0.013	0.005	0.014
WNT5A	P41221	FALSE	WNT5A_HUMAN		CPI-SS0C56C483F	0.398	0.139	0.31	0.18	0.082
GDF11	O95390	FALSE	GDF11_HUMAN		CPI-SS0331C5A49	0.025	0.073	0.039	0.039	0.032
WNT5A	P41221	FALSE	WNT5A_HUMAN		CPI-SS0E7CBFD03	0.398	0.139	0.31	0.18	0.082
WNT5A	P41221	FALSE	WNT5A_HUMAN		CPI-SS002673EFE	0.398	0.139	0.31	0.18	0.082
WNT5A	P41221	FALSE	WNT5A_HUMAN		CPI-SS073F3FAD5	0.398	0.139	0.31	0.18	0.082
TNFRSF10A	O00220	FALSE	TR10A_HUMAN		CPI-SS0179FBFD3	0.072	0.092	0.051	0.077	0.046
TNFRSF11B	O00300	FALSE	TR11B_HUMAN		CPI-SS0AD0ED887	0.009	0	0	0	0.008
TNFRSF10B	O14763	FALSE	TR10B_HUMAN		CPI-SS0898D7F7F	0.746	0.656	0.673	0.481	0.25
TNFRSF10C	O14798	FALSE	TR10C_HUMAN		CPI-SS01ECFDA18	0.025	0.03	0.033	0.045	0.02
FGFR1	P11362	FALSE	FGFR1_HUMAN		CPI-SS023738D54	0.093	0.084	0.108	0.025	0.02
FGFR1	P11362	FALSE	FGFR1_HUMAN		CPI-SS039799099	0.093	0.084	0.108	0.025	0.02
FGFR1	P11362	FALSE	FGFR1_HUMAN		CPI-SS07833475A	0.093	0.084	0.108	0.025	0.02
FGFR1	P11362	FALSE	FGFR1_HUMAN		CPI-SS038E93B77	0.093	0.084	0.108	0.025	0.02
FGFR2	P21802	FALSE	FGFR2_HUMAN		CPI-SS0907A7598	0.014	0.031	0.015	0.038	0.056
FGFR4	P22455	FALSE	FGFR4_HUMAN		CPI-SS0649EA05F	0.002	0	0	0	0.003
FGFR3	P22607	FALSE	FGFR3_HUMAN		CPI-SS07A9A501C	0.001	0.003	0	0.001	0
FGFR1	P11362	FALSE	FGFR1_HUMAN		CPI-SS0BF490275	0.093	0.084	0.108	0.025	0.02
FGFR2	P21802	FALSE	FGFR2_HUMAN		CPI-SS06A0B20BD	0.014	0.031	0.015	0.038	0.056
EFNA2	O43921	FALSE	EFNA2_HUMAN		CPI-SS0E63AB61E	0	0.002	0	0.003	0.001
EFNA1	P20827	FALSE	EFNA1_HUMAN		CPI-SS0EBFE1854	0.008	0.006	0.015	0.006	0.021
EFNA3	P52797	FALSE	EFNA3_HUMAN		CPI-SS05B4EB419	0.006	0	0.005	0	0.002
EFNA4	P52798	FALSE	EFNA4_HUMAN		CPI-SS0659DBE72	0.028	0.029	0.024	0.024	0.01
EFNA5	P52803	FALSE	EFNA5_HUMAN		CPI-SS0FC01B947	0.012	0.003	0.013	0.005	0.014
EFNB2	P52799	FALSE	EFNB2_HUMAN		CPI-SS087E0E3FB	0.019	0.09	0.101	0.1	0.05
FGFR4	P22455	FALSE	FGFR4_HUMAN		CPI-SS0816A4ED4	0.002	0	0	0	0.003
FGFR3	P22607	FALSE	FGFR3_HUMAN		CPI-SS0D1AE5C79	0.001	0.003	0	0.001	0
FGFR2	P21802	FALSE	FGFR2_HUMAN		CPI-SS00D9A0644	0.014	0.031	0.015	0.038	0.056
FGFR2	P21802	FALSE	FGFR2_HUMAN		CPI-SS02E314589	0.014	0.031	0.015	0.038	0.056
FGFR3	P22607	FALSE	FGFR3_HUMAN		CPI-SS02C29C238	0.001	0.003	0	0.001	0
CD96	P40200	FALSE	TACT_HUMAN		CPI-SS03F821467	0.013	0.006	0.041	0.015	0.007
FGFR2	P21802	FALSE	FGFR2_HUMAN		CPI-SS0CC898553	0.014	0.031	0.015	0.038	0.056
FGFR4	P22455	FALSE	FGFR4_HUMAN		CPI-SS0658257AC	0.002	0	0	0	0.003
FGFR2	P21802	FALSE	FGFR2_HUMAN		CPI-SS098F416C1	0.014	0.031	0.015	0.038	0.056
WNT4	P56705	FALSE	WNT4_HUMAN		CPI-SS0A69F13A3	0.002	0	0	0	0.002
BMP2	P12643	FALSE	BMP2_HUMAN		CPI-SS016B7C7D6	0	0.001	0	0	0
WNT7B	P56706	FALSE	WNT7B_HUMAN		CPI-SS0B8083B44	0.002	0	0	0	0
WNT2B	Q93097	FALSE	WNT2B_HUMAN		CPI-SS01469637C	0.254	0.378	0.388	0.464	0.154
DLL1	O00548	FALSE	DLL1_HUMAN		CPI-SS0423580E5	0.019	0.024	0.02	0.019	0.016
JAG1	P78504	FALSE	JAG1_HUMAN		CPI-SS060B82BBC	0.146	0.154	0.091	0.131	0.06
DLK1	P80370	FALSE	DLK1_HUMAN		CPI-SS0E1A8414D	0	0	0	0	0.001
DLL1	O00548	FALSE	DLL1_HUMAN		CPI-SS0FB5FE587	0.019	0.024	0.02	0.019	0.016
JAG1	P78504	FALSE	JAG1_HUMAN		CPI-SS0837E9F59	0.146	0.154	0.091	0.131	0.06
DLK1	P80370	FALSE	DLK1_HUMAN		CPI-SS0D37C7C70	0	0	0	0	0.001
DLL1	O00548	FALSE	DLL1_HUMAN		CPI-SS047232C64	0.019	0.024	0.02	0.019	0.016
JAG1	P78504	FALSE	JAG1_HUMAN		CPI-SS0B99F22A2	0.146	0.154	0.091	0.131	0.06
DLK1	P80370	FALSE	DLK1_HUMAN		CPI-SS007AA9FDE	0	0	0	0	0.001
SCGB3A1	Q96QR1	FALSE	SG3A1_HUMAN		CPI-SS0F21DBF93	0.005	0	0	0	0.001
DLL4	Q9NR61	FALSE	DLL4_HUMAN		CPI-SS0938C6980	0	0	0	0.001	0
DLL3	Q9NYJ7	FALSE	DLL3_HUMAN		CPI-SS035E5A708	0	0.001	0	0	0
PLXNB2	O15031	FALSE	PLXB2_HUMAN		CPI-SS0BFB29A42	0.239	0.237	0.188	0.277	0.149
PLXNB2	O15031	FALSE	PLXB2_HUMAN		CPI-SS08FAC0A55	0.239	0.237	0.188	0.277	0.149
PLXNB1	O43157	FALSE	PLXB1_HUMAN		CPI-SS0CCCF7C69	0.006	0.01	0.024	0.013	0.013
CD72	P21854	FALSE	CD72_HUMAN		CPI-SS06AA638A8	0.516	0.021	0.116	0.019	0.016
PLXNB2	O15031	FALSE	PLXB2_HUMAN		CPI-SS0C0A61F92	0.239	0.237	0.188	0.277	0.149
VEGFD	O43915	FALSE	VEGFD_HUMAN		CPI-SS0EBA5A4D8	0.008	0.005	0.014	0.009	0.001
VEGFA	P15692	FALSE	VEGFA_HUMAN		CPI-SS0C03F7CDC	0.499	0.059	0.164	0.016	0.017
LTA	P01374	FALSE	TNFB_HUMAN		CPI-SS03156A825	0	0	0	0	0
TNFSF14	O43557	FALSE	TNF14_HUMAN		CPI-SS0859C173B	0.009	0.07	0.027	0.023	0.022
LTA	P01374	FALSE	TNFB_HUMAN		CPI-SS0110361CB	0	0	0	0	0
TNFSF13	O75888	FALSE	TNF13_HUMAN		CPI-SS0C28FEC7D	0.564	0.162	0.314	0.147	0.076
TNFSF14	O43557	FALSE	TNF14_HUMAN		CPI-SS019C98396	0.009	0.07	0.027	0.023	0.022
CD160	O95971	FALSE	BY55_HUMAN		CPI-SS0879B8E95	0.004	0.005	0.014	0.009	0.003
MIF	P14174	FALSE	MIF_HUMAN		CPI-SS02ACCF1F7	1.237	0.516	0.724	0.605	1.711
TNFSF10	P50591	FALSE	TNF10_HUMAN		CPI-SS095E52E66	0.823	0.275	0.365	0.349	0.273
MIF	P14174	FALSE	MIF_HUMAN		CPI-SS059EEFDC6	1.237	0.516	0.724	0.605	1.711
EFNA2	O43921	FALSE	EFNA2_HUMAN		CPI-SS0B34CBA4B	0	0.002	0	0.003	0.001
EFNA1	P20827	FALSE	EFNA1_HUMAN		CPI-SS0FF49C823	0.008	0.006	0.015	0.006	0.021
EFNA2	O43921	FALSE	EFNA2_HUMAN		CPI-SS08A54963F	0	0.002	0	0.003	0.001
EFNA1	P20827	FALSE	EFNA1_HUMAN		CPI-SS046F6F0C1	0.008	0.006	0.015	0.006	0.021
EFNA2	O43921	FALSE	EFNA2_HUMAN		CPI-SS0C875BA24	0	0.002	0	0.003	0.001
EFNA1	P20827	FALSE	EFNA1_HUMAN		CPI-SS09CA492BA	0.008	0.006	0.015	0.006	0.021
EFNA2	O43921	FALSE	EFNA2_HUMAN		CPI-SS0D81D9F5E	0	0.002	0	0.003	0.001
EFNA1	P20827	FALSE	EFNA1_HUMAN		CPI-SS0762B455F	0.008	0.006	0.015	0.006	0.021
EFNA3	P52797	FALSE	EFNA3_HUMAN		CPI-SS079EF5D9C	0.006	0	0.005	0	0.002
EFNA4	P52798	FALSE	EFNA4_HUMAN		CPI-SS0008137B6	0.028	0.029	0.024	0.024	0.01
EFNA5	P52803	FALSE	EFNA5_HUMAN		CPI-SS09E3F5044	0.012	0.003	0.013	0.005	0.014
GDF11	O95390	FALSE	GDF11_HUMAN		CPI-SC001669E22	0.025	0.073	0.039	0.039	0.032
GDF11	O95390	FALSE	GDF11_HUMAN		CPI-SC017215F7F	0.025	0.073	0.039	0.039	0.032
TGFB1	P01137	FALSE	TGFB1_HUMAN		CPI-SC098C06330	0.701	0.748	0.7	0.778	0.453
TGFB3	P10600	FALSE	TGFB3_HUMAN		CPI-SC0D5CFA431	0.007	0.006	0.005	0.01	0.014
TGFB2	P61812	FALSE	TGFB2_HUMAN		CPI-SC03DD946B2	0.298	0.008	0.118	0.009	0.004
TGFB1	P01137	FALSE	TGFB1_HUMAN		CPI-SC0984894BC	0.701	0.748	0.7	0.778	0.453
TGFB3	P10600	FALSE	TGFB3_HUMAN		CPI-SC0077CEB82	0.007	0.006	0.005	0.01	0.014
TGFB2	P61812	FALSE	TGFB2_HUMAN		CPI-SC032246C72	0.298	0.008	0.118	0.009	0.004
POMC	P01189	FALSE	COLI_HUMAN		CPI-SS00BD8FF72	0.079	0.057	0.074	0.038	0.02
SCGB3A1	Q96QR1	FALSE	SG3A1_HUMAN		CPI-SS0DF5E47DB	0.005	0	0	0	0.001
CXCR6	O00574	FALSE	CXCR6_HUMAN		CPI-SS00F282936	0.001	0	0.005	0	0
ACKR2	O00590	FALSE	ACKR2_HUMAN		CPI-SS04318D03E	0.003	0.025	0.029	0.037	0.012
ACKR2	O00590	FALSE	ACKR2_HUMAN		CPI-SS0AFE077D8	0.003	0.025	0.029	0.037	0.012
ACKR2	O00590	FALSE	ACKR2_HUMAN		CPI-SS03165AD8C	0.003	0.025	0.029	0.037	0.012
ACKR2	O00590	FALSE	ACKR2_HUMAN		CPI-SS0AE4CF4E7	0.003	0.025	0.029	0.037	0.012
ACKR2	O00590	FALSE	ACKR2_HUMAN		CPI-SS073B0CE7A	0.003	0.025	0.029	0.037	0.012
ACKR2	O00590	FALSE	ACKR2_HUMAN		CPI-SS0BE8BE8E9	0.003	0.025	0.029	0.037	0.012
CCR2	P41597	FALSE	CCR2_HUMAN		CPI-SS09AFCF898	0.001	0	0	0	0
CCR1	P32246	FALSE	CCR1_HUMAN		CPI-SS0F8C2FA91	0.668	0.513	0.67	0.402	0.276
CCR3	P51677	FALSE	CCR3_HUMAN		CPI-SS0E7EDE823	0.008	0.029	0.032	0.013	0.024
CCR5	P51681	FALSE	CCR5_HUMAN		CPI-SS0DFAF1FE2	0.109	0.041	0.054	0.022	0.01
ACKR2	O00590	FALSE	ACKR2_HUMAN		CPI-SS0ADA38C78	0.003	0.025	0.029	0.037	0.012
CCR2	P41597	FALSE	CCR2_HUMAN		CPI-SS008EB600F	0.001	0	0	0	0
CCR1	P32246	FALSE	CCR1_HUMAN		CPI-SS08B91FD2A	0.668	0.513	0.67	0.402	0.276
CCR3	P51677	FALSE	CCR3_HUMAN		CPI-SS0CBA3DA0D	0.008	0.029	0.032	0.013	0.024
CCR5	P51681	FALSE	CCR5_HUMAN		CPI-SS0B186A32C	0.109	0.041	0.054	0.022	0.01
CCR10	P46092	FALSE	CCR10_HUMAN		CPI-SS0638E0E29	0.004	0.002	0	0.001	0
ACKR2	O00590	FALSE	ACKR2_HUMAN		CPI-SS06B0861F1	0.003	0.025	0.029	0.037	0.012
CCR2	P41597	FALSE	CCR2_HUMAN		CPI-SS0C98C08DA	0.001	0	0	0	0
CCR1	P32246	FALSE	CCR1_HUMAN		CPI-SS0B887F7AC	0.668	0.513	0.67	0.402	0.276
CCR3	P51677	FALSE	CCR3_HUMAN		CPI-SS0EDD062F7	0.008	0.029	0.032	0.013	0.024
ACKR2	O00590	FALSE	ACKR2_HUMAN		CPI-SS091B461CB	0.003	0.025	0.029	0.037	0.012
CCR3	P51677	FALSE	CCR3_HUMAN		CPI-SS05B92CCC4	0.008	0.029	0.032	0.013	0.024
CCR10	P46092	FALSE	CCR10_HUMAN		CPI-SS064C772FE	0.004	0.002	0	0.001	0
CCR1	P32246	FALSE	CCR1_HUMAN		CPI-SS09199F78C	0.668	0.513	0.67	0.402	0.276
IDE	P14735	FALSE	IDE_HUMAN		CPI-SS0D57FCA8C	0.197	0.132	0.145	0.257	0.063
CCR1	P32246	FALSE	CCR1_HUMAN		CPI-SS041751A4D	0.668	0.513	0.67	0.402	0.276
PODXL	O00592	FALSE	PODXL_HUMAN		CPI-SS08920B6FF	0.004	0.01	0.005	0.01	0.013
CXCL12	P48061	FALSE	SDF1_HUMAN		CPI-SS0A28DCA72	0.069	0.233	0.257	0.258	0.125
NRG2	O14511	FALSE	NRG2_HUMAN		CPI-SS053613259	0.006	0.01	0	0.012	0.004
NRG2	O14511	FALSE	NRG2_HUMAN		CPI-SS0E063192D	0.006	0.01	0	0.012	0.004
EREG	O14944	FALSE	EREG_HUMAN		CPI-SS0FC42EC80	0.169	0.001	0.024	0.002	0.005
BTC	P35070	FALSE	BTC_HUMAN		CPI-SS0F0D7F25C	0.002	0	0	0	0
NRG3	P56975	FALSE	NRG3_HUMAN		CPI-SS0D5E30C6C	0.018	0.006	0.052	0.024	0.024
NRG1	Q02297	FALSE	NRG1_HUMAN		CPI-SS0BD5C2A23	0	0	0.012	0.004	0
EREG	O14944	FALSE	EREG_HUMAN		CPI-SS004C23DCE	0.169	0.001	0.024	0.002	0.005
NRG1	Q02297	FALSE	NRG1_HUMAN		CPI-SC0E5218AA4	0	0	0.012	0.004	0
IGF1	P05019	FALSE	IGF1_HUMAN		CPI-SC0A68C5F13	0.53	0.62	0.529	0.761	0.38
NRG1	Q02297	FALSE	NRG1_HUMAN		CPI-SS0708FE6FF	0	0	0.012	0.004	0
NRG1	Q02297	FALSE	NRG1_HUMAN		CPI-SS0E075E5AF	0	0	0.012	0.004	0
NRG1	Q02297	FALSE	NRG1_HUMAN		CPI-SS0978D28AB	0	0	0.012	0.004	0
NRG1	Q02297	FALSE	NRG1_HUMAN		CPI-SS02572E1EF	0	0	0.012	0.004	0
RSPO4	Q2I0M5	FALSE	RSPO4_HUMAN		CPI-SS034D3988F	0.002	0	0	0	0.001
RSPO2	Q6UXX9	FALSE	RSPO2_HUMAN		CPI-SS01E3453DB	0	0	0.005	0	0
NCR3	O14931	FALSE	NCTR3_HUMAN		CPI-SS027AFFC0E	0.001	0.004	0.005	0.003	0.004
NCR3	O14931	FALSE	NCTR3_HUMAN		CPI-SS0F94547B2	0.001	0.004	0.005	0.003	0.004
PLD2	O14939	FALSE	PLD2_HUMAN		CPI-SS06A999D25	0.106	0.114	0.126	0.135	0.046
SEMA3E	O15041	FALSE	SEM3E_HUMAN		CPI-SS0F3A089DE	0.011	0.006	0.02	0.005	0.009
SEMA4A	Q9H3S1	FALSE	SEM4A_HUMAN		CPI-SS044C72D0D	0.314	0.018	0.081	0.007	0.004
ANGPT2	O15123	FALSE	ANGP2_HUMAN		CPI-SS0BAB460FF	0.055	0.148	0.1	0.21	0.093
EPHB6	O15197	FALSE	EPHB6_HUMAN		CPI-SS090FC28E1	0.028	0.029	0.034	0.037	0.022
EPO	P01588	FALSE	EPO_HUMAN		CPI-SS04124F4E1	0.001	0	0	0	0
EPHB2	P29323	FALSE	EPHB2_HUMAN		CPI-SS0B9E8C0DE	0.467	0.294	0.325	0.437	0.178
EPHB6	O15197	FALSE	EPHB6_HUMAN		CPI-SS0DC4D593E	0.028	0.029	0.034	0.037	0.022
EPHB2	P29323	FALSE	EPHB2_HUMAN		CPI-SS0111AAD26	0.467	0.294	0.325	0.437	0.178
EPHB3	P54753	FALSE	EPHB3_HUMAN		CPI-SS0FF55B42C	0.01	0.032	0.045	0.032	0.015
EPHB4	P54760	FALSE	EPHB4_HUMAN		CPI-SS0F21D6CA0	0.009	0.002	0	0.003	0.005
EPHB1	P54762	FALSE	EPHB1_HUMAN		CPI-SS0470AF83E	0.04	0.033	0.108	0.054	0.042
EPHA4	P54764	FALSE	EPHA4_HUMAN		CPI-SS00046DCF3	0.003	0.003	0.017	0.001	0.002
EPO	P01588	FALSE	EPO_HUMAN		CPI-SS087A17AD6	0.001	0	0	0	0
EPO	P01588	FALSE	EPO_HUMAN		CPI-SS0A0DE9CD6	0.001	0	0	0	0
EFNB2	P52799	FALSE	EFNB2_HUMAN		CPI-SS08D0F9109	0.019	0.09	0.101	0.1	0.05
EPHB2	P29323	FALSE	EPHB2_HUMAN		CPI-SS0586F2596	0.467	0.294	0.325	0.437	0.178
EPHA1	P21709	FALSE	EPHA1_HUMAN		CPI-SS03A2EFDD5	0.003	0	0	0	0.004
EPHA2	P29317	FALSE	EPHA2_HUMAN		CPI-SS02AFCED82	0.021	0.015	0.01	0.006	0.003
EPHA3	P29320	FALSE	EPHA3_HUMAN		CPI-SS0BEAB521F	0.008	0.003	0.01	0.004	0
EFNB2	P52799	FALSE	EFNB2_HUMAN		CPI-SS082ABF1EA	0.019	0.09	0.101	0.1	0.05
EFNB2	P52799	FALSE	EFNB2_HUMAN		CPI-SS0BFD8E056	0.019	0.09	0.101	0.1	0.05
EPHA1	P21709	FALSE	EPHA1_HUMAN		CPI-SS01A8F745A	0.003	0	0	0	0.004
EPHA2	P29317	FALSE	EPHA2_HUMAN		CPI-SS07BECB892	0.021	0.015	0.01	0.006	0.003
EPHA3	P29320	FALSE	EPHA3_HUMAN		CPI-SS0AB0604B5	0.008	0.003	0.01	0.004	0
EPHA1	P21709	FALSE	EPHA1_HUMAN		CPI-SS05E6D620E	0.003	0	0	0	0.004
EPHA2	P29317	FALSE	EPHA2_HUMAN		CPI-SS09F973C1A	0.021	0.015	0.01	0.006	0.003
EPHA3	P29320	FALSE	EPHA3_HUMAN		CPI-SS041888D39	0.008	0.003	0.01	0.004	0
GPR37	O15354	FALSE	GPR37_HUMAN		CPI-SS0AB647854	0.008	0.049	0.025	0.051	0.074
GPR37L1	O60883	FALSE	ETBR2_HUMAN		CPI-SS082900482	0.001	0.008	0.005	0.007	0.009
GRIN2D	O15399	FALSE	NMDE4_HUMAN		CPI-SS0A915097A	0.017	0.011	0.01	0.01	0.008
GRIN2A	Q12879	FALSE	NMDE1_HUMAN		CPI-SS070B0E458	0.003	0.009	0.005	0.018	0.019
GRIN2B	Q13224	FALSE	NMDE2_HUMAN		CPI-SS0D529E576	0	0	0.005	0.006	0.002
CSF1	P09603	FALSE	CSF1_HUMAN		CPI-SS068C129D6	0.09	0.843	0.426	0.128	0.231
CSF1	P09603	FALSE	CSF1_HUMAN		CPI-SS086615F9B	0.09	0.843	0.426	0.128	0.231
FGFR4	P22455	FALSE	FGFR4_HUMAN		CPI-SS04861AD1A	0.002	0	0	0	0.003
CEACAM1	P13688	FALSE	CEAM1_HUMAN		CPI-SS055B305F1	0.033	0.022	0.037	0.035	0.014
ICAM3	P32942	FALSE	ICAM3_HUMAN		CPI-SS0A2949959	0.039	0.03	0.044	0.026	0.029
CEACAM1	P13688	FALSE	CEAM1_HUMAN		CPI-SS0A2D7895C	0.033	0.022	0.037	0.035	0.014
CEACAM5	P06731	FALSE	CEAM5_HUMAN		CPI-SS0322747C2	0.004	0	0	0	0.007
CEACAM6	P40199	FALSE	CEAM6_HUMAN		CPI-SS001BF66E8	0.009	0	0.005	0	0.018
TBXA2R	P21731	FALSE	TA2R_HUMAN		CPI-SS042EB8C7A	0.001	0	0.005	0	0
PTGER3	P43115	FALSE	PE2R3_HUMAN		CPI-SS043E0F61D	0.004	0	0.01	0	0
PTGIR	P43119	FALSE	PI2R_HUMAN		CPI-SS05D406038	0.001	0.006	0.005	0.008	0.001
ACE2	Q9BYF1	FALSE	ACE2_HUMAN		CPI-SS085C150CE	0.002	0	0	0	0
TNFSF12	O43508	FALSE	TNF12_HUMAN		CPI-SS079DDF890	0.346	0.144	0.214	0.133	0.079
TNFSF15	O95150	FALSE	TNF15_HUMAN		CPI-SS0B0CF0EDF	0.099	0	0.015	0	0.002
TNFSF12	O43508	FALSE	TNF12_HUMAN		CPI-SS02EF3E1BA	0.346	0.144	0.214	0.133	0.079
TNFSF15	O95150	FALSE	TNF15_HUMAN		CPI-SS029C6E8FA	0.099	0	0.015	0	0.002
TNFSF14	O43557	FALSE	TNF14_HUMAN		CPI-SS0B9DC75DD	0.009	0.07	0.027	0.023	0.022
GNRH1	P01148	FALSE	GON1_HUMAN		CPI-SS0D9EFC4F7	0.003	0	0	0	0
CD70	P32970	FALSE	CD70_HUMAN		CPI-SS08A819670	0.008	0.084	0.032	0.007	0.006
VEGFA	P15692	FALSE	VEGFA_HUMAN		CPI-SS0B9B3870A	0.499	0.059	0.164	0.016	0.017
VEGFA	P15692	FALSE	VEGFA_HUMAN		CPI-SS02371A6D6	0.499	0.059	0.164	0.016	0.017
VEGFA	P15692	FALSE	VEGFA_HUMAN		CPI-SS0C694CB44	0.499	0.059	0.164	0.016	0.017
FZD6	O60353	FALSE	FZD6_HUMAN		CPI-SS082AD7B6A	0.01	0.007	0.019	0.01	0.014
GDF9	O60383	FALSE	GDF9_HUMAN		CPI-SC0FDB4B6D9	0.001	0	0	0	0
PLXNC1	O60486	FALSE	PLXC1_HUMAN		CPI-SS02B567BC7	0.943	0.046	0.392	0.07	0.066
FZD7	O75084	FALSE	FZD7_HUMAN		CPI-SS070C51D94	0.002	0	0	0	0
LRP5	O75197	FALSE	LRP5_HUMAN		CPI-SS0A4EE6FE1	0.008	0.006	0.009	0.01	0.008
LGR5	O75473	FALSE	LGR5_HUMAN		CPI-SS05E001125	0.002	0.003	0.005	0.008	0.007
LGR5	O75473	FALSE	LGR5_HUMAN		CPI-SS0FC0CA5ED	0.002	0.003	0.005	0.008	0.007
LRP6	O75581	FALSE	LRP6_HUMAN		CPI-SS05B1FA8A8	0.013	0.125	0.07	0.193	0.068
NTF3	P20783	FALSE	NTF3_HUMAN		CPI-SS05162C56B	0	0	0	0	0
COPA	P53621	FALSE	COPA_HUMAN		CPI-SS065F7DA2A	0.768	0.887	0.753	0.678	0.653
NAMPT	P43490	FALSE	NAMPT_HUMAN		CPI-SS09A3FA737	2.972	0.932	2.149	0.475	1.171
C3	P01024	FALSE	CO3_HUMAN		CPI-SS03E48EFEA	1.531	2.144	1.787	2.508	1.592
ADORA2A	P29274	FALSE	AA2AR_HUMAN		CPI-SS03E273233	0.012	0.036	0.031	0.009	0.015
ADORA3	P0DMS8	FALSE	AA3R_HUMAN		CPI-SS0FF6CFDCA	0.649	0.363	0.475	0.345	0.146
ADORA2B	P29275	FALSE	AA2BR_HUMAN		CPI-SS079728E8B	0.006	0	0	0	0
ADORA1	P30542	FALSE	AA1R_HUMAN		CPI-SS03E7587E4	0.012	0.019	0.029	0.039	0.011
C5	P01031	FALSE	CO5_HUMAN		CPI-SS00581282E	0.058	0.016	0.045	0.037	0.009
C5	P01031	FALSE	CO5_HUMAN		CPI-SS0A7E3A1AF	0.058	0.016	0.045	0.037	0.009
TG	P01266	FALSE	THYG_HUMAN		CPI-SS01963C4CA	0.374	0.162	0.524	0.19	0.087
PTHLH	P12272	FALSE	PTHR_HUMAN		CPI-SS012B216F6	0.004	0	0.005	0	0
PTHLH	P12272	FALSE	PTHR_HUMAN		CPI-SS0483CE4ED	0.004	0	0.005	0	0
IFNG	P01579	FALSE	IFNG_HUMAN		CPI-SC09E5431A2	0.003	0	0.008	0.001	0
IL1B	P01584	FALSE	IL1B_HUMAN		CPI-SS0C6448B94	1.317	2.14	1.458	0.614	0.709
CD8A	P01732	FALSE	CD8A_HUMAN		CPI-SS0C1F25516	0.005	0.002	0.02	0.006	0.003
ANXA1	P04083	FALSE	ANXA1_HUMAN		CPI-SS0F739D3DB	1.182	0.011	0.473	0.015	0.063
ANXA1	P04083	FALSE	ANXA1_HUMAN		CPI-SS06CCF5A54	1.182	0.011	0.473	0.015	0.063
ANXA1	P04083	FALSE	ANXA1_HUMAN		CPI-SS030BB46BB	1.182	0.011	0.473	0.015	0.063
APP	P05067	FALSE	A4_HUMAN		CPI-SS0F66EA6BE	0.374	0.368	0.391	0.436	0.991
RLN2	P04090	FALSE	REL2_HUMAN		CPI-SS045EC4F7D	0.001	0	0	0	0
TNFSF9	P41273	FALSE	TNFL9_HUMAN		CPI-SS0431D2256	0.058	0.275	0.154	0.013	0.033
TNFSF9	P41273	FALSE	TNFL9_HUMAN		CPI-SS047CD2E9F	0.058	0.275	0.154	0.013	0.033
IL6	P05231	FALSE	IL6_HUMAN		CPI-SS0DC2A6D35	0.294	0.165	0.583	0.048	0.039
CD2	P06729	FALSE	CD2_HUMAN		CPI-SS00B1BEE64	0.012	0.002	0.026	0.011	0.028
CEACAM5	P06731	FALSE	CEAM5_HUMAN		CPI-SS0B537DD3F	0.004	0	0	0	0.007
CEACAM5	P06731	FALSE	CEAM5_HUMAN		CPI-SS0AC66088D	0.004	0	0	0	0.007
PROS1	P07225	FALSE	PROS_HUMAN		CPI-SS0C85BC9AF	0.101	0.142	0.204	0.242	0.067
PROS1	P07225	FALSE	PROS_HUMAN		CPI-SS09C4988F8	0.101	0.142	0.204	0.242	0.067
CSF1R	P07333	FALSE	CSF1R_HUMAN		CPI-SS0B01CF3AB	0.992	1.569	1.088	1.954	1.099
CSF1R	P07333	FALSE	CSF1R_HUMAN		CPI-SS0DFA98A14	0.992	1.569	1.088	1.954	1.099
CD55	P08174	FALSE	DAF_HUMAN		CPI-SS061A7E099	0.261	0.174	0.362	0.149	0.107
PTPRC	P08575	FALSE	PTPRC_HUMAN		CPI-SS0CBC7840D	1.865	1.847	1.859	2.116	1.574
PTPRC	P08575	FALSE	PTPRC_HUMAN		CPI-SS0822AEF5F	1.865	1.847	1.859	2.116	1.574
MET	P08581	FALSE	MET_HUMAN		CPI-SS07F60834D	0.004	0.002	0.005	0.005	0.003
PDGFRB	P09619	FALSE	PGFRB_HUMAN		CPI-SS0D954EA1C	0.001	0.008	0	0.004	0.012
ALOX5	P09917	FALSE	LOX5_HUMAN		CPI-SS080611C5B	0.957	0.879	1.192	0.964	0.456
KIT	P10721	FALSE	KIT_HUMAN		CPI-SS02D7A1DDE	0	0.003	0	0.006	0.005
EPOR	P19235	FALSE	EPOR_HUMAN		CPI-SS0EDAE16B6	0.069	0.128	0.118	0.092	0.033
CD28	P10747	FALSE	CD28_HUMAN		CPI-SS07327E587	0.179	0.007	0.17	0.007	0.018
CTLA4	P16410	FALSE	CTLA4_HUMAN		CPI-SS0320FFAFC	0.005	0.006	0.005	0.011	0.006
CD28	P10747	FALSE	CD28_HUMAN		CPI-SS077D7365D	0.179	0.007	0.17	0.007	0.018
CTLA4	P16410	FALSE	CTLA4_HUMAN		CPI-SS0B0E09B1C	0.005	0.006	0.005	0.011	0.006
HLA-E	P13747	FALSE	HLAE_HUMAN		CPI-SS03EF699C7	1.942	1.983	1.916	1.828	1.836
HLA-E	P13747	FALSE	HLAE_HUMAN		CPI-SS0C4FA643F	1.942	1.983	1.916	1.828	1.836
HLA-E	P13747	FALSE	HLAE_HUMAN		CPI-SS03339363E	1.942	1.983	1.916	1.828	1.836
SELL	P14151	FALSE	LYAM1_HUMAN		CPI-SS0EB5AEC83	0.145	0.087	0.162	0.085	0.046
SELL	P14151	FALSE	LYAM1_HUMAN		CPI-SS087321EB5	0.145	0.087	0.162	0.085	0.046
CD99	P14209	FALSE	CD99_HUMAN		CPI-SS01560CA22	0.688	0.915	0.791	0.875	1.099
NPR3	P17342	FALSE	ANPRC_HUMAN		CPI-SS05F0AFA81	0.002	0	0	0	0
SPN	P16150	FALSE	LEUK_HUMAN		CPI-SS02A170A99	0.16	0.182	0.116	0.186	0.091
PDGFRA	P16234	FALSE	PGFRA_HUMAN		CPI-SS03CC15FF3	0	0.003	0	0.002	0.004
KDR	P35968	FALSE	VGFR2_HUMAN		CPI-SS0273C9AED	0	0.001	0	0	0
PECAM1	P16284	FALSE	PECA1_HUMAN		CPI-SS0E0DEA7D5	0.842	0.308	0.524	0.459	0.168
PECAM1	P16284	FALSE	PECA1_HUMAN		CPI-SS081AD39D7	0.842	0.308	0.524	0.459	0.168
EDN2	P20800	FALSE	EDN2_HUMAN		CPI-SS056AA08CF	0.001	0	0	0	0.002
C5AR1	P21730	FALSE	C5AR1_HUMAN		CPI-SS01946BE5C	1.553	0.963	1.146	0.287	0.319
TNFSF4	P23510	FALSE	TNFL4_HUMAN		CPI-SS04456F441	0.017	0.027	0.005	0.008	0.002
CXCR1	P25024	FALSE	CXCR1_HUMAN		CPI-SS0C7012011	0.001	0.004	0.005	0.001	0.001
FPR3	P25089	FALSE	FPR3_HUMAN		CPI-SS0D2539AEB	0.959	0.427	0.749	0.119	0.146
FPR2	P25090	FALSE	FPR2_HUMAN		CPI-SS0C321CE6D	0.044	0.076	0.074	0.027	0.022
MST1	P26927	FALSE	HGFL_HUMAN		CPI-SS03EACE0E0	0.004	0.008	0.019	0.012	0.003
TNFRSF8	P28908	FALSE	TNR8_HUMAN		CPI-SS0412C803A	0.007	0.013	0.005	0.008	0.005
CD6	P30203	FALSE	CD6_HUMAN		CPI-SS08991B378	0.019	0.01	0.019	0.01	0.003
AXL	P30530	FALSE	UFO_HUMAN		CPI-SS0D0252D87	1.438	0.902	1.108	0.871	0.549
IL15	P40933	FALSE	IL15_HUMAN		CPI-SS077B160B9	0.411	0.012	0.265	0.022	0.007
AXL	P30530	FALSE	UFO_HUMAN		CPI-SS03A4F7DC8	1.438	0.902	1.108	0.871	0.549
TYRO3	Q06418	FALSE	TYRO3_HUMAN		CPI-SS085195142	0.005	0.008	0.005	0.01	0.005
MERTK	Q12866	FALSE	MERTK_HUMAN		CPI-SS0415CC75D	1.671	1.112	1.272	1.654	0.884
CALCR	P30988	FALSE	CALCR_HUMAN		CPI-SS0B27088B4	0.007	0.117	0.045	0.197	0.074
CALCR	P30988	FALSE	CALCR_HUMAN		CPI-SS032CFAE42	0.007	0.117	0.045	0.197	0.074
CD52	P31358	FALSE	CD52_HUMAN		CPI-SS073C1B796	0.215	0.011	0.072	0.022	0.044
BMP8B	P34820	FALSE	BMP8B_HUMAN		CPI-SS0E5593D5C	0.004	0.002	0	0.004	0.001
CHRNA7	P36544	FALSE	ACHA7_HUMAN		CPI-SS08833E2DA	0.001	0	0	0	0
FLT3	P36888	FALSE	FLT3_HUMAN		CPI-SS076FEB261	0.006	0.004	0	0.001	0
LTBR	P36941	FALSE	TNR3_HUMAN		CPI-SS06CBC985C	0.218	0.152	0.23	0.217	0.101
GDNF	P39905	FALSE	GDNF_HUMAN		CPI-SC00ACA947E	0.001	0	0	0	0
ARTN	Q5T4W7	FALSE	ARTN_HUMAN		CPI-SC0EB9D030F	0.001	0	0	0	0.001
CMKLR1	Q99788	FALSE	CML1_HUMAN		CPI-SS07D56EB05	0.338	0.179	0.287	0.293	0.116
NMU	P48645	FALSE	NMU_HUMAN		CPI-SS07B3139A0	0.002	0	0	0	0.005
CX3CR1	P49238	FALSE	CX3C1_HUMAN		CPI-SS032E9A219	0.21	1.784	0.74	2.137	1.169
LILRA4	P59901	FALSE	LIRA4_HUMAN		CPI-SS095DCA7F7	0.052	0.27	0.398	0.297	0.113
DSC2	Q02487	FALSE	DSC2_HUMAN		CPI-SS06D13FCD3	0.119	0.097	0.074	0.152	0.068
TEK	Q02763	FALSE	TIE2_HUMAN		CPI-SS0B337B316	0	0.004	0	0.006	0.007
CD47	Q08722	FALSE	CD47_HUMAN		CPI-SS0E9015902	0.713	0.208	0.519	0.266	0.436
CD47	Q08722	FALSE	CD47_HUMAN		CPI-SC0EB8DC52F	0.713	0.208	0.519	0.266	0.436
SEMA5A	Q13591	FALSE	SEM5A_HUMAN		CPI-SS0D00AAD2F	0.015	0.055	0.024	0.021	0.015
IL16	Q14005	FALSE	IL16_HUMAN		CPI-SS0893BD6B6	0.111	0.214	0.146	0.279	0.111
GPR19	Q15760	FALSE	GPR19_HUMAN		CPI-SS07DFEBFA8	0.003	0.002	0.005	0.003	0.001
LAIR1	Q6GTX8	FALSE	LAIR1_HUMAN		CPI-SS067BA9202	1.057	0.491	0.787	0.553	0.287
VSTM1	Q6UX27	FALSE	VSTM1_HUMAN		CPI-SS033E857EB	0.008	0	0	0	0
CXCL17	Q6UXB2	FALSE	VCC1_HUMAN		CPI-SS08C995EB4	0.017	0.006	0.005	0.01	0.024
IFNL1	Q8IU54	FALSE	IFNL1_HUMAN		CPI-SC07B4ED8C9	0	0	0	0	0
CLEC2B	Q92478	FALSE	CLC2B_HUMAN		CPI-SS025C8F785	0.796	0.168	0.473	0.104	0.09
EDA	Q92838	FALSE	EDA_HUMAN		CPI-SS00797FD15	0.461	0.476	0.589	0.593	0.251
ESAM	Q96AP7	FALSE	ESAM_HUMAN		CPI-SS04C672963	0.002	0.004	0.005	0.004	0.003
NRTN	Q99748	FALSE	NRTN_HUMAN		CPI-SC001AFA16D	0.001	0	0	0	0
TNFSF18	Q9UNG2	FALSE	TNF18_HUMAN		CPI-SS0FF51A757	0.216	0.864	0.798	0.402	0.286
INHBA	P08476	TRUE	INHBA_HUMAN	Activin ligand ab	CPI-CC045C36F28	0.002	0	0	0	0.003
INHBA	P08476	TRUE	INHBA_HUMAN	Activin ligand ab	CPI-CC09863F59B	0.002	0	0	0	0.003
INHBA	P08476	TRUE	INHBA_HUMAN	Activin ligand ab	CPI-CC0104F2A96	0.002	0	0	0	0.003
INHBA	P08476	TRUE	INHBA_HUMAN	Activin ligand ab	CPI-CC072007F09	0.002	0	0	0	0.003
INHBA	P08476	TRUE	INHBA_HUMAN	Activin ligand ab	CPI-CC0947744F4	0.002	0	0	0	0.003
INHBA	P08476	TRUE	INHBA_HUMAN	Activin ligand ab	CPI-CC0B6E6E341	0.002	0	0	0	0.003
INHBB	P09529	TRUE	INHBB_HUMAN	Activin ligand ab	CPI-CC045C36F28	0.002	0	0	0	0.003
INHBB	P09529	TRUE	INHBB_HUMAN	Activin ligand ab	CPI-CC09863F59B	0.002	0	0	0	0.003
INHBB	P09529	TRUE	INHBB_HUMAN	Activin ligand ab	CPI-CC0104F2A96	0.002	0	0	0	0.003
INHBB	P09529	TRUE	INHBB_HUMAN	Activin ligand ab	CPI-CC072007F09	0.002	0	0	0	0.003
INHBB	P09529	TRUE	INHBB_HUMAN	Activin ligand ab	CPI-CC0947744F4	0.002	0	0	0	0.003
INHBB	P09529	TRUE	INHBB_HUMAN	Activin ligand ab	CPI-CC0B6E6E341	0.002	0	0	0	0.003
IL27RA	Q6UWB1	TRUE	I27RA_HUMAN	IL27 receptor	CPI-CC09BCDA08E	0.053	0.019	0.005	0.017	0.007
IL6ST	P40189	TRUE	IL6RB_HUMAN	IL27 receptor	CPI-CC09BCDA08E	0.053	0.019	0.005	0.017	0.007
IL6ST	P40189	TRUE	IL6RB_HUMAN	IL35 receptor	CPI-CC0C3ECBD1F	0.029	0.033	0.046	0.03	0.018
IL12RB2	Q99665	TRUE	I12R2_HUMAN	IL35 receptor	CPI-CC0C3ECBD1F	0.029	0.033	0.046	0.03	0.018
PDGFRA	P16234	TRUE	PGFRA_HUMAN	PDGFR complex	CPI-SC033E22B14	0	0.003	0	0.002	0.004
PDGFRB	P09619	TRUE	PGFRB_HUMAN	PDGFR complex	CPI-SC033E22B14	0	0.003	0	0.002	0.004
RET	P07949	TRUE	RET_HUMAN	RET receptor 1	CPI-SC00ACA947E	0.003	0	0	0	0
RET	P07949	TRUE	RET_HUMAN	RET receptor 1	CPI-SC0EB9D030F	0.003	0	0	0	0
RET	P07949	TRUE	RET_HUMAN	RET receptor 2	CPI-SC001AFA16D	0	0	0	0	0
GFRA1	P56159	TRUE	GFRA1_HUMAN	RET receptor 1	CPI-SC00ACA947E	0.003	0	0	0	0
GFRA1	P56159	TRUE	GFRA1_HUMAN	RET receptor 1	CPI-SC0EB9D030F	0.003	0	0	0	0
GFRA2	O00451	TRUE	GFRA2_HUMAN	RET receptor 2	CPI-SC001AFA16D	0	0	0	0	0
SIRPB1	O00241	TRUE	SIRB1_HUMAN	SIRB1 complex	CPI-SC0EB8DC52F	0.044	0.064	0.03	0.05	0.035
TYROBP	O43914	TRUE	TYOBP_HUMAN	SIRB1 complex	CPI-SC0EB8DC52F	0.044	0.064	0.03	0.05	0.035
TGFBR1	P36897	TRUE	TGFR1_HUMAN	TGFR_AVR2A	CPI-SC001669E22	0.146	0.155	0.374	0.188	0.065
TGFBR1	P36897	TRUE	TGFR1_HUMAN	TGFR_AVR2B	CPI-SC017215F7F	0.027	0.027	0.038	0.067	0.019
TGFBR1	P36897	TRUE	TGFR1_HUMAN	TGFR_BMPR2	CPI-SC0FDB4B6D9	0.811	0.808	0.886	0.847	0.439
TGFBR1	P36897	TRUE	TGFR1_HUMAN	TGFbeta receptor1	CPI-SC098C06330	0.831	1.47	1.271	1.613	0.955
TGFBR1	P36897	TRUE	TGFR1_HUMAN	TGFbeta receptor1	CPI-SC0D5CFA431	0.831	1.47	1.271	1.613	0.955
TGFBR1	P36897	TRUE	TGFR1_HUMAN	TGFbeta receptor1	CPI-SC03DD946B2	0.831	1.47	1.271	1.613	0.955
ACVR2A	P27037	TRUE	AVR2A_HUMAN	TGFR_AVR2A	CPI-SC001669E22	0.146	0.155	0.374	0.188	0.065
ACVR2B	Q13705	TRUE	AVR2B_HUMAN	TGFR_AVR2B	CPI-SC017215F7F	0.027	0.027	0.038	0.067	0.019
BMPR2	Q13873	TRUE	BMPR2_HUMAN	TGFR_BMPR2	CPI-SC0FDB4B6D9	0.811	0.808	0.886	0.847	0.439
TGFBR2	P37173	TRUE	TGFR2_HUMAN	TGFbeta receptor1	CPI-SC098C06330	0.831	1.47	1.271	1.613	0.955
TGFBR2	P37173	TRUE	TGFR2_HUMAN	TGFbeta receptor1	CPI-SC0D5CFA431	0.831	1.47	1.271	1.613	0.955
TGFBR2	P37173	TRUE	TGFR2_HUMAN	TGFbeta receptor1	CPI-SC03DD946B2	0.831	1.47	1.271	1.613	0.955
TGFBR2	P37173	TRUE	TGFR2_HUMAN	TGFbeta receptor2	CPI-SC0984894BC	0.165	0.129	0.156	0.204	0.072
TGFBR2	P37173	TRUE	TGFR2_HUMAN	TGFbeta receptor2	CPI-SC0077CEB82	0.165	0.129	0.156	0.204	0.072
TGFBR2	P37173	TRUE	TGFR2_HUMAN	TGFbeta receptor2	CPI-SC032246C72	0.165	0.129	0.156	0.204	0.072
ACVR1	Q04771	TRUE	ACVR1_HUMAN	TGFbeta receptor2	CPI-SC0984894BC	0.165	0.129	0.156	0.204	0.072
ACVR1	Q04771	TRUE	ACVR1_HUMAN	TGFbeta receptor2	CPI-SC0077CEB82	0.165	0.129	0.156	0.204	0.072
ACVR1	Q04771	TRUE	ACVR1_HUMAN	TGFbeta receptor2	CPI-SC032246C72	0.165	0.129	0.156	0.204	0.072
IFNGR1	P15260	TRUE	INGR1_HUMAN	Type II IFNR	CPI-SC09E5431A2	1.285	1.031	1.271	0.889	0.586
IFNGR2	P38484	TRUE	INGR2_HUMAN	Type II IFNR	CPI-SC09E5431A2	1.285	1.031	1.271	0.889	0.586
IL10RB	Q08334	TRUE	I10R2_HUMAN	Type III IFNR	CPI-SC07B4ED8C9	0.403	0.254	0.364	0.189	0.095
IFNLR1	Q8IU57	TRUE	INLR1_HUMAN	Type III IFNR	CPI-SC07B4ED8C9	0.403	0.254	0.364	0.189	0.095
ITGB1	P05556	TRUE	ITB1_HUMAN	a10b1 complex	CPI-SC01C699B73	0.01	0.012	0.005	0.013	0.004
ITGB1	P05556	TRUE	ITB1_HUMAN	a10b1 complex	CPI-SC07ECBFCA7	0.01	0.012	0.005	0.013	0.004
ITGB1	P05556	TRUE	ITB1_HUMAN	a10b1 complex	CPI-SC0DA298BEC	0.01	0.012	0.005	0.013	0.004
ITGB1	P05556	TRUE	ITB1_HUMAN	a10b1 complex	CPI-SC067433F6B	0.01	0.012	0.005	0.013	0.004
ITGB1	P05556	TRUE	ITB1_HUMAN	a10b1 complex	CPI-SC0B6F1A278	0.01	0.012	0.005	0.013	0.004
ITGB1	P05556	TRUE	ITB1_HUMAN	a10b1 complex	CPI-SC0D19BAF15	0.01	0.012	0.005	0.013	0.004
ITGB1	P05556	TRUE	ITB1_HUMAN	a10b1 complex	CPI-SC0F516B854	0.01	0.012	0.005	0.013	0.004
ITGB1	P05556	TRUE	ITB1_HUMAN	a10b1 complex	CPI-SC011F01833	0.01	0.012	0.005	0.013	0.004
ITGB1	P05556	TRUE	ITB1_HUMAN	a10b1 complex	CPI-SC0FA79E269	0.01	0.012	0.005	0.013	0.004
ITGB1	P05556	TRUE	ITB1_HUMAN	a10b1 complex	CPI-SC04936738A	0.01	0.012	0.005	0.013	0.004
ITGB1	P05556	TRUE	ITB1_HUMAN	a10b1 complex	CPI-SC02B111AB0	0.01	0.012	0.005	0.013	0.004
ITGB1	P05556	TRUE	ITB1_HUMAN	a10b1 complex	CPI-SC0CE851065	0.01	0.012	0.005	0.013	0.004
ITGB1	P05556	TRUE	ITB1_HUMAN	a10b1 complex	CPI-SC0D6C777F2	0.01	0.012	0.005	0.013	0.004
ITGB1	P05556	TRUE	ITB1_HUMAN	a10b1 complex	CPI-SC0F74C069F	0.01	0.012	0.005	0.013	0.004
ITGB1	P05556	TRUE	ITB1_HUMAN	a10b1 complex	CPI-SC041DEF0FB	0.01	0.012	0.005	0.013	0.004
ITGB1	P05556	TRUE	ITB1_HUMAN	a10b1 complex	CPI-SC0C907A888	0.01	0.012	0.005	0.013	0.004
ITGB1	P05556	TRUE	ITB1_HUMAN	a10b1 complex	CPI-SC08B1D5269	0.01	0.012	0.005	0.013	0.004
ITGB1	P05556	TRUE	ITB1_HUMAN	a10b1 complex	CPI-SC0F8101D41	0.01	0.012	0.005	0.013	0.004
ITGB1	P05556	TRUE	ITB1_HUMAN	a10b1 complex	CPI-SC087556B01	0.01	0.012	0.005	0.013	0.004
ITGB1	P05556	TRUE	ITB1_HUMAN	a10b1 complex	CPI-SC08E75294D	0.01	0.012	0.005	0.013	0.004
ITGB1	P05556	TRUE	ITB1_HUMAN	a10b1 complex	CPI-SC0017F527E	0.01	0.012	0.005	0.013	0.004
ITGB1	P05556	TRUE	ITB1_HUMAN	a10b1 complex	CPI-SC00C0800EB	0.01	0.012	0.005	0.013	0.004
ITGB1	P05556	TRUE	ITB1_HUMAN	a10b1 complex	CPI-SC0A3F146C2	0.01	0.012	0.005	0.013	0.004
ITGB1	P05556	TRUE	ITB1_HUMAN	a10b1 complex	CPI-SC008F4294F	0.01	0.012	0.005	0.013	0.004
ITGB1	P05556	TRUE	ITB1_HUMAN	a10b1 complex	CPI-SC0A199B69E	0.01	0.012	0.005	0.013	0.004
ITGB1	P05556	TRUE	ITB1_HUMAN	a10b1 complex	CPI-SC015980AEB	0.01	0.012	0.005	0.013	0.004
ITGB1	P05556	TRUE	ITB1_HUMAN	a10b1 complex	CPI-SC0F94B2CF9	0.01	0.012	0.005	0.013	0.004
ITGB1	P05556	TRUE	ITB1_HUMAN	a10b1 complex	CPI-SC05565E8CE	0.01	0.012	0.005	0.013	0.004
ITGB1	P05556	TRUE	ITB1_HUMAN	a10b1 complex	CPI-SC0517A327B	0.01	0.012	0.005	0.013	0.004
ITGB1	P05556	TRUE	ITB1_HUMAN	a10b1 complex	CPI-SC067EE23E1	0.01	0.012	0.005	0.013	0.004
ITGB1	P05556	TRUE	ITB1_HUMAN	a10b1 complex	CPI-SC09DFB2ACA	0.01	0.012	0.005	0.013	0.004
ITGB1	P05556	TRUE	ITB1_HUMAN	a10b1 complex	CPI-SC090311934	0.01	0.012	0.005	0.013	0.004
ITGB1	P05556	TRUE	ITB1_HUMAN	a10b1 complex	CPI-SC05D8C0EF5	0.01	0.012	0.005	0.013	0.004
ITGB1	P05556	TRUE	ITB1_HUMAN	a10b1 complex	CPI-SC0725E3A76	0.01	0.012	0.005	0.013	0.004
ITGB1	P05556	TRUE	ITB1_HUMAN	a10b1 complex	CPI-SC0C9CBDD21	0.01	0.012	0.005	0.013	0.004
ITGB1	P05556	TRUE	ITB1_HUMAN	a10b1 complex	CPI-SC0BA1D5E00	0.01	0.012	0.005	0.013	0.004
ITGB1	P05556	TRUE	ITB1_HUMAN	a10b1 complex	CPI-SC0147A8A42	0.01	0.012	0.005	0.013	0.004
ITGB1	P05556	TRUE	ITB1_HUMAN	a10b1 complex	CPI-SC08938BB1C	0.01	0.012	0.005	0.013	0.004
ITGB1	P05556	TRUE	ITB1_HUMAN	a10b1 complex	CPI-SC02131C05A	0.01	0.012	0.005	0.013	0.004
ITGB1	P05556	TRUE	ITB1_HUMAN	a10b1 complex	CPI-SC0BF16A11C	0.01	0.012	0.005	0.013	0.004
ITGB1	P05556	TRUE	ITB1_HUMAN	a10b1 complex	CPI-SC06B4C6DD5	0.01	0.012	0.005	0.013	0.004
ITGB1	P05556	TRUE	ITB1_HUMAN	a11b1 complex	CPI-SC07E0348EF	0.004	0	0	0	0
ITGB1	P05556	TRUE	ITB1_HUMAN	a11b1 complex	CPI-SC0F7E26271	0.004	0	0	0	0
ITGB1	P05556	TRUE	ITB1_HUMAN	a11b1 complex	CPI-SC0CF621D48	0.004	0	0	0	0
ITGB1	P05556	TRUE	ITB1_HUMAN	a11b1 complex	CPI-SC0A8902C85	0.004	0	0	0	0
ITGB1	P05556	TRUE	ITB1_HUMAN	a11b1 complex	CPI-SC0A0532ADC	0.004	0	0	0	0
ITGB1	P05556	TRUE	ITB1_HUMAN	a11b1 complex	CPI-SC0CFF5E19D	0.004	0	0	0	0
ITGB1	P05556	TRUE	ITB1_HUMAN	a11b1 complex	CPI-SC0DF641DAA	0.004	0	0	0	0
ITGB1	P05556	TRUE	ITB1_HUMAN	a11b1 complex	CPI-SC0681D30FE	0.004	0	0	0	0
ITGB1	P05556	TRUE	ITB1_HUMAN	a11b1 complex	CPI-SC02017BE74	0.004	0	0	0	0
ITGB1	P05556	TRUE	ITB1_HUMAN	a11b1 complex	CPI-SC0861656EC	0.004	0	0	0	0
ITGB1	P05556	TRUE	ITB1_HUMAN	a11b1 complex	CPI-SC04085F9F9	0.004	0	0	0	0
ITGB1	P05556	TRUE	ITB1_HUMAN	a11b1 complex	CPI-SC0A54B5323	0.004	0	0	0	0
ITGB1	P05556	TRUE	ITB1_HUMAN	a11b1 complex	CPI-SC0CA323AE3	0.004	0	0	0	0
ITGB1	P05556	TRUE	ITB1_HUMAN	a11b1 complex	CPI-SC0CBC30AB7	0.004	0	0	0	0
ITGB1	P05556	TRUE	ITB1_HUMAN	a11b1 complex	CPI-SC0092846B0	0.004	0	0	0	0
ITGB1	P05556	TRUE	ITB1_HUMAN	a11b1 complex	CPI-SC08AF9CA91	0.004	0	0	0	0
ITGB1	P05556	TRUE	ITB1_HUMAN	a11b1 complex	CPI-SC07E958BDE	0.004	0	0	0	0
ITGB1	P05556	TRUE	ITB1_HUMAN	a11b1 complex	CPI-SC08CC68F11	0.004	0	0	0	0
ITGB1	P05556	TRUE	ITB1_HUMAN	a11b1 complex	CPI-SC0CE433AB8	0.004	0	0	0	0
ITGB1	P05556	TRUE	ITB1_HUMAN	a11b1 complex	CPI-SC03BFF1D95	0.004	0	0	0	0
ITGB1	P05556	TRUE	ITB1_HUMAN	a11b1 complex	CPI-SC03ADD2063	0.004	0	0	0	0
ITGB1	P05556	TRUE	ITB1_HUMAN	a11b1 complex	CPI-SC0082A7233	0.004	0	0	0	0
ITGB1	P05556	TRUE	ITB1_HUMAN	a11b1 complex	CPI-SC0674C647E	0.004	0	0	0	0
ITGB1	P05556	TRUE	ITB1_HUMAN	a11b1 complex	CPI-SC03D71E025	0.004	0	0	0	0
ITGB1	P05556	TRUE	ITB1_HUMAN	a11b1 complex	CPI-SC0DF986F22	0.004	0	0	0	0
ITGB1	P05556	TRUE	ITB1_HUMAN	a11b1 complex	CPI-SC060984F83	0.004	0	0	0	0
ITGB1	P05556	TRUE	ITB1_HUMAN	a11b1 complex	CPI-SC0014D5A6E	0.004	0	0	0	0
ITGB1	P05556	TRUE	ITB1_HUMAN	a11b1 complex	CPI-SC0B066E03C	0.004	0	0	0	0
ITGB1	P05556	TRUE	ITB1_HUMAN	a11b1 complex	CPI-SC0B4BD965C	0.004	0	0	0	0
ITGB1	P05556	TRUE	ITB1_HUMAN	a11b1 complex	CPI-SC0247E9ADB	0.004	0	0	0	0
ITGB1	P05556	TRUE	ITB1_HUMAN	a11b1 complex	CPI-SC0035F0B0F	0.004	0	0	0	0
ITGB1	P05556	TRUE	ITB1_HUMAN	a11b1 complex	CPI-SC06ACCFA52	0.004	0	0	0	0
ITGB1	P05556	TRUE	ITB1_HUMAN	a11b1 complex	CPI-SC069F9E62C	0.004	0	0	0	0
ITGB1	P05556	TRUE	ITB1_HUMAN	a11b1 complex	CPI-SC0D2BDC009	0.004	0	0	0	0
ITGB1	P05556	TRUE	ITB1_HUMAN	a11b1 complex	CPI-SC05F111D21	0.004	0	0	0	0
ITGB1	P05556	TRUE	ITB1_HUMAN	a11b1 complex	CPI-SC0BCD683D4	0.004	0	0	0	0
ITGB1	P05556	TRUE	ITB1_HUMAN	a11b1 complex	CPI-SC041215790	0.004	0	0	0	0
ITGB1	P05556	TRUE	ITB1_HUMAN	a11b1 complex	CPI-SC037C3901A	0.004	0	0	0	0
ITGB1	P05556	TRUE	ITB1_HUMAN	a11b1 complex	CPI-SC05B2AA866	0.004	0	0	0	0
ITGB1	P05556	TRUE	ITB1_HUMAN	a11b1 complex	CPI-SC051B1E9C4	0.004	0	0	0	0
ITGB1	P05556	TRUE	ITB1_HUMAN	a11b1 complex	CPI-SC0247375A7	0.004	0	0	0	0
ITGB1	P05556	TRUE	ITB1_HUMAN	a1b1 complex	CPI-SC0B808E56A	0.006	0.011	0.005	0.008	0.002
ITGB1	P05556	TRUE	ITB1_HUMAN	a1b1 complex	CPI-SC0F73E9099	0.006	0.011	0.005	0.008	0.002
ITGB1	P05556	TRUE	ITB1_HUMAN	a1b1 complex	CPI-SC016235D3A	0.006	0.011	0.005	0.008	0.002
ITGB1	P05556	TRUE	ITB1_HUMAN	a1b1 complex	CPI-SC0BC63F8C0	0.006	0.011	0.005	0.008	0.002
ITGB1	P05556	TRUE	ITB1_HUMAN	a1b1 complex	CPI-SC0672FBD31	0.006	0.011	0.005	0.008	0.002
ITGB1	P05556	TRUE	ITB1_HUMAN	a1b1 complex	CPI-SC0545E2502	0.006	0.011	0.005	0.008	0.002
ITGB1	P05556	TRUE	ITB1_HUMAN	a1b1 complex	CPI-SC006E22794	0.006	0.011	0.005	0.008	0.002
ITGB1	P05556	TRUE	ITB1_HUMAN	a1b1 complex	CPI-SC0458F68A5	0.006	0.011	0.005	0.008	0.002
ITGB1	P05556	TRUE	ITB1_HUMAN	a1b1 complex	CPI-SC06E5E0C83	0.006	0.011	0.005	0.008	0.002
ITGB1	P05556	TRUE	ITB1_HUMAN	a1b1 complex	CPI-SC09FDA4F45	0.006	0.011	0.005	0.008	0.002
ITGB1	P05556	TRUE	ITB1_HUMAN	a1b1 complex	CPI-SC0F4BC2909	0.006	0.011	0.005	0.008	0.002
ITGB1	P05556	TRUE	ITB1_HUMAN	a1b1 complex	CPI-SC0A8E69BC5	0.006	0.011	0.005	0.008	0.002
ITGB1	P05556	TRUE	ITB1_HUMAN	a1b1 complex	CPI-SC05B6D413B	0.006	0.011	0.005	0.008	0.002
ITGB1	P05556	TRUE	ITB1_HUMAN	a1b1 complex	CPI-SC05992FDC8	0.006	0.011	0.005	0.008	0.002
ITGB1	P05556	TRUE	ITB1_HUMAN	a1b1 complex	CPI-SC069F95780	0.006	0.011	0.005	0.008	0.002
ITGB1	P05556	TRUE	ITB1_HUMAN	a1b1 complex	CPI-SC0DAD29856	0.006	0.011	0.005	0.008	0.002
ITGB1	P05556	TRUE	ITB1_HUMAN	a1b1 complex	CPI-SC02F06FF62	0.006	0.011	0.005	0.008	0.002
ITGB1	P05556	TRUE	ITB1_HUMAN	a1b1 complex	CPI-SC0EC572716	0.006	0.011	0.005	0.008	0.002
ITGB1	P05556	TRUE	ITB1_HUMAN	a1b1 complex	CPI-SC0F8D27FBC	0.006	0.011	0.005	0.008	0.002
ITGB1	P05556	TRUE	ITB1_HUMAN	a1b1 complex	CPI-SC0EA3FC100	0.006	0.011	0.005	0.008	0.002
ITGB1	P05556	TRUE	ITB1_HUMAN	a1b1 complex	CPI-SC091173D82	0.006	0.011	0.005	0.008	0.002
ITGB1	P05556	TRUE	ITB1_HUMAN	a1b1 complex	CPI-SC07FB88720	0.006	0.011	0.005	0.008	0.002
ITGB1	P05556	TRUE	ITB1_HUMAN	a1b1 complex	CPI-SC035953E6B	0.006	0.011	0.005	0.008	0.002
ITGB1	P05556	TRUE	ITB1_HUMAN	a1b1 complex	CPI-SC01115AAD1	0.006	0.011	0.005	0.008	0.002
ITGB1	P05556	TRUE	ITB1_HUMAN	a1b1 complex	CPI-SC0BD4C290F	0.006	0.011	0.005	0.008	0.002
ITGB1	P05556	TRUE	ITB1_HUMAN	a1b1 complex	CPI-SC053BBE2B1	0.006	0.011	0.005	0.008	0.002
ITGB1	P05556	TRUE	ITB1_HUMAN	a1b1 complex	CPI-SC0DA5EFA18	0.006	0.011	0.005	0.008	0.002
ITGB1	P05556	TRUE	ITB1_HUMAN	a1b1 complex	CPI-SC0F778DC8E	0.006	0.011	0.005	0.008	0.002
ITGB1	P05556	TRUE	ITB1_HUMAN	a1b1 complex	CPI-SC0F590482E	0.006	0.011	0.005	0.008	0.002
ITGB1	P05556	TRUE	ITB1_HUMAN	a1b1 complex	CPI-SC0BA41B0D3	0.006	0.011	0.005	0.008	0.002
ITGB1	P05556	TRUE	ITB1_HUMAN	a1b1 complex	CPI-SC090DB3159	0.006	0.011	0.005	0.008	0.002
ITGB1	P05556	TRUE	ITB1_HUMAN	a1b1 complex	CPI-SC0FF018913	0.006	0.011	0.005	0.008	0.002
ITGB1	P05556	TRUE	ITB1_HUMAN	a1b1 complex	CPI-SC08BF895FC	0.006	0.011	0.005	0.008	0.002
ITGB1	P05556	TRUE	ITB1_HUMAN	a1b1 complex	CPI-SC0D7F33CFB	0.006	0.011	0.005	0.008	0.002
ITGB1	P05556	TRUE	ITB1_HUMAN	a1b1 complex	CPI-SC040B3EFBC	0.006	0.011	0.005	0.008	0.002
ITGB1	P05556	TRUE	ITB1_HUMAN	a1b1 complex	CPI-SC0EACF2D60	0.006	0.011	0.005	0.008	0.002
ITGB1	P05556	TRUE	ITB1_HUMAN	a1b1 complex	CPI-SC09C06C70F	0.006	0.011	0.005	0.008	0.002
ITGB1	P05556	TRUE	ITB1_HUMAN	a1b1 complex	CPI-SC004A436C5	0.006	0.011	0.005	0.008	0.002
ITGB1	P05556	TRUE	ITB1_HUMAN	a1b1 complex	CPI-SC00BE2EEE3	0.006	0.011	0.005	0.008	0.002
ITGB1	P05556	TRUE	ITB1_HUMAN	a1b1 complex	CPI-SC08AA91C84	0.006	0.011	0.005	0.008	0.002
ITGB1	P05556	TRUE	ITB1_HUMAN	a1b1 complex	CPI-SC0EAF80261	0.006	0.011	0.005	0.008	0.002
ITGB1	P05556	TRUE	ITB1_HUMAN	a2b1 complex	CPI-SC05D87F723	0.034	0.013	0.01	0.017	0.015
ITGB1	P05556	TRUE	ITB1_HUMAN	a2b1 complex	CPI-SC01EA4FF6B	0.034	0.013	0.01	0.017	0.015
ITGB1	P05556	TRUE	ITB1_HUMAN	a2b1 complex	CPI-SC036D78A43	0.034	0.013	0.01	0.017	0.015
ITGB1	P05556	TRUE	ITB1_HUMAN	a2b1 complex	CPI-SC054484F7B	0.034	0.013	0.01	0.017	0.015
ITGB1	P05556	TRUE	ITB1_HUMAN	a2b1 complex	CPI-SC02392F4AF	0.034	0.013	0.01	0.017	0.015
ITGB1	P05556	TRUE	ITB1_HUMAN	a2b1 complex	CPI-SC01FFC9392	0.034	0.013	0.01	0.017	0.015
ITGB1	P05556	TRUE	ITB1_HUMAN	a2b1 complex	CPI-SC0CA7B34A5	0.034	0.013	0.01	0.017	0.015
ITGB1	P05556	TRUE	ITB1_HUMAN	a2b1 complex	CPI-SC05CCF815E	0.034	0.013	0.01	0.017	0.015
ITGB1	P05556	TRUE	ITB1_HUMAN	a2b1 complex	CPI-SC07222A428	0.034	0.013	0.01	0.017	0.015
ITGB1	P05556	TRUE	ITB1_HUMAN	a2b1 complex	CPI-SC0FBFA176B	0.034	0.013	0.01	0.017	0.015
ITGB1	P05556	TRUE	ITB1_HUMAN	a2b1 complex	CPI-SC08D8A859F	0.034	0.013	0.01	0.017	0.015
ITGB1	P05556	TRUE	ITB1_HUMAN	a2b1 complex	CPI-SC0814068D9	0.034	0.013	0.01	0.017	0.015
ITGB1	P05556	TRUE	ITB1_HUMAN	a2b1 complex	CPI-SC0E4E54E13	0.034	0.013	0.01	0.017	0.015
ITGB1	P05556	TRUE	ITB1_HUMAN	a2b1 complex	CPI-SC08F797F90	0.034	0.013	0.01	0.017	0.015
ITGB1	P05556	TRUE	ITB1_HUMAN	a2b1 complex	CPI-SC035134F18	0.034	0.013	0.01	0.017	0.015
ITGB1	P05556	TRUE	ITB1_HUMAN	a2b1 complex	CPI-SC04B354AE3	0.034	0.013	0.01	0.017	0.015
ITGB1	P05556	TRUE	ITB1_HUMAN	a2b1 complex	CPI-SC0FC645961	0.034	0.013	0.01	0.017	0.015
ITGB1	P05556	TRUE	ITB1_HUMAN	a2b1 complex	CPI-SC058845C44	0.034	0.013	0.01	0.017	0.015
ITGB1	P05556	TRUE	ITB1_HUMAN	a2b1 complex	CPI-SC09C0B5D08	0.034	0.013	0.01	0.017	0.015
ITGB1	P05556	TRUE	ITB1_HUMAN	a2b1 complex	CPI-SC039D075C6	0.034	0.013	0.01	0.017	0.015
ITGB1	P05556	TRUE	ITB1_HUMAN	a2b1 complex	CPI-SC04B0064C4	0.034	0.013	0.01	0.017	0.015
ITGB1	P05556	TRUE	ITB1_HUMAN	a2b1 complex	CPI-SC03DD752AB	0.034	0.013	0.01	0.017	0.015
ITGB1	P05556	TRUE	ITB1_HUMAN	a2b1 complex	CPI-SC052A417CB	0.034	0.013	0.01	0.017	0.015
ITGB1	P05556	TRUE	ITB1_HUMAN	a2b1 complex	CPI-SC08A98E7D4	0.034	0.013	0.01	0.017	0.015
ITGB1	P05556	TRUE	ITB1_HUMAN	a2b1 complex	CPI-SC03C093767	0.034	0.013	0.01	0.017	0.015
ITGB1	P05556	TRUE	ITB1_HUMAN	a2b1 complex	CPI-SC0E0C50FCA	0.034	0.013	0.01	0.017	0.015
ITGB1	P05556	TRUE	ITB1_HUMAN	a2b1 complex	CPI-SC01E9FAC20	0.034	0.013	0.01	0.017	0.015
ITGB1	P05556	TRUE	ITB1_HUMAN	a2b1 complex	CPI-SC061137A41	0.034	0.013	0.01	0.017	0.015
ITGB1	P05556	TRUE	ITB1_HUMAN	a2b1 complex	CPI-SC01F1F24AA	0.034	0.013	0.01	0.017	0.015
ITGB1	P05556	TRUE	ITB1_HUMAN	a2b1 complex	CPI-SC08226CD3B	0.034	0.013	0.01	0.017	0.015
ITGB1	P05556	TRUE	ITB1_HUMAN	a2b1 complex	CPI-SC0ADD7BEF0	0.034	0.013	0.01	0.017	0.015
ITGB1	P05556	TRUE	ITB1_HUMAN	a2b1 complex	CPI-SC0EB600CAC	0.034	0.013	0.01	0.017	0.015
ITGB1	P05556	TRUE	ITB1_HUMAN	a2b1 complex	CPI-SC083EDDA21	0.034	0.013	0.01	0.017	0.015
ITGB1	P05556	TRUE	ITB1_HUMAN	a2b1 complex	CPI-SC0CCF30377	0.034	0.013	0.01	0.017	0.015
ITGB1	P05556	TRUE	ITB1_HUMAN	a2b1 complex	CPI-SC0CE6F5084	0.034	0.013	0.01	0.017	0.015
ITGB1	P05556	TRUE	ITB1_HUMAN	a2b1 complex	CPI-SC09DE07794	0.034	0.013	0.01	0.017	0.015
ITGB1	P05556	TRUE	ITB1_HUMAN	a2b1 complex	CPI-SC0AD6D8724	0.034	0.013	0.01	0.017	0.015
ITGB1	P05556	TRUE	ITB1_HUMAN	a2b1 complex	CPI-SC040C26CBD	0.034	0.013	0.01	0.017	0.015
ITGB1	P05556	TRUE	ITB1_HUMAN	a2b1 complex	CPI-SC0F300DE24	0.034	0.013	0.01	0.017	0.015
ITGB1	P05556	TRUE	ITB1_HUMAN	a2b1 complex	CPI-SC00064A9CE	0.034	0.013	0.01	0.017	0.015
ITGB1	P05556	TRUE	ITB1_HUMAN	a2b1 complex	CPI-SC06873D10F	0.034	0.013	0.01	0.017	0.015
ITGB1	P05556	TRUE	ITB1_HUMAN	a2b1 complex	CPI-SC0E3784FFB	0.034	0.013	0.01	0.017	0.015
ITGB1	P05556	TRUE	ITB1_HUMAN	a2b1 complex	CPI-SC0D9B795CC	0.034	0.013	0.01	0.017	0.015
ITGB1	P05556	TRUE	ITB1_HUMAN	a3b1 complex	CPI-SC04F2478E9	0.016	0.002	0.026	0.003	0.007
ITGB1	P05556	TRUE	ITB1_HUMAN	a3b1 complex	CPI-SC02BFEEC8A	0.016	0.002	0.026	0.003	0.007
ITGB1	P05556	TRUE	ITB1_HUMAN	a3b1 complex	CPI-SC0ED0520DD	0.016	0.002	0.026	0.003	0.007
ITGB1	P05556	TRUE	ITB1_HUMAN	a3b1 complex	CPI-SC09938698A	0.016	0.002	0.026	0.003	0.007
ITGB1	P05556	TRUE	ITB1_HUMAN	a4b1 complex	CPI-SC06364D669	0.813	0.004	0.251	0.018	0.032
ITGB1	P05556	TRUE	ITB1_HUMAN	a4b1 complex	CPI-SC07BE7830D	0.813	0.004	0.251	0.018	0.032
ITGB1	P05556	TRUE	ITB1_HUMAN	a4b1 complex	CPI-SC0BC542ACC	0.813	0.004	0.251	0.018	0.032
ITGB1	P05556	TRUE	ITB1_HUMAN	a4b1 complex	CPI-SC0E9C058EB	0.813	0.004	0.251	0.018	0.032
ITGB1	P05556	TRUE	ITB1_HUMAN	a4b1 complex	CPI-SC0A9EB628A	0.813	0.004	0.251	0.018	0.032
ITGB1	P05556	TRUE	ITB1_HUMAN	a4b1 complex	CPI-SC070D5A96F	0.813	0.004	0.251	0.018	0.032
ITGB1	P05556	TRUE	ITB1_HUMAN	a5b1 complex	CPI-SC08B2AD7C6	0.202	0.246	0.134	0.175	0.073
ITGB1	P05556	TRUE	ITB1_HUMAN	a5b1 complex	CPI-SC0C8B4C056	0.202	0.246	0.134	0.175	0.073
ITGB1	P05556	TRUE	ITB1_HUMAN	a5b1 complex	CPI-SC0592EC3D0	0.202	0.246	0.134	0.175	0.073
ITGB1	P05556	TRUE	ITB1_HUMAN	a5b1 complex	CPI-SC058F72F90	0.202	0.246	0.134	0.175	0.073
ITGB1	P05556	TRUE	ITB1_HUMAN	a6b1 complex	CPI-SC0EEF3A379	0.32	0.091	0.233	0.14	0.075
ITGB1	P05556	TRUE	ITB1_HUMAN	a7b1 complex	CPI-SC0A2FE9693	0.012	0.008	0	0.005	0.009
ITGB1	P05556	TRUE	ITB1_HUMAN	a8b1 complex	CPI-SC092C3E4DF	0	0.005	0.005	0.006	0.006
ITGB1	P05556	TRUE	ITB1_HUMAN	a8b1 complex	CPI-SC01195CB48	0	0.005	0.005	0.006	0.006
ITGB1	P05556	TRUE	ITB1_HUMAN	a9b1 complex	CPI-SC01AB9BED7	0.303	0.25	0.234	0.462	0.132
ITGB1	P05556	TRUE	ITB1_HUMAN	a9b1 complex	CPI-SC056BF6CBB	0.303	0.25	0.234	0.462	0.132
ITGB1	P05556	TRUE	ITB1_HUMAN	a9b1 complex	CPI-SC062D34C2A	0.303	0.25	0.234	0.462	0.132
ITGB1	P05556	TRUE	ITB1_HUMAN	aVb1 complex	CPI-SC096929DB0	0.95	0.649	0.923	0.739	0.677
ITGA10	O75578	TRUE	ITA10_HUMAN	a10b1 complex	CPI-SC01C699B73	0.01	0.012	0.005	0.013	0.004
ITGA10	O75578	TRUE	ITA10_HUMAN	a10b1 complex	CPI-SC07ECBFCA7	0.01	0.012	0.005	0.013	0.004
ITGA10	O75578	TRUE	ITA10_HUMAN	a10b1 complex	CPI-SC0DA298BEC	0.01	0.012	0.005	0.013	0.004
ITGA10	O75578	TRUE	ITA10_HUMAN	a10b1 complex	CPI-SC067433F6B	0.01	0.012	0.005	0.013	0.004
ITGA10	O75578	TRUE	ITA10_HUMAN	a10b1 complex	CPI-SC0B6F1A278	0.01	0.012	0.005	0.013	0.004
ITGA10	O75578	TRUE	ITA10_HUMAN	a10b1 complex	CPI-SC0D19BAF15	0.01	0.012	0.005	0.013	0.004
ITGA10	O75578	TRUE	ITA10_HUMAN	a10b1 complex	CPI-SC0F516B854	0.01	0.012	0.005	0.013	0.004
ITGA10	O75578	TRUE	ITA10_HUMAN	a10b1 complex	CPI-SC011F01833	0.01	0.012	0.005	0.013	0.004
ITGA10	O75578	TRUE	ITA10_HUMAN	a10b1 complex	CPI-SC0FA79E269	0.01	0.012	0.005	0.013	0.004
ITGA10	O75578	TRUE	ITA10_HUMAN	a10b1 complex	CPI-SC04936738A	0.01	0.012	0.005	0.013	0.004
ITGA10	O75578	TRUE	ITA10_HUMAN	a10b1 complex	CPI-SC02B111AB0	0.01	0.012	0.005	0.013	0.004
ITGA10	O75578	TRUE	ITA10_HUMAN	a10b1 complex	CPI-SC0CE851065	0.01	0.012	0.005	0.013	0.004
ITGA10	O75578	TRUE	ITA10_HUMAN	a10b1 complex	CPI-SC0D6C777F2	0.01	0.012	0.005	0.013	0.004
ITGA10	O75578	TRUE	ITA10_HUMAN	a10b1 complex	CPI-SC0F74C069F	0.01	0.012	0.005	0.013	0.004
ITGA10	O75578	TRUE	ITA10_HUMAN	a10b1 complex	CPI-SC041DEF0FB	0.01	0.012	0.005	0.013	0.004
ITGA10	O75578	TRUE	ITA10_HUMAN	a10b1 complex	CPI-SC0C907A888	0.01	0.012	0.005	0.013	0.004
ITGA10	O75578	TRUE	ITA10_HUMAN	a10b1 complex	CPI-SC08B1D5269	0.01	0.012	0.005	0.013	0.004
ITGA10	O75578	TRUE	ITA10_HUMAN	a10b1 complex	CPI-SC0F8101D41	0.01	0.012	0.005	0.013	0.004
ITGA10	O75578	TRUE	ITA10_HUMAN	a10b1 complex	CPI-SC087556B01	0.01	0.012	0.005	0.013	0.004
ITGA10	O75578	TRUE	ITA10_HUMAN	a10b1 complex	CPI-SC08E75294D	0.01	0.012	0.005	0.013	0.004
ITGA10	O75578	TRUE	ITA10_HUMAN	a10b1 complex	CPI-SC0017F527E	0.01	0.012	0.005	0.013	0.004
ITGA10	O75578	TRUE	ITA10_HUMAN	a10b1 complex	CPI-SC00C0800EB	0.01	0.012	0.005	0.013	0.004
ITGA10	O75578	TRUE	ITA10_HUMAN	a10b1 complex	CPI-SC0A3F146C2	0.01	0.012	0.005	0.013	0.004
ITGA10	O75578	TRUE	ITA10_HUMAN	a10b1 complex	CPI-SC008F4294F	0.01	0.012	0.005	0.013	0.004
ITGA10	O75578	TRUE	ITA10_HUMAN	a10b1 complex	CPI-SC0A199B69E	0.01	0.012	0.005	0.013	0.004
ITGA10	O75578	TRUE	ITA10_HUMAN	a10b1 complex	CPI-SC015980AEB	0.01	0.012	0.005	0.013	0.004
ITGA10	O75578	TRUE	ITA10_HUMAN	a10b1 complex	CPI-SC0F94B2CF9	0.01	0.012	0.005	0.013	0.004
ITGA10	O75578	TRUE	ITA10_HUMAN	a10b1 complex	CPI-SC05565E8CE	0.01	0.012	0.005	0.013	0.004
ITGA10	O75578	TRUE	ITA10_HUMAN	a10b1 complex	CPI-SC0517A327B	0.01	0.012	0.005	0.013	0.004
ITGA10	O75578	TRUE	ITA10_HUMAN	a10b1 complex	CPI-SC067EE23E1	0.01	0.012	0.005	0.013	0.004
ITGA10	O75578	TRUE	ITA10_HUMAN	a10b1 complex	CPI-SC09DFB2ACA	0.01	0.012	0.005	0.013	0.004
ITGA10	O75578	TRUE	ITA10_HUMAN	a10b1 complex	CPI-SC090311934	0.01	0.012	0.005	0.013	0.004
ITGA10	O75578	TRUE	ITA10_HUMAN	a10b1 complex	CPI-SC05D8C0EF5	0.01	0.012	0.005	0.013	0.004
ITGA10	O75578	TRUE	ITA10_HUMAN	a10b1 complex	CPI-SC0725E3A76	0.01	0.012	0.005	0.013	0.004
ITGA10	O75578	TRUE	ITA10_HUMAN	a10b1 complex	CPI-SC0C9CBDD21	0.01	0.012	0.005	0.013	0.004
ITGA10	O75578	TRUE	ITA10_HUMAN	a10b1 complex	CPI-SC0BA1D5E00	0.01	0.012	0.005	0.013	0.004
ITGA10	O75578	TRUE	ITA10_HUMAN	a10b1 complex	CPI-SC0147A8A42	0.01	0.012	0.005	0.013	0.004
ITGA10	O75578	TRUE	ITA10_HUMAN	a10b1 complex	CPI-SC08938BB1C	0.01	0.012	0.005	0.013	0.004
ITGA10	O75578	TRUE	ITA10_HUMAN	a10b1 complex	CPI-SC02131C05A	0.01	0.012	0.005	0.013	0.004
ITGA10	O75578	TRUE	ITA10_HUMAN	a10b1 complex	CPI-SC0BF16A11C	0.01	0.012	0.005	0.013	0.004
ITGA10	O75578	TRUE	ITA10_HUMAN	a10b1 complex	CPI-SC06B4C6DD5	0.01	0.012	0.005	0.013	0.004
ITGA11	Q9UKX5	TRUE	ITA11_HUMAN	a11b1 complex	CPI-SC07E0348EF	0.004	0	0	0	0
ITGA11	Q9UKX5	TRUE	ITA11_HUMAN	a11b1 complex	CPI-SC0F7E26271	0.004	0	0	0	0
ITGA11	Q9UKX5	TRUE	ITA11_HUMAN	a11b1 complex	CPI-SC0CF621D48	0.004	0	0	0	0
ITGA11	Q9UKX5	TRUE	ITA11_HUMAN	a11b1 complex	CPI-SC0A8902C85	0.004	0	0	0	0
ITGA11	Q9UKX5	TRUE	ITA11_HUMAN	a11b1 complex	CPI-SC0A0532ADC	0.004	0	0	0	0
ITGA11	Q9UKX5	TRUE	ITA11_HUMAN	a11b1 complex	CPI-SC0CFF5E19D	0.004	0	0	0	0
ITGA11	Q9UKX5	TRUE	ITA11_HUMAN	a11b1 complex	CPI-SC0DF641DAA	0.004	0	0	0	0
ITGA11	Q9UKX5	TRUE	ITA11_HUMAN	a11b1 complex	CPI-SC0681D30FE	0.004	0	0	0	0
ITGA11	Q9UKX5	TRUE	ITA11_HUMAN	a11b1 complex	CPI-SC02017BE74	0.004	0	0	0	0
ITGA11	Q9UKX5	TRUE	ITA11_HUMAN	a11b1 complex	CPI-SC0861656EC	0.004	0	0	0	0
ITGA11	Q9UKX5	TRUE	ITA11_HUMAN	a11b1 complex	CPI-SC04085F9F9	0.004	0	0	0	0
ITGA11	Q9UKX5	TRUE	ITA11_HUMAN	a11b1 complex	CPI-SC0A54B5323	0.004	0	0	0	0
ITGA11	Q9UKX5	TRUE	ITA11_HUMAN	a11b1 complex	CPI-SC0CA323AE3	0.004	0	0	0	0
ITGA11	Q9UKX5	TRUE	ITA11_HUMAN	a11b1 complex	CPI-SC0CBC30AB7	0.004	0	0	0	0
ITGA11	Q9UKX5	TRUE	ITA11_HUMAN	a11b1 complex	CPI-SC0092846B0	0.004	0	0	0	0
ITGA11	Q9UKX5	TRUE	ITA11_HUMAN	a11b1 complex	CPI-SC08AF9CA91	0.004	0	0	0	0
ITGA11	Q9UKX5	TRUE	ITA11_HUMAN	a11b1 complex	CPI-SC07E958BDE	0.004	0	0	0	0
ITGA11	Q9UKX5	TRUE	ITA11_HUMAN	a11b1 complex	CPI-SC08CC68F11	0.004	0	0	0	0
ITGA11	Q9UKX5	TRUE	ITA11_HUMAN	a11b1 complex	CPI-SC0CE433AB8	0.004	0	0	0	0
ITGA11	Q9UKX5	TRUE	ITA11_HUMAN	a11b1 complex	CPI-SC03BFF1D95	0.004	0	0	0	0
ITGA11	Q9UKX5	TRUE	ITA11_HUMAN	a11b1 complex	CPI-SC03ADD2063	0.004	0	0	0	0
ITGA11	Q9UKX5	TRUE	ITA11_HUMAN	a11b1 complex	CPI-SC0082A7233	0.004	0	0	0	0
ITGA11	Q9UKX5	TRUE	ITA11_HUMAN	a11b1 complex	CPI-SC0674C647E	0.004	0	0	0	0
ITGA11	Q9UKX5	TRUE	ITA11_HUMAN	a11b1 complex	CPI-SC03D71E025	0.004	0	0	0	0
ITGA11	Q9UKX5	TRUE	ITA11_HUMAN	a11b1 complex	CPI-SC0DF986F22	0.004	0	0	0	0
ITGA11	Q9UKX5	TRUE	ITA11_HUMAN	a11b1 complex	CPI-SC060984F83	0.004	0	0	0	0
ITGA11	Q9UKX5	TRUE	ITA11_HUMAN	a11b1 complex	CPI-SC0014D5A6E	0.004	0	0	0	0
ITGA11	Q9UKX5	TRUE	ITA11_HUMAN	a11b1 complex	CPI-SC0B066E03C	0.004	0	0	0	0
ITGA11	Q9UKX5	TRUE	ITA11_HUMAN	a11b1 complex	CPI-SC0B4BD965C	0.004	0	0	0	0
ITGA11	Q9UKX5	TRUE	ITA11_HUMAN	a11b1 complex	CPI-SC0247E9ADB	0.004	0	0	0	0
ITGA11	Q9UKX5	TRUE	ITA11_HUMAN	a11b1 complex	CPI-SC0035F0B0F	0.004	0	0	0	0
ITGA11	Q9UKX5	TRUE	ITA11_HUMAN	a11b1 complex	CPI-SC06ACCFA52	0.004	0	0	0	0
ITGA11	Q9UKX5	TRUE	ITA11_HUMAN	a11b1 complex	CPI-SC069F9E62C	0.004	0	0	0	0
ITGA11	Q9UKX5	TRUE	ITA11_HUMAN	a11b1 complex	CPI-SC0D2BDC009	0.004	0	0	0	0
ITGA11	Q9UKX5	TRUE	ITA11_HUMAN	a11b1 complex	CPI-SC05F111D21	0.004	0	0	0	0
ITGA11	Q9UKX5	TRUE	ITA11_HUMAN	a11b1 complex	CPI-SC0BCD683D4	0.004	0	0	0	0
ITGA11	Q9UKX5	TRUE	ITA11_HUMAN	a11b1 complex	CPI-SC041215790	0.004	0	0	0	0
ITGA11	Q9UKX5	TRUE	ITA11_HUMAN	a11b1 complex	CPI-SC037C3901A	0.004	0	0	0	0
ITGA11	Q9UKX5	TRUE	ITA11_HUMAN	a11b1 complex	CPI-SC05B2AA866	0.004	0	0	0	0
ITGA11	Q9UKX5	TRUE	ITA11_HUMAN	a11b1 complex	CPI-SC051B1E9C4	0.004	0	0	0	0
ITGA11	Q9UKX5	TRUE	ITA11_HUMAN	a11b1 complex	CPI-SC0247375A7	0.004	0	0	0	0
ITGA1	P56199	TRUE	ITA1_HUMAN	a1b1 complex	CPI-SC0B808E56A	0.006	0.011	0.005	0.008	0.002
ITGA1	P56199	TRUE	ITA1_HUMAN	a1b1 complex	CPI-SC0F73E9099	0.006	0.011	0.005	0.008	0.002
ITGA1	P56199	TRUE	ITA1_HUMAN	a1b1 complex	CPI-SC016235D3A	0.006	0.011	0.005	0.008	0.002
ITGA1	P56199	TRUE	ITA1_HUMAN	a1b1 complex	CPI-SC0BC63F8C0	0.006	0.011	0.005	0.008	0.002
ITGA1	P56199	TRUE	ITA1_HUMAN	a1b1 complex	CPI-SC0672FBD31	0.006	0.011	0.005	0.008	0.002
ITGA1	P56199	TRUE	ITA1_HUMAN	a1b1 complex	CPI-SC0545E2502	0.006	0.011	0.005	0.008	0.002
ITGA1	P56199	TRUE	ITA1_HUMAN	a1b1 complex	CPI-SC006E22794	0.006	0.011	0.005	0.008	0.002
ITGA1	P56199	TRUE	ITA1_HUMAN	a1b1 complex	CPI-SC0458F68A5	0.006	0.011	0.005	0.008	0.002
ITGA1	P56199	TRUE	ITA1_HUMAN	a1b1 complex	CPI-SC06E5E0C83	0.006	0.011	0.005	0.008	0.002
ITGA1	P56199	TRUE	ITA1_HUMAN	a1b1 complex	CPI-SC09FDA4F45	0.006	0.011	0.005	0.008	0.002
ITGA1	P56199	TRUE	ITA1_HUMAN	a1b1 complex	CPI-SC0F4BC2909	0.006	0.011	0.005	0.008	0.002
ITGA1	P56199	TRUE	ITA1_HUMAN	a1b1 complex	CPI-SC0A8E69BC5	0.006	0.011	0.005	0.008	0.002
ITGA1	P56199	TRUE	ITA1_HUMAN	a1b1 complex	CPI-SC05B6D413B	0.006	0.011	0.005	0.008	0.002
ITGA1	P56199	TRUE	ITA1_HUMAN	a1b1 complex	CPI-SC05992FDC8	0.006	0.011	0.005	0.008	0.002
ITGA1	P56199	TRUE	ITA1_HUMAN	a1b1 complex	CPI-SC069F95780	0.006	0.011	0.005	0.008	0.002
ITGA1	P56199	TRUE	ITA1_HUMAN	a1b1 complex	CPI-SC0DAD29856	0.006	0.011	0.005	0.008	0.002
ITGA1	P56199	TRUE	ITA1_HUMAN	a1b1 complex	CPI-SC02F06FF62	0.006	0.011	0.005	0.008	0.002
ITGA1	P56199	TRUE	ITA1_HUMAN	a1b1 complex	CPI-SC0EC572716	0.006	0.011	0.005	0.008	0.002
ITGA1	P56199	TRUE	ITA1_HUMAN	a1b1 complex	CPI-SC0F8D27FBC	0.006	0.011	0.005	0.008	0.002
ITGA1	P56199	TRUE	ITA1_HUMAN	a1b1 complex	CPI-SC0EA3FC100	0.006	0.011	0.005	0.008	0.002
ITGA1	P56199	TRUE	ITA1_HUMAN	a1b1 complex	CPI-SC091173D82	0.006	0.011	0.005	0.008	0.002
ITGA1	P56199	TRUE	ITA1_HUMAN	a1b1 complex	CPI-SC07FB88720	0.006	0.011	0.005	0.008	0.002
ITGA1	P56199	TRUE	ITA1_HUMAN	a1b1 complex	CPI-SC035953E6B	0.006	0.011	0.005	0.008	0.002
ITGA1	P56199	TRUE	ITA1_HUMAN	a1b1 complex	CPI-SC01115AAD1	0.006	0.011	0.005	0.008	0.002
ITGA1	P56199	TRUE	ITA1_HUMAN	a1b1 complex	CPI-SC0BD4C290F	0.006	0.011	0.005	0.008	0.002
ITGA1	P56199	TRUE	ITA1_HUMAN	a1b1 complex	CPI-SC053BBE2B1	0.006	0.011	0.005	0.008	0.002
ITGA1	P56199	TRUE	ITA1_HUMAN	a1b1 complex	CPI-SC0DA5EFA18	0.006	0.011	0.005	0.008	0.002
ITGA1	P56199	TRUE	ITA1_HUMAN	a1b1 complex	CPI-SC0F778DC8E	0.006	0.011	0.005	0.008	0.002
ITGA1	P56199	TRUE	ITA1_HUMAN	a1b1 complex	CPI-SC0F590482E	0.006	0.011	0.005	0.008	0.002
ITGA1	P56199	TRUE	ITA1_HUMAN	a1b1 complex	CPI-SC0BA41B0D3	0.006	0.011	0.005	0.008	0.002
ITGA1	P56199	TRUE	ITA1_HUMAN	a1b1 complex	CPI-SC090DB3159	0.006	0.011	0.005	0.008	0.002
ITGA1	P56199	TRUE	ITA1_HUMAN	a1b1 complex	CPI-SC0FF018913	0.006	0.011	0.005	0.008	0.002
ITGA1	P56199	TRUE	ITA1_HUMAN	a1b1 complex	CPI-SC08BF895FC	0.006	0.011	0.005	0.008	0.002
ITGA1	P56199	TRUE	ITA1_HUMAN	a1b1 complex	CPI-SC0D7F33CFB	0.006	0.011	0.005	0.008	0.002
ITGA1	P56199	TRUE	ITA1_HUMAN	a1b1 complex	CPI-SC040B3EFBC	0.006	0.011	0.005	0.008	0.002
ITGA1	P56199	TRUE	ITA1_HUMAN	a1b1 complex	CPI-SC0EACF2D60	0.006	0.011	0.005	0.008	0.002
ITGA1	P56199	TRUE	ITA1_HUMAN	a1b1 complex	CPI-SC09C06C70F	0.006	0.011	0.005	0.008	0.002
ITGA1	P56199	TRUE	ITA1_HUMAN	a1b1 complex	CPI-SC004A436C5	0.006	0.011	0.005	0.008	0.002
ITGA1	P56199	TRUE	ITA1_HUMAN	a1b1 complex	CPI-SC00BE2EEE3	0.006	0.011	0.005	0.008	0.002
ITGA1	P56199	TRUE	ITA1_HUMAN	a1b1 complex	CPI-SC08AA91C84	0.006	0.011	0.005	0.008	0.002
ITGA1	P56199	TRUE	ITA1_HUMAN	a1b1 complex	CPI-SC0EAF80261	0.006	0.011	0.005	0.008	0.002
ITGA2B	P08514	TRUE	ITA2B_HUMAN	a2Bb3 complex	CPI-SC08B6B74FB	0.004	0.003	0.015	0.005	0
ITGA2B	P08514	TRUE	ITA2B_HUMAN	a2Bb3 complex	CPI-SC0200AC9E3	0.004	0.003	0.015	0.005	0
ITGA2B	P08514	TRUE	ITA2B_HUMAN	a2Bb3 complex	CPI-SC0974B60B7	0.004	0.003	0.015	0.005	0
ITGB3	P05106	TRUE	ITB3_HUMAN	a2Bb3 complex	CPI-SC08B6B74FB	0.004	0.003	0.015	0.005	0
ITGB3	P05106	TRUE	ITB3_HUMAN	a2Bb3 complex	CPI-SC0200AC9E3	0.004	0.003	0.015	0.005	0
ITGB3	P05106	TRUE	ITB3_HUMAN	a2Bb3 complex	CPI-SC0974B60B7	0.004	0.003	0.015	0.005	0
ITGB3	P05106	TRUE	ITB3_HUMAN	aVb3 complex	CPI-SC090855C8E	0.106	0.077	0.027	0.077	0.033
ITGB3	P05106	TRUE	ITB3_HUMAN	aVb3 complex	CPI-SC0B9199C7F	0.106	0.077	0.027	0.077	0.033
ITGB3	P05106	TRUE	ITB3_HUMAN	aVb3 complex	CPI-SC0755598EE	0.106	0.077	0.027	0.077	0.033
ITGB3	P05106	TRUE	ITB3_HUMAN	aVb3 complex	CPI-SC044E3F9B6	0.106	0.077	0.027	0.077	0.033
ITGB3	P05106	TRUE	ITB3_HUMAN	aVb3 complex	CPI-SC0988E0218	0.106	0.077	0.027	0.077	0.033
ITGB3	P05106	TRUE	ITB3_HUMAN	aVb3 complex	CPI-SC0E2D0DC4B	0.106	0.077	0.027	0.077	0.033
ITGB3	P05106	TRUE	ITB3_HUMAN	aVb3 complex	CPI-SC00756BB93	0.106	0.077	0.027	0.077	0.033
ITGB3	P05106	TRUE	ITB3_HUMAN	aVb3 complex	CPI-SC0E1037D03	0.106	0.077	0.027	0.077	0.033
ITGB3	P05106	TRUE	ITB3_HUMAN	aVb3 complex	CPI-SC02E74AFA5	0.106	0.077	0.027	0.077	0.033
ITGB3	P05106	TRUE	ITB3_HUMAN	aVb3 complex	CPI-SC0A58E6695	0.106	0.077	0.027	0.077	0.033
ITGB3	P05106	TRUE	ITB3_HUMAN	aVb3 complex	CPI-SC06525B099	0.106	0.077	0.027	0.077	0.033
ITGB3	P05106	TRUE	ITB3_HUMAN	aVb3 complex	CPI-SC095A2C115	0.106	0.077	0.027	0.077	0.033
ITGB3	P05106	TRUE	ITB3_HUMAN	aVb3 complex	CPI-SC0EFCE145F	0.106	0.077	0.027	0.077	0.033
ITGA2	P17301	TRUE	ITA2_HUMAN	a2b1 complex	CPI-SC05D87F723	0.034	0.013	0.01	0.017	0.015
ITGA2	P17301	TRUE	ITA2_HUMAN	a2b1 complex	CPI-SC01EA4FF6B	0.034	0.013	0.01	0.017	0.015
ITGA2	P17301	TRUE	ITA2_HUMAN	a2b1 complex	CPI-SC036D78A43	0.034	0.013	0.01	0.017	0.015
ITGA2	P17301	TRUE	ITA2_HUMAN	a2b1 complex	CPI-SC054484F7B	0.034	0.013	0.01	0.017	0.015
ITGA2	P17301	TRUE	ITA2_HUMAN	a2b1 complex	CPI-SC02392F4AF	0.034	0.013	0.01	0.017	0.015
ITGA2	P17301	TRUE	ITA2_HUMAN	a2b1 complex	CPI-SC01FFC9392	0.034	0.013	0.01	0.017	0.015
ITGA2	P17301	TRUE	ITA2_HUMAN	a2b1 complex	CPI-SC0CA7B34A5	0.034	0.013	0.01	0.017	0.015
ITGA2	P17301	TRUE	ITA2_HUMAN	a2b1 complex	CPI-SC05CCF815E	0.034	0.013	0.01	0.017	0.015
ITGA2	P17301	TRUE	ITA2_HUMAN	a2b1 complex	CPI-SC07222A428	0.034	0.013	0.01	0.017	0.015
ITGA2	P17301	TRUE	ITA2_HUMAN	a2b1 complex	CPI-SC0FBFA176B	0.034	0.013	0.01	0.017	0.015
ITGA2	P17301	TRUE	ITA2_HUMAN	a2b1 complex	CPI-SC08D8A859F	0.034	0.013	0.01	0.017	0.015
ITGA2	P17301	TRUE	ITA2_HUMAN	a2b1 complex	CPI-SC0814068D9	0.034	0.013	0.01	0.017	0.015
ITGA2	P17301	TRUE	ITA2_HUMAN	a2b1 complex	CPI-SC0E4E54E13	0.034	0.013	0.01	0.017	0.015
ITGA2	P17301	TRUE	ITA2_HUMAN	a2b1 complex	CPI-SC08F797F90	0.034	0.013	0.01	0.017	0.015
ITGA2	P17301	TRUE	ITA2_HUMAN	a2b1 complex	CPI-SC035134F18	0.034	0.013	0.01	0.017	0.015
ITGA2	P17301	TRUE	ITA2_HUMAN	a2b1 complex	CPI-SC04B354AE3	0.034	0.013	0.01	0.017	0.015
ITGA2	P17301	TRUE	ITA2_HUMAN	a2b1 complex	CPI-SC0FC645961	0.034	0.013	0.01	0.017	0.015
ITGA2	P17301	TRUE	ITA2_HUMAN	a2b1 complex	CPI-SC058845C44	0.034	0.013	0.01	0.017	0.015
ITGA2	P17301	TRUE	ITA2_HUMAN	a2b1 complex	CPI-SC09C0B5D08	0.034	0.013	0.01	0.017	0.015
ITGA2	P17301	TRUE	ITA2_HUMAN	a2b1 complex	CPI-SC039D075C6	0.034	0.013	0.01	0.017	0.015
ITGA2	P17301	TRUE	ITA2_HUMAN	a2b1 complex	CPI-SC04B0064C4	0.034	0.013	0.01	0.017	0.015
ITGA2	P17301	TRUE	ITA2_HUMAN	a2b1 complex	CPI-SC03DD752AB	0.034	0.013	0.01	0.017	0.015
ITGA2	P17301	TRUE	ITA2_HUMAN	a2b1 complex	CPI-SC052A417CB	0.034	0.013	0.01	0.017	0.015
ITGA2	P17301	TRUE	ITA2_HUMAN	a2b1 complex	CPI-SC08A98E7D4	0.034	0.013	0.01	0.017	0.015
ITGA2	P17301	TRUE	ITA2_HUMAN	a2b1 complex	CPI-SC03C093767	0.034	0.013	0.01	0.017	0.015
ITGA2	P17301	TRUE	ITA2_HUMAN	a2b1 complex	CPI-SC0E0C50FCA	0.034	0.013	0.01	0.017	0.015
ITGA2	P17301	TRUE	ITA2_HUMAN	a2b1 complex	CPI-SC01E9FAC20	0.034	0.013	0.01	0.017	0.015
ITGA2	P17301	TRUE	ITA2_HUMAN	a2b1 complex	CPI-SC061137A41	0.034	0.013	0.01	0.017	0.015
ITGA2	P17301	TRUE	ITA2_HUMAN	a2b1 complex	CPI-SC01F1F24AA	0.034	0.013	0.01	0.017	0.015
ITGA2	P17301	TRUE	ITA2_HUMAN	a2b1 complex	CPI-SC08226CD3B	0.034	0.013	0.01	0.017	0.015
ITGA2	P17301	TRUE	ITA2_HUMAN	a2b1 complex	CPI-SC0ADD7BEF0	0.034	0.013	0.01	0.017	0.015
ITGA2	P17301	TRUE	ITA2_HUMAN	a2b1 complex	CPI-SC0EB600CAC	0.034	0.013	0.01	0.017	0.015
ITGA2	P17301	TRUE	ITA2_HUMAN	a2b1 complex	CPI-SC083EDDA21	0.034	0.013	0.01	0.017	0.015
ITGA2	P17301	TRUE	ITA2_HUMAN	a2b1 complex	CPI-SC0CCF30377	0.034	0.013	0.01	0.017	0.015
ITGA2	P17301	TRUE	ITA2_HUMAN	a2b1 complex	CPI-SC0CE6F5084	0.034	0.013	0.01	0.017	0.015
ITGA2	P17301	TRUE	ITA2_HUMAN	a2b1 complex	CPI-SC09DE07794	0.034	0.013	0.01	0.017	0.015
ITGA2	P17301	TRUE	ITA2_HUMAN	a2b1 complex	CPI-SC0AD6D8724	0.034	0.013	0.01	0.017	0.015
ITGA2	P17301	TRUE	ITA2_HUMAN	a2b1 complex	CPI-SC040C26CBD	0.034	0.013	0.01	0.017	0.015
ITGA2	P17301	TRUE	ITA2_HUMAN	a2b1 complex	CPI-SC0F300DE24	0.034	0.013	0.01	0.017	0.015
ITGA2	P17301	TRUE	ITA2_HUMAN	a2b1 complex	CPI-SC00064A9CE	0.034	0.013	0.01	0.017	0.015
ITGA2	P17301	TRUE	ITA2_HUMAN	a2b1 complex	CPI-SC06873D10F	0.034	0.013	0.01	0.017	0.015
ITGA2	P17301	TRUE	ITA2_HUMAN	a2b1 complex	CPI-SC0E3784FFB	0.034	0.013	0.01	0.017	0.015
ITGA2	P17301	TRUE	ITA2_HUMAN	a2b1 complex	CPI-SC0D9B795CC	0.034	0.013	0.01	0.017	0.015
ITGA3	P26006	TRUE	ITA3_HUMAN	a3b1 complex	CPI-SC04F2478E9	0.016	0.002	0.026	0.003	0.007
ITGA3	P26006	TRUE	ITA3_HUMAN	a3b1 complex	CPI-SC02BFEEC8A	0.016	0.002	0.026	0.003	0.007
ITGA3	P26006	TRUE	ITA3_HUMAN	a3b1 complex	CPI-SC0ED0520DD	0.016	0.002	0.026	0.003	0.007
ITGA3	P26006	TRUE	ITA3_HUMAN	a3b1 complex	CPI-SC09938698A	0.016	0.002	0.026	0.003	0.007
ITGA4	P13612	TRUE	ITA4_HUMAN	a4b1 complex	CPI-SC06364D669	0.813	0.004	0.251	0.018	0.032
ITGA4	P13612	TRUE	ITA4_HUMAN	a4b1 complex	CPI-SC07BE7830D	0.813	0.004	0.251	0.018	0.032
ITGA4	P13612	TRUE	ITA4_HUMAN	a4b1 complex	CPI-SC0BC542ACC	0.813	0.004	0.251	0.018	0.032
ITGA4	P13612	TRUE	ITA4_HUMAN	a4b1 complex	CPI-SC0E9C058EB	0.813	0.004	0.251	0.018	0.032
ITGA4	P13612	TRUE	ITA4_HUMAN	a4b1 complex	CPI-SC0A9EB628A	0.813	0.004	0.251	0.018	0.032
ITGA4	P13612	TRUE	ITA4_HUMAN	a4b1 complex	CPI-SC070D5A96F	0.813	0.004	0.251	0.018	0.032
ITGA4	P13612	TRUE	ITA4_HUMAN	a4b7 complex	CPI-SC0B4D7E0FF	0.091	0.004	0.005	0.018	0.014
ITGA4	P13612	TRUE	ITA4_HUMAN	a4b7 complex	CPI-SC08E97F7CA	0.091	0.004	0.005	0.018	0.014
ITGA4	P13612	TRUE	ITA4_HUMAN	a4b7 complex	CPI-SC098B43B5A	0.091	0.004	0.005	0.018	0.014
ITGB7	P26010	TRUE	ITB7_HUMAN	a4b7 complex	CPI-SC0B4D7E0FF	0.091	0.004	0.005	0.018	0.014
ITGB7	P26010	TRUE	ITB7_HUMAN	a4b7 complex	CPI-SC08E97F7CA	0.091	0.004	0.005	0.018	0.014
ITGB7	P26010	TRUE	ITB7_HUMAN	a4b7 complex	CPI-SC098B43B5A	0.091	0.004	0.005	0.018	0.014
ITGB7	P26010	TRUE	ITB7_HUMAN	aEb7 complex	CPI-SC007890A1C	0.066	0.024	0.005	0.029	0.014
ITGA5	P08648	TRUE	ITA5_HUMAN	a5b1 complex	CPI-SC08B2AD7C6	0.202	0.246	0.134	0.175	0.073
ITGA5	P08648	TRUE	ITA5_HUMAN	a5b1 complex	CPI-SC0C8B4C056	0.202	0.246	0.134	0.175	0.073
ITGA5	P08648	TRUE	ITA5_HUMAN	a5b1 complex	CPI-SC0592EC3D0	0.202	0.246	0.134	0.175	0.073
ITGA5	P08648	TRUE	ITA5_HUMAN	a5b1 complex	CPI-SC058F72F90	0.202	0.246	0.134	0.175	0.073
ITGA6	P23229	TRUE	ITA6_HUMAN	a6b1 complex	CPI-SC0EEF3A379	0.32	0.091	0.233	0.14	0.075
ITGA6	P23229	TRUE	ITA6_HUMAN	a6b4 complex	CPI-SC0E5218AA4	0.028	0.008	0.005	0.009	0.011
ITGA6	P23229	TRUE	ITA6_HUMAN	a6b4 complex	CPI-SC0A68C5F13	0.028	0.008	0.005	0.009	0.011
ITGB4	P16144	TRUE	ITB4_HUMAN	a6b4 complex	CPI-SC0E5218AA4	0.028	0.008	0.005	0.009	0.011
ITGB4	P16144	TRUE	ITB4_HUMAN	a6b4 complex	CPI-SC0A68C5F13	0.028	0.008	0.005	0.009	0.011
ITGA7	Q13683	TRUE	ITA7_HUMAN	a7b1 complex	CPI-SC0A2FE9693	0.012	0.008	0	0.005	0.009
ITGA8	P53708	TRUE	ITA8_HUMAN	a8b1 complex	CPI-SC092C3E4DF	0	0.005	0.005	0.006	0.006
ITGA8	P53708	TRUE	ITA8_HUMAN	a8b1 complex	CPI-SC01195CB48	0	0.005	0.005	0.006	0.006
ITGA9	Q13797	TRUE	ITA9_HUMAN	a9b1 complex	CPI-SC01AB9BED7	0.303	0.25	0.234	0.462	0.132
ITGA9	Q13797	TRUE	ITA9_HUMAN	a9b1 complex	CPI-SC056BF6CBB	0.303	0.25	0.234	0.462	0.132
ITGA9	Q13797	TRUE	ITA9_HUMAN	a9b1 complex	CPI-SC062D34C2A	0.303	0.25	0.234	0.462	0.132
ITGB2	P05107	TRUE	ITB2_HUMAN	aDb2 complex	CPI-SC019DBDA78	0.055	0.026	0.064	0.008	0.013
ITGB2	P05107	TRUE	ITB2_HUMAN	aDb2 complex	CPI-SC0E8575642	0.055	0.026	0.064	0.008	0.013
ITGB2	P05107	TRUE	ITB2_HUMAN	aLb2 complex	CPI-SC0F4AC5AA2	0.229	0.232	0.284	0.291	0.148
ITGB2	P05107	TRUE	ITB2_HUMAN	aLb2 complex	CPI-SC063BC3DDE	0.229	0.232	0.284	0.291	0.148
ITGB2	P05107	TRUE	ITB2_HUMAN	aLb2 complex	CPI-SC0329D5397	0.229	0.232	0.284	0.291	0.148
ITGB2	P05107	TRUE	ITB2_HUMAN	aLb2 complex	CPI-SC092659F65	0.229	0.232	0.284	0.291	0.148
ITGB2	P05107	TRUE	ITB2_HUMAN	aLb2 complex	CPI-SC08923F7F7	0.229	0.232	0.284	0.291	0.148
ITGB2	P05107	TRUE	ITB2_HUMAN	aMb2 complex	CPI-SC0A05D3880	0.494	0.481	0.402	0.63	0.266
ITGB2	P05107	TRUE	ITB2_HUMAN	aMb2 complex	CPI-SC0B6D68FD5	0.494	0.481	0.402	0.63	0.266
ITGB2	P05107	TRUE	ITB2_HUMAN	aMb2 complex	CPI-SC0C3E2D267	0.494	0.481	0.402	0.63	0.266
ITGB2	P05107	TRUE	ITB2_HUMAN	aMb2 complex	CPI-SC0527EEE7A	0.494	0.481	0.402	0.63	0.266
ITGB2	P05107	TRUE	ITB2_HUMAN	aMb2 complex	CPI-SC0F9DD28F3	0.494	0.481	0.402	0.63	0.266
ITGB2	P05107	TRUE	ITB2_HUMAN	aXb2 complex	CPI-SC0C6B54D7A	0.854	1.112	1.12	1.098	0.652
ITGB2	P05107	TRUE	ITB2_HUMAN	aXb2 complex	CPI-SC0A9458008	0.854	1.112	1.12	1.098	0.652
ITGAD	Q13349	TRUE	ITAD_HUMAN	aDb2 complex	CPI-SC019DBDA78	0.055	0.026	0.064	0.008	0.013
ITGAD	Q13349	TRUE	ITAD_HUMAN	aDb2 complex	CPI-SC0E8575642	0.055	0.026	0.064	0.008	0.013
ITGAE	P38570	TRUE	ITAE_HUMAN	aEb7 complex	CPI-SC007890A1C	0.066	0.024	0.005	0.029	0.014
ITGAL	P20701	TRUE	ITAL_HUMAN	aLb2 complex	CPI-SC0F4AC5AA2	0.229	0.232	0.284	0.291	0.148
ITGAL	P20701	TRUE	ITAL_HUMAN	aLb2 complex	CPI-SC063BC3DDE	0.229	0.232	0.284	0.291	0.148
ITGAL	P20701	TRUE	ITAL_HUMAN	aLb2 complex	CPI-SC0329D5397	0.229	0.232	0.284	0.291	0.148
ITGAL	P20701	TRUE	ITAL_HUMAN	aLb2 complex	CPI-SC092659F65	0.229	0.232	0.284	0.291	0.148
ITGAL	P20701	TRUE	ITAL_HUMAN	aLb2 complex	CPI-SC08923F7F7	0.229	0.232	0.284	0.291	0.148
ITGAM	P11215	TRUE	ITAM_HUMAN	aMb2 complex	CPI-SC0A05D3880	0.494	0.481	0.402	0.63	0.266
ITGAM	P11215	TRUE	ITAM_HUMAN	aMb2 complex	CPI-SC0B6D68FD5	0.494	0.481	0.402	0.63	0.266
ITGAM	P11215	TRUE	ITAM_HUMAN	aMb2 complex	CPI-SC0C3E2D267	0.494	0.481	0.402	0.63	0.266
ITGAM	P11215	TRUE	ITAM_HUMAN	aMb2 complex	CPI-SC0527EEE7A	0.494	0.481	0.402	0.63	0.266
ITGAM	P11215	TRUE	ITAM_HUMAN	aMb2 complex	CPI-SC0F9DD28F3	0.494	0.481	0.402	0.63	0.266
ITGAV	P06756	TRUE	ITAV_HUMAN	aVb1 complex	CPI-SC096929DB0	0.95	0.649	0.923	0.739	0.677
ITGAV	P06756	TRUE	ITAV_HUMAN	aVb3 complex	CPI-SC090855C8E	0.106	0.077	0.027	0.077	0.033
ITGAV	P06756	TRUE	ITAV_HUMAN	aVb3 complex	CPI-SC0B9199C7F	0.106	0.077	0.027	0.077	0.033
ITGAV	P06756	TRUE	ITAV_HUMAN	aVb3 complex	CPI-SC0755598EE	0.106	0.077	0.027	0.077	0.033
ITGAV	P06756	TRUE	ITAV_HUMAN	aVb3 complex	CPI-SC044E3F9B6	0.106	0.077	0.027	0.077	0.033
ITGAV	P06756	TRUE	ITAV_HUMAN	aVb3 complex	CPI-SC0988E0218	0.106	0.077	0.027	0.077	0.033
ITGAV	P06756	TRUE	ITAV_HUMAN	aVb3 complex	CPI-SC0E2D0DC4B	0.106	0.077	0.027	0.077	0.033
ITGAV	P06756	TRUE	ITAV_HUMAN	aVb3 complex	CPI-SC00756BB93	0.106	0.077	0.027	0.077	0.033
ITGAV	P06756	TRUE	ITAV_HUMAN	aVb3 complex	CPI-SC0E1037D03	0.106	0.077	0.027	0.077	0.033
ITGAV	P06756	TRUE	ITAV_HUMAN	aVb3 complex	CPI-SC02E74AFA5	0.106	0.077	0.027	0.077	0.033
ITGAV	P06756	TRUE	ITAV_HUMAN	aVb3 complex	CPI-SC0A58E6695	0.106	0.077	0.027	0.077	0.033
ITGAV	P06756	TRUE	ITAV_HUMAN	aVb3 complex	CPI-SC06525B099	0.106	0.077	0.027	0.077	0.033
ITGAV	P06756	TRUE	ITAV_HUMAN	aVb3 complex	CPI-SC095A2C115	0.106	0.077	0.027	0.077	0.033
ITGAV	P06756	TRUE	ITAV_HUMAN	aVb3 complex	CPI-SC0EFCE145F	0.106	0.077	0.027	0.077	0.033
ITGAV	P06756	TRUE	ITAV_HUMAN	aVb5 complex	CPI-SC0847A64D2	0.529	0.869	0.427	0.752	0.38
ITGAV	P06756	TRUE	ITAV_HUMAN	aVb6 complex	CPI-SC04AED00CE	0.023	0	0	0	0.011
ITGAV	P06756	TRUE	ITAV_HUMAN	aVb6 complex	CPI-SC0E60FEE99	0.023	0	0	0	0.011
ITGB5	P18084	TRUE	ITB5_HUMAN	aVb5 complex	CPI-SC0847A64D2	0.529	0.869	0.427	0.752	0.38
ITGB6	P18564	TRUE	ITB6_HUMAN	aVb6 complex	CPI-SC04AED00CE	0.023	0	0	0	0.011
ITGB6	P18564	TRUE	ITB6_HUMAN	aVb6 complex	CPI-SC0E60FEE99	0.023	0	0	0	0.011
ITGAX	P20702	TRUE	ITAX_HUMAN	aXb2 complex	CPI-SC0C6B54D7A	0.854	1.112	1.12	1.098	0.652
ITGAX	P20702	TRUE	ITAX_HUMAN	aXb2 complex	CPI-SC0A9458008	0.854	1.112	1.12	1.098	0.652
TNFSF9	P41273	FALSE	TNFL9_HUMAN		CPI-SS0FEC87269	0.058	0.275	0.154	0.013	0.033
TNFSF9	P41273	FALSE	TNFL9_HUMAN		CPI-SS028784FC6	0.058	0.275	0.154	0.013	0.033
TNFSF9	P41273	FALSE	TNFL9_HUMAN		CPI-SS00A8596B5	0.058	0.275	0.154	0.013	0.033
WNT5B	Q9H1J7	FALSE	WNT5B_HUMAN		CPI-SS044DF8749	0.085	0.569	0.232	0.3	0.241
GAL	P22466	FALSE	GALA_HUMAN		CPI-SS072B19293	0.001	0	0	0	0
GAL	P22466	FALSE	GALA_HUMAN		CPI-SS0F8ABC300	0.001	0	0	0	0
CD96	P40200	FALSE	TACT_HUMAN		CPI-SS0B84DAE3D	0.013	0.006	0.041	0.015	0.007
CD226	Q15762	FALSE	CD226_HUMAN		CPI-SS0A8627ED6	0.186	0.312	0.358	0.511	0.222
TIGIT	Q495A1	FALSE	TIGIT_HUMAN		CPI-SS00561BBD7	0.005	0.002	0.01	0.003	0
NECTIN3	Q9NQS3	FALSE	PVRL3_HUMAN		CPI-SS0F1A060D4	0.006	0.105	0.053	0.158	0.048
NECTIN3	Q9NQS3	FALSE	PVRL3_HUMAN		CPI-SS00550260E	0.006	0.105	0.053	0.158	0.048
NECTIN3	Q9NQS3	FALSE	PVRL3_HUMAN		CPI-SS0B990492C	0.006	0.105	0.053	0.158	0.048
NECTIN3	Q9NQS3	FALSE	PVRL3_HUMAN		CPI-SS0C5E9FBFB	0.006	0.105	0.053	0.158	0.048
NECTIN3	Q9NQS3	FALSE	PVRL3_HUMAN		CPI-SS03859E16F	0.006	0.105	0.053	0.158	0.048
NECTIN3	Q9NQS3	FALSE	PVRL3_HUMAN		CPI-SS02FBD007E	0.006	0.105	0.053	0.158	0.048
CADM1	Q9BY67	FALSE	CADM1_HUMAN		CPI-SS09C06644C	1.097	0.077	0.47	0.081	0.091
CADM1	Q9BY67	FALSE	CADM1_HUMAN		CPI-SS0C9696AAA	1.097	0.077	0.47	0.081	0.091
CADM4	Q8NFZ8	FALSE	CADM4_HUMAN		CPI-SS02D18D12B	0.009	0.012	0.005	0.011	0.005
EPB41L1	Q9H4G0	FALSE	E41L1_HUMAN		CPI-SS0B3829651	0.076	0.028	0.041	0.036	0.041
CADM3	Q8N126	FALSE	CADM3_HUMAN		CPI-SS00661A3A4	0	0	0.005	0.002	0.002
NECTIN4	Q96NY8	FALSE	PVRL4_HUMAN		CPI-SS01E0F2D2C	0.015	0	0.007	0	0.008
NECTIN2	Q92692	FALSE	PVRL2_HUMAN		CPI-SS0A5DF05C0	0.373	0.289	0.213	0.116	0.15
NECTIN2	Q92692	FALSE	PVRL2_HUMAN		CPI-SS06207F70E	0.373	0.289	0.213	0.116	0.15
KLRG1	Q96E93	FALSE	KLRG1_HUMAN		CPI-SS0CC5DCE80	0.026	0.026	0.074	0.054	0.018
CD44	P16070	FALSE	CD44_HUMAN		CPI-SS03DA2A820	0.914	0.054	0.279	0.023	0.498
CD44	P16070	FALSE	CD44_HUMAN		CPI-SS02AB0C3E0	0.914	0.054	0.279	0.023	0.498
CD44	P16070	FALSE	CD44_HUMAN		CPI-SS0703338F5	0.914	0.054	0.279	0.023	0.498
CD44	P16070	FALSE	CD44_HUMAN		CPI-SS03722104E	0.914	0.054	0.279	0.023	0.498
FGFR4	P22455	FALSE	FGFR4_HUMAN		CPI-SS008FB916C	0.002	0	0	0	0.003
FGFR4	P22455	FALSE	FGFR4_HUMAN		CPI-SS0D9366D11	0.002	0	0	0	0.003
FGFR4	P22455	FALSE	FGFR4_HUMAN		CPI-SS044CF7EAE	0.002	0	0	0	0.003
FGFR4	P22455	FALSE	FGFR4_HUMAN		CPI-SS0AC594A8E	0.002	0	0	0	0.003
FGFR4	P22455	FALSE	FGFR4_HUMAN		CPI-SS0D4CA5D92	0.002	0	0	0	0.003
FGFR4	P22455	FALSE	FGFR4_HUMAN		CPI-SS05ECF1933	0.002	0	0	0	0.003
FGFR4	P22455	FALSE	FGFR4_HUMAN		CPI-SS0D95D41D6	0.002	0	0	0	0.003
FGFR1	P11362	FALSE	FGFR1_HUMAN		CPI-SS01F67987A	0.093	0.084	0.108	0.025	0.02
FGFR1	P11362	FALSE	FGFR1_HUMAN		CPI-SS0755A26DD	0.093	0.084	0.108	0.025	0.02
FGFR1	P11362	FALSE	FGFR1_HUMAN		CPI-SS0467AFD8A	0.093	0.084	0.108	0.025	0.02
FGFR1	P11362	FALSE	FGFR1_HUMAN		CPI-SS0F2C6A4D4	0.093	0.084	0.108	0.025	0.02
FGFR1	P11362	FALSE	FGFR1_HUMAN		CPI-SS03189F5F6	0.093	0.084	0.108	0.025	0.02
FGFR2	P21802	FALSE	FGFR2_HUMAN		CPI-SS05A94DE17	0.014	0.031	0.015	0.038	0.056
FGFR2	P21802	FALSE	FGFR2_HUMAN		CPI-SS04A97448D	0.014	0.031	0.015	0.038	0.056
FGFR2	P21802	FALSE	FGFR2_HUMAN		CPI-SS06B86672A	0.014	0.031	0.015	0.038	0.056
FGFR2	P21802	FALSE	FGFR2_HUMAN		CPI-SS0330D939A	0.014	0.031	0.015	0.038	0.056
FGFR2	P21802	FALSE	FGFR2_HUMAN		CPI-SS0F6A7A4DF	0.014	0.031	0.015	0.038	0.056
FGFR2	P21802	FALSE	FGFR2_HUMAN		CPI-SS06D341996	0.014	0.031	0.015	0.038	0.056
FGFR2	P21802	FALSE	FGFR2_HUMAN		CPI-SS0E928B8C8	0.014	0.031	0.015	0.038	0.056
FGFR2	P21802	FALSE	FGFR2_HUMAN		CPI-SS0AECC113F	0.014	0.031	0.015	0.038	0.056
FGFR2	P21802	FALSE	FGFR2_HUMAN		CPI-SS0735F5C3A	0.014	0.031	0.015	0.038	0.056
FGFR2	P21802	FALSE	FGFR2_HUMAN		CPI-SS04640F9C3	0.014	0.031	0.015	0.038	0.056
FGFR2	P21802	FALSE	FGFR2_HUMAN		CPI-SS0348DB5E3	0.014	0.031	0.015	0.038	0.056
FGFR3	P22607	FALSE	FGFR3_HUMAN		CPI-SS0D636A374	0.001	0.003	0	0.001	0
FGFR3	P22607	FALSE	FGFR3_HUMAN		CPI-SS015819E65	0.001	0.003	0	0.001	0
FGFR3	P22607	FALSE	FGFR3_HUMAN		CPI-SS0BC9F7E9E	0.001	0.003	0	0.001	0
FGFR3	P22607	FALSE	FGFR3_HUMAN		CPI-SS0E134097C	0.001	0.003	0	0.001	0
FGFR3	P22607	FALSE	FGFR3_HUMAN		CPI-SS0C2A73A10	0.001	0.003	0	0.001	0
FGFR3	P22607	FALSE	FGFR3_HUMAN		CPI-SS00E68BB92	0.001	0.003	0	0.001	0
FGFR3	P22607	FALSE	FGFR3_HUMAN		CPI-SS0BF3ED143	0.001	0.003	0	0.001	0
FGFRL1	Q8N441	FALSE	FGRL1_HUMAN		CPI-SS0CB6968B9	0.014	0.005	0.005	0.001	0.003
PTGER4	P35408	FALSE	PE2R4_HUMAN		CPI-SS0C1BD22BC	0.828	0.675	0.661	0.236	0.2
TGFBR3	Q03167	FALSE	TGBR3_HUMAN		CPI-SS068C742A1	0.017	0.005	0.027	0.009	0.015
TGFBR3	Q03167	FALSE	TGBR3_HUMAN		CPI-SS085EE60B1	0.017	0.005	0.027	0.009	0.015
TGFBR3	Q03167	FALSE	TGBR3_HUMAN		CPI-SS0FB37E079	0.017	0.005	0.027	0.009	0.015
TGFBR3	Q03167	FALSE	TGBR3_HUMAN		CPI-SS0D46E2B45	0.017	0.005	0.027	0.009	0.015
TGFBR3	Q03167	FALSE	TGBR3_HUMAN		CPI-SS0178F5C45	0.017	0.005	0.027	0.009	0.015
JAM3	Q9BX67	FALSE	JAM3_HUMAN		CPI-SS087B53ABF	0.007	0.042	0.027	0.055	0.043
FAM3C	Q92520	FALSE	FAM3C_HUMAN		CPI-SS01158CABF	0.182	0.247	0.256	0.312	0.101
FAM3C	Q92520	FALSE	FAM3C_HUMAN		CPI-SS034D36D2F	0.182	0.247	0.256	0.312	0.101
FAM3C	Q92520	FALSE	FAM3C_HUMAN		CPI-SS055E061C9	0.182	0.247	0.256	0.312	0.101
FAM3C	Q92520	FALSE	FAM3C_HUMAN		CPI-SS02904BE32	0.182	0.247	0.256	0.312	0.101
FAM3C	Q92520	FALSE	FAM3C_HUMAN		CPI-SS033CB0BB2	0.182	0.247	0.256	0.312	0.101
FAM3C	Q92520	FALSE	FAM3C_HUMAN		CPI-SS0E2431C09	0.182	0.247	0.256	0.312	0.101
FAM3C	Q92520	FALSE	FAM3C_HUMAN		CPI-SS0AFC7BACF	0.182	0.247	0.256	0.312	0.101
CCL4L2	Q8NHW4	FALSE	CC4L_HUMAN		CPI-SS00FB3CB09	2.052	3.854	3.186	1.363	1.999
CCL4L2	Q8NHW4	FALSE	CC4L_HUMAN		CPI-SS0F3D40856	2.052	3.854	3.186	1.363	1.999
TNF	P01375	FALSE	TNFA_HUMAN		CPI-SS072E1E27A	0.44	0.915	0.876	0.487	0.31
VSTM1	Q6UX27	FALSE	VSTM1_HUMAN		CPI-SS064281234	0.008	0	0	0	0
CXCL9	Q07325	FALSE	CXCL9_HUMAN		CPI-SS02246DA17	0.072	0	0.014	0	0
CXCL9	Q07325	FALSE	CXCL9_HUMAN		CPI-SS0F52745F3	0.072	0	0.014	0	0
CXCL9	Q07325	FALSE	CXCL9_HUMAN		CPI-SS0C17BB772	0.072	0	0.014	0	0
CD274	Q9NZQ7	FALSE	PD1L1_HUMAN		CPI-SS016EE0084	0.056	0.183	0.105	0.134	0.068
CD274	Q9NZQ7	FALSE	PD1L1_HUMAN		CPI-SS08F13AD5C	0.056	0.183	0.105	0.134	0.068
PDCD1LG2	Q9BQ51	FALSE	PD1L2_HUMAN		CPI-SS0F5B6B186	0.09	0.092	0.051	0.163	0.048
BMP7	P18075	FALSE	BMP7_HUMAN		CPI-CS08CC8F9D3	0.002	0.004	0.005	0.004	0
BMP7	P18075	FALSE	BMP7_HUMAN		CPI-CS046B3C139	0.002	0.004	0.005	0.004	0
BMP7	P18075	FALSE	BMP7_HUMAN		CPI-CS0288D901D	0.002	0.004	0.005	0.004	0
BMP7	P18075	FALSE	BMP7_HUMAN		CPI-CS05EAF93CC	0.002	0.004	0.005	0.004	0
BMP7	P18075	FALSE	BMP7_HUMAN		CPI-CS08109C435	0.002	0.004	0.005	0.004	0
BMP7	P18075	FALSE	BMP7_HUMAN		CPI-CS0D35E69F6	0.002	0.004	0.005	0.004	0
BMP7	P18075	FALSE	BMP7_HUMAN		CPI-CS0C99F8D96	0.002	0.004	0.005	0.004	0
BMP7	P18075	FALSE	BMP7_HUMAN		CPI-CS0DF85303A	0.002	0.004	0.005	0.004	0
BMP7	P18075	FALSE	BMP7_HUMAN		CPI-CS08A853007	0.002	0.004	0.005	0.004	0
BMP6	P22004	FALSE	BMP6_HUMAN		CPI-CS0C16967C6	0.025	0.089	0.034	0.004	0.024
BMP6	P22004	FALSE	BMP6_HUMAN		CPI-CS0FFBA02F8	0.025	0.089	0.034	0.004	0.024
BMP6	P22004	FALSE	BMP6_HUMAN		CPI-CS02AEFFE28	0.025	0.089	0.034	0.004	0.024
BMP6	P22004	FALSE	BMP6_HUMAN		CPI-CS0F6CFB979	0.025	0.089	0.034	0.004	0.024
BMP6	P22004	FALSE	BMP6_HUMAN		CPI-CS0EF793D6A	0.025	0.089	0.034	0.004	0.024
BMP6	P22004	FALSE	BMP6_HUMAN		CPI-CS0247DA882	0.025	0.089	0.034	0.004	0.024
BMP6	P22004	FALSE	BMP6_HUMAN		CPI-CS076E1A639	0.025	0.089	0.034	0.004	0.024
BMP6	P22004	FALSE	BMP6_HUMAN		CPI-CS0921BB754	0.025	0.089	0.034	0.004	0.024
BMP6	P22004	FALSE	BMP6_HUMAN		CPI-CS0C0D60519	0.025	0.089	0.034	0.004	0.024
BMP8A	Q7Z5Y6	FALSE	BMP8A_HUMAN		CPI-CS0AEE2FB22	0.011	0.005	0.005	0.007	0.005
BMP8A	Q7Z5Y6	FALSE	BMP8A_HUMAN		CPI-CS0CE2A204A	0.011	0.005	0.005	0.007	0.005
BMP8A	Q7Z5Y6	FALSE	BMP8A_HUMAN		CPI-CS0860DA460	0.011	0.005	0.005	0.007	0.005
BMP8A	Q7Z5Y6	FALSE	BMP8A_HUMAN		CPI-CS090FFEDFE	0.011	0.005	0.005	0.007	0.005
BMP8A	Q7Z5Y6	FALSE	BMP8A_HUMAN		CPI-CS0484364A2	0.011	0.005	0.005	0.007	0.005
BMP8A	Q7Z5Y6	FALSE	BMP8A_HUMAN		CPI-CS0C091F24B	0.011	0.005	0.005	0.007	0.005
BMP8A	Q7Z5Y6	FALSE	BMP8A_HUMAN		CPI-CS017A50010	0.011	0.005	0.005	0.007	0.005
BMP8A	Q7Z5Y6	FALSE	BMP8A_HUMAN		CPI-CS01319F57A	0.011	0.005	0.005	0.007	0.005
BMP8A	Q7Z5Y6	FALSE	BMP8A_HUMAN		CPI-CS03DF8BD36	0.011	0.005	0.005	0.007	0.005
INHBA	P08476	FALSE	INHBA_HUMAN		CPI-CS091BF99D0	0.053	0.953	0.375	0.11	0.184
INHBA	P08476	FALSE	INHBA_HUMAN		CPI-CS04DD927C9	0.053	0.953	0.375	0.11	0.184
INHBA	P08476	FALSE	INHBA_HUMAN		CPI-CS0533A30DC	0.053	0.953	0.375	0.11	0.184
INHBA	P08476	FALSE	INHBA_HUMAN		CPI-CS0C159B54D	0.053	0.953	0.375	0.11	0.184
INHBA	P08476	FALSE	INHBA_HUMAN		CPI-CS0924060DB	0.053	0.953	0.375	0.11	0.184
INHBA	P08476	FALSE	INHBA_HUMAN		CPI-CS0B79F5D68	0.053	0.953	0.375	0.11	0.184
INHBB	P09529	FALSE	INHBB_HUMAN		CPI-CS073233FCC	0.002	0	0	0	0.003
INHBB	P09529	FALSE	INHBB_HUMAN		CPI-CS048465560	0.002	0	0	0	0.003
INHBB	P09529	FALSE	INHBB_HUMAN		CPI-CS02899BF8B	0.002	0	0	0	0.003
INHBB	P09529	FALSE	INHBB_HUMAN		CPI-CS085EF890A	0.002	0	0	0	0.003
INHBB	P09529	FALSE	INHBB_HUMAN		CPI-CS007ADC2D1	0.002	0	0	0	0.003
INHBB	P09529	FALSE	INHBB_HUMAN		CPI-CS0A5400A6A	0.002	0	0	0	0.003
BMP2	P12643	FALSE	BMP2_HUMAN		CPI-CS0E4E75E3B	0	0.001	0	0	0
BMP2	P12643	FALSE	BMP2_HUMAN		CPI-CS028ACED72	0	0.001	0	0	0
BMP2	P12643	FALSE	BMP2_HUMAN		CPI-CS075442484	0	0.001	0	0	0
BMP2	P12643	FALSE	BMP2_HUMAN		CPI-CS0BE59B43E	0	0.001	0	0	0
BMP2	P12643	FALSE	BMP2_HUMAN		CPI-CS08A043594	0	0.001	0	0	0
BMP2	P12643	FALSE	BMP2_HUMAN		CPI-CS058910188	0	0.001	0	0	0
BMP4	P12644	FALSE	BMP4_HUMAN		CPI-CS0E54FF657	0.001	0	0	0	0.001
BMP4	P12644	FALSE	BMP4_HUMAN		CPI-CS0107C51C6	0.001	0	0	0	0.001
BMP4	P12644	FALSE	BMP4_HUMAN		CPI-CS012D15A88	0.001	0	0	0	0.001
BMP4	P12644	FALSE	BMP4_HUMAN		CPI-CS0BCDC40FC	0.001	0	0	0	0.001
BMP4	P12644	FALSE	BMP4_HUMAN		CPI-CS02957B1BF	0.001	0	0	0	0.001
BMP4	P12644	FALSE	BMP4_HUMAN		CPI-CS0E997FABD	0.001	0	0	0	0.001
BMPR1A	P36894	FALSE	BMR1A_HUMAN		CPI-CS0569B9B91	0.248	0.354	0.342	0.491	0.19
GDF11	O95390	FALSE	GDF11_HUMAN		CPI-CS04F78ACD6	0.025	0.073	0.039	0.039	0.032
GDF11	O95390	FALSE	GDF11_HUMAN		CPI-CS0384572FE	0.025	0.073	0.039	0.039	0.032
LCK	P06239	FALSE	LCK_HUMAN		CPI-CS0A66DB1CA	0.007	0.002	0.005	0.005	0.009
HLA-E	P13747	FALSE	HLAE_HUMAN		CPI-CS0715DE78D	1.942	1.983	1.916	1.828	1.836
HLA-E	P13747	FALSE	HLAE_HUMAN		CPI-CS05AB368CE	1.942	1.983	1.916	1.828	1.836
HLA-E	P13747	FALSE	HLAE_HUMAN		CPI-CS0023FA839	1.942	1.983	1.916	1.828	1.836
CLCF1	Q9UBD9	FALSE	CLCF1_HUMAN		CPI-CS0EB5F7B6F	0.006	0	0	0	0
NRG1	Q02297	FALSE	NRG1_HUMAN		CPI-SS0B02DE712	0	0	0.012	0.004	0
NRG1	Q02297	FALSE	NRG1_HUMAN		CPI-SS076BC3BA6	0	0	0.012	0.004	0
NRG1	Q02297	FALSE	NRG1_HUMAN		CPI-SS09375CA29	0	0	0.012	0.004	0
NRG1	Q02297	FALSE	NRG1_HUMAN		CPI-SS00A953C3A	0	0	0.012	0.004	0
NRG1	Q02297	FALSE	NRG1_HUMAN		CPI-SS0BF9FA3F2	0	0	0.012	0.004	0
EGF	P01133	FALSE	EGF_HUMAN		CPI-SS0F4D30D5A	0.006	0	0	0	0.003
TGFA	P01135	FALSE	TGFA_HUMAN		CPI-SS0E25CE362	0.105	0.104	0.126	0.122	0.05
TGFB1	P01137	FALSE	TGFB1_HUMAN		CPI-SS0055264F3	0.701	0.748	0.7	0.778	0.453
MIF	P14174	FALSE	MIF_HUMAN		CPI-SS00EDDD458	1.237	0.516	0.724	0.605	1.711
MIF	P14174	FALSE	MIF_HUMAN		CPI-SS0ABC5C1B8	1.237	0.516	0.724	0.605	1.711
AREG	P15514	FALSE	AREG_HUMAN		CPI-SS0481D83A4	0.346	0.009	0.076	0.004	0.021
AREG	P15514	FALSE	AREG_HUMAN		CPI-SS0D4C221B8	0.346	0.009	0.076	0.004	0.021
GRN	P28799	FALSE	GRN_HUMAN		CPI-SS08CA619FE	2.081	0.834	1.147	0.845	1.125
GRN	P28799	FALSE	GRN_HUMAN		CPI-SS0DA033F03	2.081	0.834	1.147	0.845	1.125
GRN	P28799	FALSE	GRN_HUMAN		CPI-SS0C4E86714	2.081	0.834	1.147	0.845	1.125
BTC	P35070	FALSE	BTC_HUMAN		CPI-SS0A19E9C34	0.002	0	0	0	0
BTC	P35070	FALSE	BTC_HUMAN		CPI-SS06BC4D123	0.002	0	0	0	0
COPA	P53621	FALSE	COPA_HUMAN		CPI-SS088A0A760	0.768	0.887	0.753	0.678	0.653
COPA	P53621	FALSE	COPA_HUMAN		CPI-SS0302E8E8F	0.768	0.887	0.753	0.678	0.653
EPGN	Q6UW88	FALSE	EPGN_HUMAN		CPI-SS07F042076	0.001	0	0	0	0.002
HBEGF	Q99075	FALSE	HBEGF_HUMAN		CPI-SS0C10824C7	0.677	0.203	0.546	0.026	0.05
HBEGF	Q99075	FALSE	HBEGF_HUMAN		CPI-SS0632A027A	0.677	0.203	0.546	0.026	0.05
HBEGF	Q99075	FALSE	HBEGF_HUMAN		CPI-SS03098AC28	0.677	0.203	0.546	0.026	0.05
TNFSF13B	Q9Y275	FALSE	TN13B_HUMAN		CPI-SS05D23BCE8	1.345	0.357	0.894	0.387	0.269
TNFSF13B	Q9Y275	FALSE	TN13B_HUMAN		CPI-SS03133B4F2	1.345	0.357	0.894	0.387	0.269
TNFSF13B	Q9Y275	FALSE	TN13B_HUMAN		CPI-SS0F00D756A	1.345	0.357	0.894	0.387	0.269
TNFSF13B	Q9Y275	FALSE	TN13B_HUMAN		CPI-SS09648FAA9	1.345	0.357	0.894	0.387	0.269
APP	P05067	FALSE	A4_HUMAN		CPI-SS09808DEAE	0.374	0.368	0.391	0.436	0.991
SPN	P16150	FALSE	LEUK_HUMAN		CPI-SS09C4FCB90	0.16	0.182	0.116	0.186	0.091
ITGAL	P20701	FALSE	ITAL_HUMAN		CPI-SS0E9A581F8	0.229	0.232	0.284	0.291	0.148
FASLG	P48023	FALSE	TNFL6_HUMAN		CPI-SS0A4F27388	0.001	0	0	0	0
FASLG	P48023	FALSE	TNFL6_HUMAN		CPI-SS0049FD74F	0.001	0	0	0	0
FASLG	P48023	FALSE	TNFL6_HUMAN		CPI-SS00086659A	0.001	0	0	0	0
FASLG	P48023	FALSE	TNFL6_HUMAN		CPI-SS03A0C857B	0.001	0	0	0	0
NTF3	P20783	FALSE	NTF3_HUMAN		CPI-SS0ADA587B4	0	0	0	0	0
NAMPT	P43490	FALSE	NAMPT_HUMAN		CPI-SS00A6D366F	2.972	0.932	2.149	0.475	1.171
NRG4	Q8WWG1	FALSE	NRG4_HUMAN		CPI-SS074CF011C	0.009	0.006	0	0.011	0.006
VEGFA	P15692	FALSE	VEGFA_HUMAN		CPI-CS067298D94	0.499	0.059	0.164	0.016	0.017
VEGFA	P15692	FALSE	VEGFA_HUMAN		CPI-SS0DE0A486F	0.499	0.059	0.164	0.016	0.017
VEGFA	P15692	FALSE	VEGFA_HUMAN		CPI-SS0E00478B4	0.499	0.059	0.164	0.016	0.017
PGF	P49763	FALSE	PLGF_HUMAN		CPI-CS073D36B1D	0.005	0.003	0	0.002	0
PGF	P49763	FALSE	PLGF_HUMAN		CPI-SS0855C0353	0.005	0.003	0	0.002	0
PGF	P49763	FALSE	PLGF_HUMAN		CPI-SS0D22A09AD	0.005	0.003	0	0.002	0
PGF	P49763	FALSE	PLGF_HUMAN		CPI-SS0E61DB5DF	0.005	0.003	0	0.002	0
VEGFB	P49765	FALSE	VEGFB_HUMAN		CPI-CS077F1340A	0.515	0.329	0.5	0.328	0.209
VEGFB	P49765	FALSE	VEGFB_HUMAN		CPI-SS033E6DE7E	0.515	0.329	0.5	0.328	0.209
VEGFB	P49765	FALSE	VEGFB_HUMAN		CPI-SS0947A8549	0.515	0.329	0.5	0.328	0.209
VEGFB	P49765	FALSE	VEGFB_HUMAN		CPI-SS098425155	0.515	0.329	0.5	0.328	0.209
SEMA3A	Q14563	FALSE	SEM3A_HUMAN		CPI-SS08083B141	0.006	0.003	0.015	0.002	0.002
SEMA3A	Q14563	FALSE	SEM3A_HUMAN		CPI-CS0E5D1ECCE	0.006	0.003	0.015	0.002	0.002
SEMA3A	Q14563	FALSE	SEM3A_HUMAN		CPI-CS0D238C22B	0.006	0.003	0.015	0.002	0.002
SEMA3A	Q14563	FALSE	SEM3A_HUMAN		CPI-CS0AA769F5B	0.006	0.003	0.015	0.002	0.002
SEMA3A	Q14563	FALSE	SEM3A_HUMAN		CPI-CS0AB19226A	0.006	0.003	0.015	0.002	0.002
SEMA3F	Q13275	FALSE	SEM3F_HUMAN		CPI-SS0F15C1AB3	0.005	0	0.02	0.001	0.002
SEMA3C	Q99985	FALSE	SEM3C_HUMAN		CPI-SS0241A1F57	0.165	0.013	0.022	0.031	0.014
ALB	P02768	FALSE	ALBU_HUMAN		CPI-CS0C9EE65C2	0.016	0	0.005	0.001	0.002
VSIR	Q9H7M9	FALSE	GI24_HUMAN		CPI-SS0A42A3690	0.508	0.879	0.573	1.087	0.505
VSIR	Q9H7M9	FALSE	GI24_HUMAN		CPI-SS03FA58286	0.508	0.879	0.573	1.087	0.505
LILRB2	Q8N423	FALSE	LIRB2_HUMAN		CPI-SS0A76A8E97	0.159	0.061	0.069	0.054	0.029
LILRB2	Q8N423	FALSE	LIRB2_HUMAN		CPI-SS0EAB03260	0.159	0.061	0.069	0.054	0.029
LILRB1	Q8NHL6	FALSE	LIRB1_HUMAN		CPI-SS00150FB64	0.442	0.372	0.424	0.346	0.176
CCR5	P51681	FALSE	CCR5_HUMAN		CPI-SS0D1D95883	0.109	0.041	0.054	0.022	0.01
CCR5	P51681	FALSE	CCR5_HUMAN		CPI-SS0C090A257	0.109	0.041	0.054	0.022	0.01
CCR5	P51681	FALSE	CCR5_HUMAN		CPI-SS0B01D306C	0.109	0.041	0.054	0.022	0.01
SLC7A1	P30825	FALSE	CTR1_HUMAN		CPI-SS0795802F6	0.107	0.146	0.155	0.073	0.059
SLC7A1	P30825	FALSE	CTR1_HUMAN		CPI-SS03105D292	0.107	0.146	0.155	0.073	0.059
IDE	P14735	FALSE	IDE_HUMAN		CPI-SS076D8415B	0.197	0.132	0.145	0.257	0.063
IGF1R	P08069	FALSE	IGF1R_HUMAN		CPI-SS0E41702C1	0.056	0.151	0.187	0.246	0.104
NTRK2	Q16620	FALSE	NTRK2_HUMAN		CPI-SS0BA601DC4	0.004	0.014	0.015	0.018	0.02
NTRK2	Q16620	FALSE	NTRK2_HUMAN		CPI-SS093E05DD4	0.004	0.014	0.015	0.018	0.02
SORT1	Q99523	FALSE	SORT_HUMAN		CPI-SS09A36B221	0.479	0.619	0.898	0.944	0.45
SORT1	Q99523	FALSE	SORT_HUMAN		CPI-SS07CCAD9BF	0.479	0.619	0.898	0.944	0.45
SORT1	Q99523	FALSE	SORT_HUMAN		CPI-SS04F3A1E5C	0.479	0.619	0.898	0.944	0.45
F11R	Q9Y624	FALSE	JAM1_HUMAN		CPI-SS03F0B666C	0.272	0.125	0.237	0.104	0.046
CD200R1	Q8TD46	FALSE	MO2R1_HUMAN		CPI-SS0A9E884E0	0.093	0	0	0	0
CLEC2D	Q9UHP7	FALSE	CLC2D_HUMAN		CPI-SS0E292C126	0.301	0.222	0.34	0.437	0.149
CLEC2D	Q9UHP7	FALSE	CLC2D_HUMAN		CPI-SS02A0FF87F	0.301	0.222	0.34	0.437	0.149
DAG1	Q14118	FALSE	DAG1_HUMAN		CPI-SS0F8EFEECF	0.042	0.034	0.031	0.048	0.027
DAG1	Q14118	FALSE	DAG1_HUMAN		CPI-SS0BD9F32BA	0.042	0.034	0.031	0.048	0.027
NOTCH1	P46531	FALSE	NOTC1_HUMAN		CPI-SS02EBC1BB0	0.1	0.189	0.103	0.197	0.093
NOTCH1	P46531	FALSE	NOTC1_HUMAN		CPI-SS04A5D6B6F	0.1	0.189	0.103	0.197	0.093
SEMA4C	Q9C0C4	FALSE	SEM4C_HUMAN		CPI-SS0B81F1BF5	0.068	0.099	0.058	0.107	0.05
SEMA4C	Q9C0C4	FALSE	SEM4C_HUMAN		CPI-SS0AB21032D	0.068	0.099	0.058	0.107	0.05
ICOS	Q9Y6W8	FALSE	ICOS_HUMAN		CPI-SS03B8E2D7A	0.01	0.001	0.015	0.004	0.002
ICOS	Q9Y6W8	FALSE	ICOS_HUMAN		CPI-SS0E4B1484B	0.01	0.001	0.015	0.004	0.002
TNFRSF1A	P19438	FALSE	TNR1A_HUMAN		CPI-SS04B4619D0	0.547	0.435	0.451	0.447	0.228
TNFRSF1A	P19438	FALSE	TNR1A_HUMAN		CPI-SS084BE3E4B	0.547	0.435	0.451	0.447	0.228
TNFRSF1A	P19438	FALSE	TNR1A_HUMAN		CPI-SS0F9B3B259	0.547	0.435	0.451	0.447	0.228
FAS	P25445	FALSE	TNR6_HUMAN		CPI-SS08B7D54A3	0.096	0.118	0.136	0.129	0.077
FAS	P25445	FALSE	TNR6_HUMAN		CPI-SS0A83A7E30	0.096	0.118	0.136	0.129	0.077
TNFRSF1B	P20333	FALSE	TNR1B_HUMAN		CPI-SS0E7D5974D	0.915	1.104	0.89	0.654	0.412
TNFRSF1B	P20333	FALSE	TNR1B_HUMAN		CPI-SS07D9A48A2	0.915	1.104	0.89	0.654	0.412
RIPK1	Q13546	FALSE	RIPK1_HUMAN		CPI-SS048A2311A	0.599	0.449	0.673	0.462	0.218
RIPK1	Q13546	FALSE	RIPK1_HUMAN		CPI-SS0D5C54214	0.599	0.449	0.673	0.462	0.218
RIPK1	Q13546	FALSE	RIPK1_HUMAN		CPI-SS0DEDA3567	0.599	0.449	0.673	0.462	0.218
PTPRS	Q13332	FALSE	PTPRS_HUMAN		CPI-SS0FBC9234C	0.021	0.04	0.036	0.051	0.041
PTPRS	Q13332	FALSE	PTPRS_HUMAN		CPI-SS00F4DDF4B	0.021	0.04	0.036	0.051	0.041
CELSR2	Q9HCU4	FALSE	CELR2_HUMAN		CPI-SS034B442CE	0.014	0.028	0.039	0.034	0.033
CCL20	P78556	FALSE	CCL20_HUMAN		CPI-SS0F8C664D9	0.368	0.143	0.252	0.051	0.043
CCL20	P78556	FALSE	CCL20_HUMAN		CPI-SS07F015051	0.368	0.143	0.252	0.051	0.043
CXCL12	P48061	FALSE	SDF1_HUMAN		CPI-SS0DBA4D668	0.069	0.233	0.257	0.258	0.125
CXCL12	P48061	FALSE	SDF1_HUMAN		CPI-SS07155793F	0.069	0.233	0.257	0.258	0.125
CD70	P32970	FALSE	CD70_HUMAN		CPI-SS0D4BF6CA3	0.008	0.084	0.032	0.007	0.006
CD40LG	P29965	FALSE	CD40L_HUMAN		CPI-SS083296041	0.001	0	0	0	0
OGN	P20774	FALSE	MIME_HUMAN		CPI-SS0EF0750A7	0.025	0.033	0.025	0.037	0.029
IL1A	P01583	FALSE	IL1A_HUMAN		CPI-CS06072FF4E	0.149	0.89	0.47	0.224	0.178
IL1A	P01583	FALSE	IL1A_HUMAN		CPI-CS0AC5142FA	0.149	0.89	0.47	0.224	0.178
IL1B	P01584	FALSE	IL1B_HUMAN		CPI-CS05426BFFA	1.317	2.14	1.458	0.614	0.709
IL1B	P01584	FALSE	IL1B_HUMAN		CPI-CS008C9D6E5	1.317	2.14	1.458	0.614	0.709
IL1RN	P18510	FALSE	IL1RA_HUMAN		CPI-CS0DEBE7B69	0.869	0.431	0.468	0.046	0.131
IL1RN	P18510	FALSE	IL1RA_HUMAN		CPI-CS085E95BC1	0.869	0.431	0.468	0.046	0.131
IL10	P22301	FALSE	IL10_HUMAN		CPI-CS04CBDE052	0.379	0.128	0.182	0.033	0.031
IL15	P40933	FALSE	IL15_HUMAN		CPI-CS06E556972	0.411	0.012	0.265	0.022	0.007
IL18	Q14116	FALSE	IL18_HUMAN		CPI-CS09831CCFD	1.344	1.108	1.382	1.098	0.615
BDNF	P23560	FALSE	BDNF_HUMAN		CPI-SS0A93C11C8	0	0	0	0.002	0
BDNF	P23560	FALSE	BDNF_HUMAN		CPI-SS01BCB9360	0	0	0	0.002	0
GDNF	P39905	FALSE	GDNF_HUMAN		CPI-SS0C23EF34B	0.001	0	0	0	0
IL19	Q9UHD0	FALSE	IL19_HUMAN		CPI-CS0645666B0	0.019	0	0.005	0	0
DLL4	Q9NR61	FALSE	DLL4_HUMAN		CPI-SS027CDEA08	0	0	0	0.001	0
DLL4	Q9NR61	FALSE	DLL4_HUMAN		CPI-SS012B7C21D	0	0	0	0.001	0
DLL4	Q9NR61	FALSE	DLL4_HUMAN		CPI-SS00D153A8A	0	0	0	0.001	0
DLL3	Q9NYJ7	FALSE	DLL3_HUMAN		CPI-SS003C9A532	0	0.001	0	0	0
DLL3	Q9NYJ7	FALSE	DLL3_HUMAN		CPI-SS0607D1101	0	0.001	0	0	0
DLL3	Q9NYJ7	FALSE	DLL3_HUMAN		CPI-SS09D379E5B	0	0.001	0	0	0
JAG2	Q9Y219	FALSE	JAG2_HUMAN		CPI-SS02770D68F	0.007	0.03	0.006	0.034	0.013
JAG2	Q9Y219	FALSE	JAG2_HUMAN		CPI-SS08C3D27F7	0.007	0.03	0.006	0.034	0.013
JAG2	Q9Y219	FALSE	JAG2_HUMAN		CPI-SS05FEE05CB	0.007	0.03	0.006	0.034	0.013
JAG2	Q9Y219	FALSE	JAG2_HUMAN		CPI-SS0C4D54E39	0.007	0.03	0.006	0.034	0.013
WNT4	P56705	FALSE	WNT4_HUMAN		CPI-SS0B42AD9EF	0.002	0	0	0	0.002
WNT4	P56705	FALSE	WNT4_HUMAN		CPI-SS0FA326344	0.002	0	0	0	0.002
JAG1	P78504	FALSE	JAG1_HUMAN		CPI-SS0B87FE6E0	0.146	0.154	0.091	0.131	0.06
JAG1	P78504	FALSE	JAG1_HUMAN		CPI-SS01A07768A	0.146	0.154	0.091	0.131	0.06
DLK1	P80370	FALSE	DLK1_HUMAN		CPI-SS0A34EE366	0	0	0	0	0.001
IL6	P05231	FALSE	IL6_HUMAN		CPI-CS063AE1C91	0.294	0.165	0.583	0.048	0.039
IL7	P13232	FALSE	IL7_HUMAN		CPI-CS0AB9C7139	0.076	0.031	0.085	0.081	0.039
OSM	P13725	FALSE	ONCM_HUMAN		CPI-CS0E661878B	0.473	0.632	0.533	0.066	0.091
OSM	P13725	FALSE	ONCM_HUMAN		CPI-CS06D50EBF8	0.473	0.632	0.533	0.066	0.091
LIF	P15018	FALSE	LIF_HUMAN		CPI-CS07B61574B	0.011	0	0.005	0	0.001
MICB	Q29980	FALSE	MICB_HUMAN		CPI-CS0A9D23000	0.065	0.052	0.045	0.044	0.019
MICA	Q29983	FALSE	MICA_HUMAN		CPI-CS06C6E2321	0.039	0.06	0.03	0.029	0.021
RAET1L	Q5VY80	FALSE	RET1L_HUMAN		CPI-CS08F4E5D70	0.001	0	0	0	0
RAET1E	Q8TD07	FALSE	N2DL4_HUMAN		CPI-CS09F211C3E	0.001	0	0.005	0	0.004
ULBP3	Q9BZM4	FALSE	N2DL3_HUMAN		CPI-CS038376BA2	0.001	0	0	0	0
ULBP2	Q9BZM5	FALSE	N2DL2_HUMAN		CPI-CS0A269FA16	0.01	0	0.01	0	0.003
ULBP1	Q9BZM6	FALSE	N2DL1_HUMAN		CPI-CS0007697A7	0.001	0	0	0	0
CCR2	P41597	FALSE	CCR2_HUMAN		CPI-SS0CF0E4DE9	0.001	0	0	0	0
CCR3	P51677	FALSE	CCR3_HUMAN		CPI-SS08BFF4F9B	0.008	0.029	0.032	0.013	0.024
CCR3	P51677	FALSE	CCR3_HUMAN		CPI-SS0F6B529A1	0.008	0.029	0.032	0.013	0.024
CCR3	P51677	FALSE	CCR3_HUMAN		CPI-SS0C6311D2D	0.008	0.029	0.032	0.013	0.024
CCR1	P32246	FALSE	CCR1_HUMAN		CPI-SS08DA48A5A	0.668	0.513	0.67	0.402	0.276
CCR1	P32246	FALSE	CCR1_HUMAN		CPI-SS0A021DB6E	0.668	0.513	0.67	0.402	0.276
CCR1	P32246	FALSE	CCR1_HUMAN		CPI-SS0817CE2B3	0.668	0.513	0.67	0.402	0.276
CCR10	P46092	FALSE	CCR10_HUMAN		CPI-SS08B249DBA	0.004	0.002	0	0.001	0
ACKR4	Q9NPB9	FALSE	ACKR4_HUMAN		CPI-SS0F3BF2B34	0.004	0.017	0.01	0.031	0.007
ACKR4	Q9NPB9	FALSE	ACKR4_HUMAN		CPI-SS083B5EBAB	0.004	0.017	0.01	0.031	0.007
DPP4	P27487	FALSE	DPP4_HUMAN		CPI-SS04641FE5F	0.025	0.013	0.014	0.021	0.007
DPP4	P27487	FALSE	DPP4_HUMAN		CPI-SS0AEC33FF1	0.025	0.013	0.014	0.021	0.007
DPP4	P27487	FALSE	DPP4_HUMAN		CPI-SS0CC738ABC	0.025	0.013	0.014	0.021	0.007
DPP4	P27487	FALSE	DPP4_HUMAN		CPI-SS0FDAB7BA8	0.025	0.013	0.014	0.021	0.007
DPP4	P27487	FALSE	DPP4_HUMAN		CPI-SS0FAE7ABEF	0.025	0.013	0.014	0.021	0.007
DPP4	P27487	FALSE	DPP4_HUMAN		CPI-SS0D377BBBF	0.025	0.013	0.014	0.021	0.007
DPP4	P27487	FALSE	DPP4_HUMAN		CPI-SS0CDAC688B	0.025	0.013	0.014	0.021	0.007
CXCR3	P49682	FALSE	CXCR3_HUMAN		CPI-SS09FAC4977	0.001	0	0	0	0
CXCR3	P49682	FALSE	CXCR3_HUMAN		CPI-SS080683E15	0.001	0	0	0	0
CXCR3	P49682	FALSE	CXCR3_HUMAN		CPI-SS0EFE0B07A	0.001	0	0	0	0
CXCR1	P25024	FALSE	CXCR1_HUMAN		CPI-SS0C62E5DD8	0.001	0.004	0.005	0.001	0.001
CXCR1	P25024	FALSE	CXCR1_HUMAN		CPI-SS0698C4DC4	0.001	0.004	0.005	0.001	0.001
CXCR1	P25024	FALSE	CXCR1_HUMAN		CPI-SS040630206	0.001	0.004	0.005	0.001	0.001
CXCR1	P25024	FALSE	CXCR1_HUMAN		CPI-SS0D04AE221	0.001	0.004	0.005	0.001	0.001
CXCR2	P25025	FALSE	CXCR2_HUMAN		CPI-SS08102DC9E	0.024	0.025	0.049	0.017	0.015
CXCR2	P25025	FALSE	CXCR2_HUMAN		CPI-SS0315F51DD	0.024	0.025	0.049	0.017	0.015
CXCR2	P25025	FALSE	CXCR2_HUMAN		CPI-SS0F562FEA5	0.024	0.025	0.049	0.017	0.015
CXCR2	P25025	FALSE	CXCR2_HUMAN		CPI-SS09185EA8F	0.024	0.025	0.049	0.017	0.015
CALCR	P30988	FALSE	CALCR_HUMAN		CPI-SS07CF0C6E7	0.007	0.117	0.045	0.197	0.074
CXCR5	P32302	FALSE	CXCR5_HUMAN		CPI-SS0C2437E0D	0	0.002	0	0.005	0.001
ACKR3	P25106	FALSE	ACKR3_HUMAN		CPI-SS0747FCACD	0.297	0.002	0.014	0.003	0
VIPR1	P32241	FALSE	VIPR1_HUMAN		CPI-SS062DED513	0.004	0.027	0.005	0.058	0.017
VIPR1	P32241	FALSE	VIPR1_HUMAN		CPI-SS003AFD9BA	0.004	0.027	0.005	0.058	0.017
VIPR2	P41587	FALSE	VIPR2_HUMAN		CPI-SS02CCE14A7	0	0.001	0	0.001	0
NPY1R	P25929	FALSE	NPY1R_HUMAN		CPI-SS0A9F17199	0	0.067	0.014	0.067	0.01
NPR3	P17342	FALSE	ANPRC_HUMAN		CPI-SS04A7BCE8D	0.002	0	0	0	0
NPR2	P20594	FALSE	ANPRB_HUMAN		CPI-SS0230EE330	0.001	0.003	0	0.006	0.004
ADCYAP1R1	P41586	FALSE	PACR_HUMAN		CPI-SS0133239EA	0	0	0	0.001	0
MET	P08581	FALSE	MET_HUMAN		CPI-SS0BC7CD11B	0.004	0.002	0.005	0.005	0.003
LRP1	Q07954	FALSE	LRP1_HUMAN		CPI-SS0419B80C4	0.888	0.596	0.794	0.807	0.408
LRP1	Q07954	FALSE	LRP1_HUMAN		CPI-SS02928C71A	0.888	0.596	0.794	0.807	0.408
LRP1	Q07954	FALSE	LRP1_HUMAN		CPI-SS006C6537E	0.888	0.596	0.794	0.807	0.408
CD47	Q08722	FALSE	CD47_HUMAN		CPI-SS014958F32	0.713	0.208	0.519	0.266	0.436
CD47	Q08722	FALSE	CD47_HUMAN		CPI-SS0339AE950	0.713	0.208	0.519	0.266	0.436
PTPRK	Q15262	FALSE	PTPRK_HUMAN		CPI-SS0A9FB762A	0.024	0.041	0.041	0.074	0.215
PTPRK	Q15262	FALSE	PTPRK_HUMAN		CPI-SS0472C478C	0.024	0.041	0.041	0.074	0.215
PTPRK	Q15262	FALSE	PTPRK_HUMAN		CPI-SS0CB863B46	0.024	0.041	0.041	0.074	0.215
SLC1A5	Q15758	FALSE	AAAT_HUMAN		CPI-SS002DF6C31	0.11	0.249	0.185	0.199	0.109
COLEC12	Q5KU26	FALSE	COL12_HUMAN		CPI-SS08877A081	0.78	0.007	0.331	0.018	0.03
HAVCR2	Q8TDQ0	FALSE	HAVR2_HUMAN		CPI-SS0E23CEB91	1.257	1.161	1.424	1.099	0.672
SORL1	Q92673	FALSE	SORL_HUMAN		CPI-SS09C52F54E	0.758	1.836	1.348	2.709	1.64
SORL1	Q92673	FALSE	SORL_HUMAN		CPI-SS083CBFACD	0.758	1.836	1.348	2.709	1.64
MRC2	Q9UBG0	FALSE	MRC2_HUMAN		CPI-SS048346C2B	0.271	0.708	0.453	0.69	0.312
PDGFRB	P09619	FALSE	PGFRB_HUMAN		CPI-SS05A26A1DE	0.001	0.008	0	0.004	0.012
PDGFRA	P16234	FALSE	PGFRA_HUMAN		CPI-SS0FEEB187C	0	0.003	0	0.002	0.004
PDGFRA	P16234	FALSE	PGFRA_HUMAN		CPI-SS0B70EB09E	0	0.003	0	0.002	0.004
ADGRV1	Q8WXG9	FALSE	GPR98_HUMAN		CPI-SS0CB4F2FE4	0.068	0.02	0.111	0.018	0.024
ADGRV1	Q8WXG9	FALSE	GPR98_HUMAN		CPI-SS023ABAE18	0.068	0.02	0.111	0.018	0.024
PTPRZ1	P23471	FALSE	PTPRZ_HUMAN		CPI-SS027E12A36	0.001	0.016	0.006	0.014	0.02
PTPRZ1	P23471	FALSE	PTPRZ_HUMAN		CPI-SS04E690D72	0.001	0.016	0.006	0.014	0.02
ALK	Q9UM73	FALSE	ALK_HUMAN		CPI-SS012AFC842	0.021	0.005	0.005	0.006	0.006
ALK	Q9UM73	FALSE	ALK_HUMAN		CPI-SS05D7900BF	0.021	0.005	0.005	0.006	0.006
FZD8	Q9H461	FALSE	FZD8_HUMAN		CPI-SS0D782F60B	0.008	0.015	0.014	0.016	0.004
FZD1	Q9UP38	FALSE	FZD1_HUMAN		CPI-SS0B2D5BA95	0.082	0.223	0.188	0.076	0.042
FZD1	Q9UP38	FALSE	FZD1_HUMAN		CPI-SS0CA020C34	0.082	0.223	0.188	0.076	0.042
FZD1	Q9UP38	FALSE	FZD1_HUMAN		CPI-SS0E7523314	0.082	0.223	0.188	0.076	0.042
FZD1	Q9UP38	FALSE	FZD1_HUMAN		CPI-SS0D81C6C1D	0.082	0.223	0.188	0.076	0.042
FZD2	Q14332	FALSE	FZD2_HUMAN		CPI-SS01C2BA5C8	0.046	0.067	0.02	0.07	0.027
SLAMF1	Q13291	FALSE	SLAF1_HUMAN		CPI-SS0097929A7	0.007	0	0.008	0	0
FZD5	Q13467	FALSE	FZD5_HUMAN		CPI-SS0E32BEF02	0.043	0.006	0	0.008	0.004
EPHA7	Q15375	FALSE	EPHA7_HUMAN		CPI-SS0D4F593F1	0.003	0.001	0.005	0.001	0
EPHA7	Q15375	FALSE	EPHA7_HUMAN		CPI-SS01DCC7684	0.003	0.001	0.005	0.001	0
EPHA7	Q15375	FALSE	EPHA7_HUMAN		CPI-SS03E450F99	0.003	0.001	0.005	0.001	0
EPHA7	Q15375	FALSE	EPHA7_HUMAN		CPI-SS0D5DBB634	0.003	0.001	0.005	0.001	0
EPHA7	Q15375	FALSE	EPHA7_HUMAN		CPI-SS0F81DBF22	0.003	0.001	0.005	0.001	0
EPHA7	Q15375	FALSE	EPHA7_HUMAN		CPI-SS028688B7B	0.003	0.001	0.005	0.001	0
ANTXR1	Q9H6X2	FALSE	ANTR1_HUMAN		CPI-SS0C56C483F	0.098	0.138	0.179	0.148	0.059
ANTXR1	Q9H6X2	FALSE	ANTR1_HUMAN		CPI-SS0331C5A49	0.098	0.138	0.179	0.148	0.059
ROR2	Q01974	FALSE	ROR2_HUMAN		CPI-SS0E7CBFD03	0.023	0.05	0.07	0.047	0.024
FZD3	Q9NPG1	FALSE	FZD3_HUMAN		CPI-SS002673EFE	0.007	0.008	0.014	0.005	0.005
ROR1	Q01973	FALSE	ROR1_HUMAN		CPI-SS073F3FAD5	0.051	0.005	0.005	0.009	0.002
TNFSF10	P50591	FALSE	TNF10_HUMAN		CPI-SS0179FBFD3	0.823	0.275	0.365	0.349	0.273
TNFSF10	P50591	FALSE	TNF10_HUMAN		CPI-SS0AD0ED887	0.823	0.275	0.365	0.349	0.273
TNFSF10	P50591	FALSE	TNF10_HUMAN		CPI-SS0898D7F7F	0.823	0.275	0.365	0.349	0.273
TNFSF10	P50591	FALSE	TNF10_HUMAN		CPI-SS01ECFDA18	0.823	0.275	0.365	0.349	0.273
FGF3	P11487	FALSE	FGF3_HUMAN		CPI-SS023738D54	0	0	0	0	0
NCAM1	P13591	FALSE	NCAM1_HUMAN		CPI-SS039799099	0.019	0.073	0.091	0.095	0.083
FGF7	P21781	FALSE	FGF7_HUMAN		CPI-SS07833475A	0	0.003	0	0.005	0.002
FGF9	P31371	FALSE	FGF9_HUMAN		CPI-SS038E93B77	0	0	0	0	0
FGF9	P31371	FALSE	FGF9_HUMAN		CPI-SS0907A7598	0	0	0	0	0
FGF9	P31371	FALSE	FGF9_HUMAN		CPI-SS0649EA05F	0	0	0	0	0
FGF9	P31371	FALSE	FGF9_HUMAN		CPI-SS07A9A501C	0	0	0	0	0
KL	Q9UEF7	FALSE	KLOT_HUMAN		CPI-SS0BF490275	0	0	0	0	0
EPHA4	P54764	FALSE	EPHA4_HUMAN		CPI-SS06A0B20BD	0.003	0.003	0.017	0.001	0.002
EPHA4	P54764	FALSE	EPHA4_HUMAN		CPI-SS0E63AB61E	0.003	0.003	0.017	0.001	0.002
EPHA4	P54764	FALSE	EPHA4_HUMAN		CPI-SS0EBFE1854	0.003	0.003	0.017	0.001	0.002
EPHA4	P54764	FALSE	EPHA4_HUMAN		CPI-SS05B4EB419	0.003	0.003	0.017	0.001	0.002
EPHA4	P54764	FALSE	EPHA4_HUMAN		CPI-SS0659DBE72	0.003	0.003	0.017	0.001	0.002
EPHA4	P54764	FALSE	EPHA4_HUMAN		CPI-SS0FC01B947	0.003	0.003	0.017	0.001	0.002
EPHA4	P54764	FALSE	EPHA4_HUMAN		CPI-SS087E0E3FB	0.003	0.003	0.017	0.001	0.002
EPHA4	P54764	FALSE	EPHA4_HUMAN		CPI-SS0816A4ED4	0.003	0.003	0.017	0.001	0.002
EPHA4	P54764	FALSE	EPHA4_HUMAN		CPI-SS0D1AE5C79	0.003	0.003	0.017	0.001	0.002
CD83	Q01151	FALSE	CD83_HUMAN		CPI-SS00D9A0644	2.472	3.282	2.811	1.918	1.875
NECTIN1	Q15223	FALSE	PVRL1_HUMAN		CPI-SS02E314589	0.016	0.012	0.016	0.016	0.015
NECTIN1	Q15223	FALSE	PVRL1_HUMAN		CPI-SS02C29C238	0.016	0.012	0.016	0.016	0.015
NECTIN1	Q15223	FALSE	PVRL1_HUMAN		CPI-SS03F821467	0.016	0.012	0.016	0.016	0.015
PTPRR	Q15256	FALSE	PTPRR_HUMAN		CPI-SS0CC898553	0.001	0	0.01	0.002	0.002
PTPRR	Q15256	FALSE	PTPRR_HUMAN		CPI-SS0658257AC	0.001	0	0.01	0.002	0.002
XPR1	Q9UBH6	FALSE	XPR1_HUMAN		CPI-SS098F416C1	0.48	0.672	0.657	0.661	0.336
SMO	Q99835	FALSE	SMO_HUMAN		CPI-SS0A69F13A3	0.004	0.005	0.011	0.007	0.006
SMO	Q99835	FALSE	SMO_HUMAN		CPI-SS016B7C7D6	0.004	0.005	0.011	0.007	0.006
FZD4	Q9ULV1	FALSE	FZD4_HUMAN		CPI-SS0B8083B44	0.003	0.001	0.009	0	0.001
FZD4	Q9ULV1	FALSE	FZD4_HUMAN		CPI-SS01469637C	0.003	0.001	0.009	0	0.001
NOTCH2	Q04721	FALSE	NOTC2_HUMAN		CPI-SS0423580E5	0.389	0.237	0.392	0.322	0.151
NOTCH2	Q04721	FALSE	NOTC2_HUMAN		CPI-SS060B82BBC	0.389	0.237	0.392	0.322	0.151
NOTCH2	Q04721	FALSE	NOTC2_HUMAN		CPI-SS0E1A8414D	0.389	0.237	0.392	0.322	0.151
NOTCH4	Q99466	FALSE	NOTC4_HUMAN		CPI-SS0FB5FE587	0.015	0.035	0.044	0.019	0.008
NOTCH4	Q99466	FALSE	NOTC4_HUMAN		CPI-SS0837E9F59	0.015	0.035	0.044	0.019	0.008
NOTCH4	Q99466	FALSE	NOTC4_HUMAN		CPI-SS0D37C7C70	0.015	0.035	0.044	0.019	0.008
NOTCH3	Q9UM47	FALSE	NOTC3_HUMAN		CPI-SS047232C64	0.009	0.008	0.007	0.004	0.007
NOTCH3	Q9UM47	FALSE	NOTC3_HUMAN		CPI-SS0B99F22A2	0.009	0.008	0.007	0.004	0.007
NOTCH3	Q9UM47	FALSE	NOTC3_HUMAN		CPI-SS007AA9FDE	0.009	0.008	0.007	0.004	0.007
NOTCH3	Q9UM47	FALSE	NOTC3_HUMAN		CPI-SS0F21DBF93	0.009	0.008	0.007	0.004	0.007
NOTCH3	Q9UM47	FALSE	NOTC3_HUMAN		CPI-SS0938C6980	0.009	0.008	0.007	0.004	0.007
NOTCH3	Q9UM47	FALSE	NOTC3_HUMAN		CPI-SS035E5A708	0.009	0.008	0.007	0.004	0.007
PTN	P21246	FALSE	PTN_HUMAN		CPI-SS0BFB29A42	0.008	0.03	0.009	0.038	0.05
SEMA4D	Q92854	FALSE	SEM4D_HUMAN		CPI-SS08FAC0A55	0.337	0.452	0.301	0.731	0.341
SEMA4D	Q92854	FALSE	SEM4D_HUMAN		CPI-SS0CCCF7C69	0.337	0.452	0.301	0.731	0.341
SEMA4D	Q92854	FALSE	SEM4D_HUMAN		CPI-SS06AA638A8	0.337	0.452	0.301	0.731	0.341
SEMA4G	Q9NTN9	FALSE	SEM4G_HUMAN		CPI-SS0C0A61F92	0.002	0.004	0.005	0.021	0.011
KDR	P35968	FALSE	VGFR2_HUMAN		CPI-SS0EBA5A4D8	0	0.001	0	0	0
KDR	P35968	FALSE	VGFR2_HUMAN		CPI-SS0C03F7CDC	0	0.001	0	0	0
LTBR	P36941	FALSE	TNR3_HUMAN		CPI-SS03156A825	0.218	0.152	0.23	0.217	0.101
LTBR	P36941	FALSE	TNR3_HUMAN		CPI-SS0859C173B	0.218	0.152	0.23	0.217	0.101
TNFRSF14	Q92956	FALSE	TNR14_HUMAN		CPI-SS0110361CB	0.341	0.081	0.213	0.095	0.063
TNFRSF14	Q92956	FALSE	TNR14_HUMAN		CPI-SS0C28FEC7D	0.341	0.081	0.213	0.095	0.063
TNFRSF14	Q92956	FALSE	TNR14_HUMAN		CPI-SS019C98396	0.341	0.081	0.213	0.095	0.063
TNFRSF14	Q92956	FALSE	TNR14_HUMAN		CPI-SS0879B8E95	0.341	0.081	0.213	0.095	0.063
TNFRSF14	Q92956	FALSE	TNR14_HUMAN		CPI-SS02ACCF1F7	0.341	0.081	0.213	0.095	0.063
TNFRSF10D	Q9UBN6	FALSE	TR10D_HUMAN		CPI-SS095E52E66	0.161	0.338	0.229	0.329	0.154
TNFRSF10D	Q9UBN6	FALSE	TR10D_HUMAN		CPI-SS059EEFDC6	0.161	0.338	0.229	0.329	0.154
EPHA1	P21709	FALSE	EPHA1_HUMAN		CPI-SS0B34CBA4B	0.003	0	0	0	0.004
EPHA1	P21709	FALSE	EPHA1_HUMAN		CPI-SS0FF49C823	0.003	0	0	0	0.004
EPHA2	P29317	FALSE	EPHA2_HUMAN		CPI-SS08A54963F	0.021	0.015	0.01	0.006	0.003
EPHA2	P29317	FALSE	EPHA2_HUMAN		CPI-SS046F6F0C1	0.021	0.015	0.01	0.006	0.003
EPHA3	P29320	FALSE	EPHA3_HUMAN		CPI-SS0C875BA24	0.008	0.003	0.01	0.004	0
EPHA3	P29320	FALSE	EPHA3_HUMAN		CPI-SS09CA492BA	0.008	0.003	0.01	0.004	0
EPHA5	P54756	FALSE	EPHA5_HUMAN		CPI-SS0D81D9F5E	0	0.004	0.005	0.004	0.002
EPHA5	P54756	FALSE	EPHA5_HUMAN		CPI-SS0762B455F	0	0.004	0.005	0.004	0.002
EPHA5	P54756	FALSE	EPHA5_HUMAN		CPI-SS079EF5D9C	0	0.004	0.005	0.004	0.002
EPHA5	P54756	FALSE	EPHA5_HUMAN		CPI-SS0008137B6	0	0.004	0.005	0.004	0.002
EPHA5	P54756	FALSE	EPHA5_HUMAN		CPI-SS09E3F5044	0	0.004	0.005	0.004	0.002
MC1R	Q01726	FALSE	MSHR_HUMAN		CPI-SS00BD8FF72	0.013	0.016	0.024	0.012	0.008
MARCO	Q9UEW3	FALSE	MARCO_HUMAN		CPI-SS0DF5E47DB	0.011	0	0	0	0
CXCL16	Q9H2A7	FALSE	CXL16_HUMAN		CPI-SS00F282936	0.882	0.71	0.92	0.464	0.287
CCL3	P10147	FALSE	CCL3_HUMAN		CPI-SS04318D03E	2.313	4.329	3.344	1.744	2.498
CCL4	P13236	FALSE	CCL4_HUMAN		CPI-SS0AFE077D8	2.051	4.344	3.339	1.586	2.602
CCL2	P13500	FALSE	CCL2_HUMAN		CPI-SS03165AD8C	0.591	2.049	1.357	0.52	0.654
CCL5	P13501	FALSE	CCL5_HUMAN		CPI-SS0AE4CF4E7	0.374	0.327	0.638	0.09	0.193
CCL3L1	P16619	FALSE	CL3L1_HUMAN		CPI-SS073B0CE7A	0.478	0.93	0.715	0.315	0.417
CCL3L3	P16619	FALSE	CL3L1_HUMAN		CPI-SS073B0CE7A	0.478	0.93	0.715	0.315	0.417
CCL8	P80075	FALSE	CCL8_HUMAN		CPI-SS0BE8BE8E9	0.342	0.486	0.444	0.051	0.093
CCL8	P80075	FALSE	CCL8_HUMAN		CPI-SS09AFCF898	0.342	0.486	0.444	0.051	0.093
CCL8	P80075	FALSE	CCL8_HUMAN		CPI-SS0F8C2FA91	0.342	0.486	0.444	0.051	0.093
CCL8	P80075	FALSE	CCL8_HUMAN		CPI-SS0E7EDE823	0.342	0.486	0.444	0.051	0.093
CCL8	P80075	FALSE	CCL8_HUMAN		CPI-SS0DFAF1FE2	0.342	0.486	0.444	0.051	0.093
CCL7	P80098	FALSE	CCL7_HUMAN		CPI-SS0ADA38C78	0.045	0	0	0	0.001
CCL7	P80098	FALSE	CCL7_HUMAN		CPI-SS008EB600F	0.045	0	0	0	0.001
CCL7	P80098	FALSE	CCL7_HUMAN		CPI-SS08B91FD2A	0.045	0	0	0	0.001
CCL7	P80098	FALSE	CCL7_HUMAN		CPI-SS0CBA3DA0D	0.045	0	0	0	0.001
CCL7	P80098	FALSE	CCL7_HUMAN		CPI-SS0B186A32C	0.045	0	0	0	0.001
CCL7	P80098	FALSE	CCL7_HUMAN		CPI-SS0638E0E29	0.045	0	0	0	0.001
CCL13	Q99616	FALSE	CCL13_HUMAN		CPI-SS06B0861F1	0.001	0	0	0	0
CCL13	Q99616	FALSE	CCL13_HUMAN		CPI-SS0C98C08DA	0.001	0	0	0	0
CCL13	Q99616	FALSE	CCL13_HUMAN		CPI-SS0B887F7AC	0.001	0	0	0	0
CCL13	Q99616	FALSE	CCL13_HUMAN		CPI-SS0EDD062F7	0.001	0	0	0	0
CCL28	Q9NRJ3	FALSE	CCL28_HUMAN		CPI-SS091B461CB	0.02	0	0.005	0	0
CCL28	Q9NRJ3	FALSE	CCL28_HUMAN		CPI-SS05B92CCC4	0.02	0	0.005	0	0
CCL28	Q9NRJ3	FALSE	CCL28_HUMAN		CPI-SS064C772FE	0.02	0	0.005	0	0
CCL23	P55773	FALSE	CCL23_HUMAN		CPI-SS09199F78C	0.007	0	0.034	0	0
CCL23	P55773	FALSE	CCL23_HUMAN		CPI-SS0D57FCA8C	0.007	0	0.034	0	0
CCL18	P55774	FALSE	CCL18_HUMAN		CPI-SS041751A4D	0.05	0	0	0	0.004
SELL	P14151	FALSE	LYAM1_HUMAN		CPI-SS08920B6FF	0.145	0.087	0.162	0.085	0.046
CXCR4	P61073	FALSE	CXCR4_HUMAN		CPI-SS0A28DCA72	1.101	0.795	0.787	0.146	0.224
ERBB3	P21860	FALSE	ERBB3_HUMAN		CPI-SS053613259	0.015	0.016	0.01	0.022	0.039
ERBB4	Q15303	FALSE	ERBB4_HUMAN		CPI-SS0E063192D	0.05	0.032	0.055	0.068	0.123
ERBB4	Q15303	FALSE	ERBB4_HUMAN		CPI-SS0FC42EC80	0.05	0.032	0.055	0.068	0.123
ERBB4	Q15303	FALSE	ERBB4_HUMAN		CPI-SS0F0D7F25C	0.05	0.032	0.055	0.068	0.123
ERBB4	Q15303	FALSE	ERBB4_HUMAN		CPI-SS0D5E30C6C	0.05	0.032	0.055	0.068	0.123
ERBB4	Q15303	FALSE	ERBB4_HUMAN		CPI-SS0BD5C2A23	0.05	0.032	0.055	0.068	0.123
EGFR	P00533	FALSE	EGFR_HUMAN		CPI-SS004C23DCE	0.014	0.01	0.005	0.005	0.014
LSR	Q86X29	FALSE	LSR_HUMAN		CPI-SS0708FE6FF	0.031	0.01	0.03	0.024	0.019
NETO2	Q8NC67	FALSE	NETO2_HUMAN		CPI-SS0E075E5AF	0.144	0.157	0.119	0.059	0.049
MS4A4A	Q96JQ5	FALSE	M4A4A_HUMAN		CPI-SS0978D28AB	1.3	0.502	0.904	0.352	0.28
LGR4	Q9BXB1	FALSE	LGR4_HUMAN		CPI-SS02572E1EF	0.032	0.056	0.048	0.118	0.029
LGR4	Q9BXB1	FALSE	LGR4_HUMAN		CPI-SS034D3988F	0.032	0.056	0.048	0.118	0.029
LGR4	Q9BXB1	FALSE	LGR4_HUMAN		CPI-SS01E3453DB	0.032	0.056	0.048	0.118	0.029
BAG6	P46379	FALSE	BAG6_HUMAN		CPI-SS027AFFC0E	0.145	0.121	0.108	0.129	0.064
NCR3LG1	Q68D85	FALSE	NR3L1_HUMAN		CPI-SS0F94547B2	0.039	0	0.01	0.001	0
ARF1	P84077	FALSE	ARF1_HUMAN		CPI-SS06A999D25	0.78	0.636	0.638	0.598	1.087
PLXND1	Q9Y4D7	FALSE	PLXD1_HUMAN		CPI-SS0F3A089DE	0.676	0.198	0.434	0.265	0.107
PLXND1	Q9Y4D7	FALSE	PLXD1_HUMAN		CPI-SS044C72D0D	0.676	0.198	0.434	0.265	0.107
TEK	Q02763	FALSE	TIE2_HUMAN		CPI-SS0BAB460FF	0	0.004	0	0.006	0.007
EFNB2	P52799	FALSE	EFNB2_HUMAN		CPI-SS090FC28E1	0.019	0.09	0.101	0.1	0.05
EFNB2	P52799	FALSE	EFNB2_HUMAN		CPI-SS04124F4E1	0.019	0.09	0.101	0.1	0.05
EFNB2	P52799	FALSE	EFNB2_HUMAN		CPI-SS0B9E8C0DE	0.019	0.09	0.101	0.1	0.05
EFNB1	P98172	FALSE	EFNB1_HUMAN		CPI-SS0DC4D593E	0.058	0.071	0.057	0.059	0.029
EFNB1	P98172	FALSE	EFNB1_HUMAN		CPI-SS0111AAD26	0.058	0.071	0.057	0.059	0.029
[truncated: 146 more rows]

## Sheet: means
id_cp_interaction	interacting_pair	partner_a	partner_b	gene_a	gene_b	secreted	receptor_a	receptor_b	annotation_strategy	is_integrin	Macrophage NLRP3+|Macrophage NLRP3+	Macrophage NLRP3+|Microglia EGR1+	Macrophage NLRP3+|Microglia NLRP3+	Macrophage NLRP3+|Microglia P2RY12+	Macrophage NLRP3+|Microglia SPP1+	Microglia EGR1+|Macrophage NLRP3+	Microglia EGR1+|Microglia EGR1+	Microglia EGR1+|Microglia NLRP3+	Microglia EGR1+|Microglia P2RY12+	Microglia EGR1+|Microglia SPP1+	Microglia NLRP3+|Macrophage NLRP3+	Microglia NLRP3+|Microglia EGR1+	Microglia NLRP3+|Microglia NLRP3+	Microglia NLRP3+|Microglia P2RY12+	Microglia NLRP3+|Microglia SPP1+	Microglia P2RY12+|Macrophage NLRP3+	Microglia P2RY12+|Microglia EGR1+	Microglia P2RY12+|Microglia NLRP3+	Microglia P2RY12+|Microglia P2RY12+	Microglia P2RY12+|Microglia SPP1+	Microglia SPP1+|Macrophage NLRP3+	Microglia SPP1+|Microglia EGR1+	Microglia SPP1+|Microglia NLRP3+	Microglia SPP1+|Microglia P2RY12+	Microglia SPP1+|Microglia SPP1+
CPI-SS0FEC87269	KLRG2_TNFSF9	simple:A4D1S0	simple:P41273	KLRG2	TNFSF9	TRUE	TRUE	FALSE	InnateDB-All	FALSE	0.032	0.14	0.079	0.009	0.019	0.029	0.138	0.077	0.006	0.016	0.032	0.14	0.079	0.009	0.019	0.029	0.138	0.077	0.007	0.016	0	0	0	0	0
CPI-SS028784FC6	HLA-DPA1_TNFSF9	simple:HLADPA1	simple:P41273	HLA-DPA1	TNFSF9	TRUE	TRUE	FALSE	InnateDB-All	FALSE	1.099	1.207	1.147	1.076	1.086	1.043	1.151	1.091	1.02	1.03	1.145	1.254	1.193	1.122	1.132	0.977	1.086	1.025	0.955	0.965	0.919	1.027	0.967	0.896	0.906
CPI-SS00A8596B5	PVR_TNFSF9	simple:P15151	simple:P41273	PVR	TNFSF9	TRUE	TRUE	FALSE	InnateDB-All	FALSE	0.051	0.159	0.099	0.028	0.038	0.038	0.146	0.085	0.015	0.025	0.039	0.148	0.087	0.017	0.026	0.037	0.145	0.085	0.014	0.024	0.032	0.14	0.08	0.009	0.019
CPI-SS044DF8749	KLRG2_WNT5B	simple:A4D1S0	simple:Q9H1J7	KLRG2	WNT5B	TRUE	TRUE	FALSE	InnateDB-All	FALSE	0.045	0.287	0.119	0.152	0.123	0.042	0.284	0.116	0.15	0.121	0.045	0.287	0.118	0.152	0.123	0.042	0.284	0.116	0.15	0.121	0	0	0	0	0
CPI-SS072B19293	HLA-DPA1_GAL	simple:HLADPA1	simple:P22466	HLA-DPA1	GAL	TRUE	TRUE	FALSE	InnateDB-All	FALSE	1.07	0	0	0	0	1.014	0	0	0	0	1.116	0	0	0	0	0.949	0	0	0	0	0.89	0	0	0	0
CPI-SS0F8ABC300	GALR2_GAL	simple:O43603	simple:P22466	GALR2	GAL	TRUE	TRUE	FALSE	guidetopharmacology.org	FALSE	0.001	0	0	0	0	0	0	0	0	0	0	0	0	0	0	0	0	0	0	0	0	0	0	0	0
CPI-SS0B84DAE3D	PVR_CD96	simple:P15151	simple:P40200	PVR	CD96	TRUE	TRUE	TRUE	curated	FALSE	0.028	0.025	0.042	0.029	0.025	0.015	0.011	0.029	0.016	0.012	0.017	0.013	0.031	0.018	0.014	0.014	0.011	0.028	0.015	0.011	0.009	0.006	0.023	0.01	0.006
CPI-SS0A8627ED6	PVR_CD226	simple:P15151	simple:Q15762	PVR	CD226	TRUE	TRUE	TRUE	curated	FALSE	0.115	0.178	0.201	0.278	0.133	0.101	0.164	0.187	0.264	0.12	0.103	0.166	0.189	0.266	0.121	0.101	0.163	0.187	0.263	0.119	0.096	0.159	0.182	0.259	0.114
CPI-SS00561BBD7	PVR_TIGIT	simple:P15151	simple:Q495A1	PVR	TIGIT	TRUE	TRUE	FALSE	curated	FALSE	0.024	0.023	0.027	0.023	0	0.011	0.01	0.013	0.01	0	0.013	0.011	0.015	0.012	0	0.01	0.009	0.013	0.009	0	0.005	0.004	0.008	0.004	0
CPI-SS0F1A060D4	PVR_NECTIN3	simple:P15151	simple:Q9NQS3	PVR	NECTIN3	TRUE	TRUE	FALSE	curated	FALSE	0.025	0.074	0.048	0.101	0.046	0.011	0.061	0.035	0.088	0.033	0.013	0.063	0.037	0.089	0.034	0.011	0.06	0.034	0.087	0.032	0.006	0.055	0.029	0.082	0.027
CPI-SS00550260E	CADM3_NECTIN3	simple:Q8N126	simple:Q9NQS3	CADM3	NECTIN3	FALSE	FALSE	FALSE	curated	FALSE	0	0	0	0	0	0	0	0	0	0	0.005	0.055	0.029	0.081	0.026	0.004	0.053	0.027	0.08	0.025	0.004	0.054	0.028	0.08	0.025
CPI-SS0B990492C	CADM1_NECTIN3	simple:Q9BY67	simple:Q9NQS3	CADM1	NECTIN3	FALSE	FALSE	FALSE	curated	FALSE	0.552	0.601	0.575	0.628	0.573	0.042	0.091	0.065	0.118	0.063	0.238	0.288	0.262	0.314	0.259	0.043	0.093	0.067	0.119	0.064	0.049	0.098	0.072	0.125	0.07
CPI-SS0C5E9FBFB	NECTIN1_NECTIN3	simple:Q15223	simple:Q9NQS3	NECTIN1	NECTIN3	TRUE	TRUE	FALSE	curated	FALSE	0.011	0.06	0.034	0.087	0.032	0.009	0.058	0.033	0.085	0.03	0.011	0.061	0.035	0.087	0.032	0.011	0.06	0.035	0.087	0.032	0.01	0.06	0.034	0.087	0.032
CPI-SS03859E16F	TIGIT_NECTIN3	simple:Q495A1	simple:Q9NQS3	TIGIT	NECTIN3	FALSE	FALSE	FALSE	curated	FALSE	0.006	0.055	0.029	0.082	0.027	0.004	0.054	0.028	0.08	0.025	0.008	0.057	0.031	0.084	0.029	0.004	0.054	0.028	0.081	0.026	0	0	0	0	0
CPI-SS02FBD007E	NECTIN2_NECTIN3	simple:Q92692	simple:Q9NQS3	NECTIN2	NECTIN3	FALSE	TRUE	FALSE	curated	FALSE	0.189	0.239	0.213	0.266	0.211	0.147	0.197	0.171	0.223	0.169	0.11	0.159	0.133	0.186	0.131	0.061	0.111	0.085	0.137	0.082	0.078	0.128	0.102	0.154	0.099
CPI-SS09C06644C	CADM3_CADM1	simple:Q8N126	simple:Q9BY67	CADM3	CADM1	FALSE	FALSE	FALSE	curated	FALSE	0	0	0	0	0	0	0	0	0	0	0.551	0.041	0.237	0.043	0.048	0.549	0.039	0.236	0.041	0.046	0.55	0.04	0.236	0.041	0.047
CPI-SS0889E281D	CADM1_CADM1	simple:Q9BY67	simple:Q9BY67	CADM1	CADM1	FALSE	FALSE	FALSE	curated	FALSE	1.097	0.587	0.784	0.589	0.594	0.587	0.077	0.274	0.079	0.084	0.784	0.274	0.47	0.275	0.281	0.589	0.079	0.275	0.081	0.086	0.594	0.084	0.281	0.086	0.091
CPI-SS0C9696AAA	CRTAM_CADM1	simple:O95727	simple:Q9BY67	CRTAM	CADM1	FALSE	FALSE	FALSE	curated	FALSE	0.578	0.068	0.265	0.07	0.075	0	0	0	0	0	0	0	0	0	0	0	0	0	0	0	0	0	0	0	0
CPI-SS02D18D12B	CADM3_CADM4	simple:Q8N126	simple:Q8NFZ8	CADM3	CADM4	FALSE	FALSE	FALSE	curated	FALSE	0	0	0	0	0	0	0	0	0	0	0.007	0.008	0.005	0.008	0.005	0.005	0.007	0.003	0.006	0.003	0.005	0.007	0.003	0.007	0.003
CPI-SS0B3829651	CADM3_EPB41L1	simple:Q8N126	simple:Q9H4G0	CADM3	EPB41L1	FALSE	FALSE	FALSE	curated	FALSE	0	0	0	0	0	0	0	0	0	0	0.04	0.016	0.023	0.02	0.023	0.039	0.015	0.021	0.019	0.021	0.039	0.015	0.022	0.019	0.022
CPI-SS00661A3A4	NECTIN1_CADM3	simple:Q15223	simple:Q8N126	NECTIN1	CADM3	TRUE	TRUE	FALSE	curated	FALSE	0	0	0.01	0.009	0.009	0	0	0.008	0.007	0.007	0	0	0.01	0.009	0.009	0	0	0.01	0.009	0.009	0	0	0.01	0.008	0.008
CPI-SS01E0F2D2C	NECTIN1_NECTIN4	simple:Q15223	simple:Q96NY8	NECTIN1	NECTIN4	TRUE	TRUE	TRUE	curated	FALSE	0.015	0	0.012	0.008	0.012	0.013	0	0.01	0.006	0.01	0.016	0	0.012	0.008	0.012	0.015	0	0.012	0.008	0.012	0.015	0	0.011	0.008	0.011
CPI-SS0A5DF05C0	TIGIT_NECTIN2	simple:Q495A1	simple:Q92692	TIGIT	NECTIN2	FALSE	FALSE	TRUE	curated	FALSE	0.189	0.147	0.109	0.061	0.078	0.188	0.146	0.108	0.059	0.076	0.191	0.149	0.112	0.063	0.08	0.188	0.146	0.108	0.06	0.076	0	0	0	0	0
CPI-SS06207F70E	CD226_NECTIN2	simple:Q15762	simple:Q92692	CD226	NECTIN2	FALSE	TRUE	TRUE	curated	FALSE	0.279	0.237	0.2	0.151	0.168	0.342	0.3	0.263	0.214	0.231	0.365	0.323	0.286	0.237	0.254	0.442	0.4	0.362	0.314	0.331	0.298	0.256	0.218	0.169	0.186
CPI-SC01C699B73	COL6A6_a10b1 complex	simple:A6NMZ7	complex:a10b1 complex	COL6A6		TRUE	FALSE	FALSE	curated	TRUE	0.005	0.006	0.003	0.007	0.002	0.008	0.009	0.005	0.009	0.005	0.007	0.009	0.005	0.009	0.004	0.009	0.01	0.007	0.011	0.006	0.006	0.007	0.004	0.008	0.003
CPI-SC07ECBFCA7	COL1A1_a10b1 complex	simple:P02452	complex:a10b1 complex	COL1A1		TRUE	FALSE	FALSE	curated	TRUE	0.006	0.008	0.004	0.008	0.003	0	0	0	0	0	0	0	0	0	0	0	0	0	0	0	0.006	0.007	0.004	0.007	0.003
CPI-SC0DA298BEC	COL2A1_a10b1 complex	simple:P02458	complex:a10b1 complex	COL2A1		TRUE	FALSE	FALSE	curated	TRUE	0.005	0.006	0.003	0.007	0.002	0	0	0	0	0	0	0	0	0	0	0	0	0	0	0	0	0	0	0	0
CPI-SC067433F6B	COL3A1_a10b1 complex	simple:P02461	complex:a10b1 complex	COL3A1		TRUE	FALSE	FALSE	curated	TRUE	0.011	0.013	0.009	0.013	0.008	0.005	0.007	0.003	0.007	0.002	0.01	0.011	0.007	0.011	0.007	0.005	0.007	0.003	0.007	0.002	0.006	0.007	0.004	0.008	0.003
CPI-SC0B6F1A278	COL4A1_a10b1 complex	simple:P02462	complex:a10b1 complex	COL4A1		TRUE	FALSE	FALSE	curated	TRUE	0.007	0.008	0.005	0.009	0.004	0.007	0.008	0.005	0.009	0.004	0.007	0.008	0.005	0.009	0.004	0.007	0.008	0.005	0.009	0.004	0.011	0.012	0.008	0.012	0.008
CPI-SC0D19BAF15	FN1_a10b1 complex	simple:P02751	complex:a10b1 complex	FN1		TRUE	FALSE	FALSE	curated	TRUE	0.402	0.404	0.4	0.404	0.4	0.016	0.018	0.014	0.018	0.013	0.084	0.086	0.082	0.086	0.081	0.022	0.023	0.02	0.024	0.019	0.026	0.027	0.024	0.027	0.023
CPI-SC0F516B854	COL5A2_a10b1 complex	simple:P05997	complex:a10b1 complex	COL5A2		TRUE	FALSE	FALSE	curated	TRUE	0.01	0.011	0.008	0.012	0.007	0.011	0.013	0.009	0.013	0.008	0.013	0.014	0.01	0.014	0.01	0.014	0.015	0.012	0.015	0.011	0.013	0.015	0.011	0.015	0.01
CPI-SC011F01833	COL1A2_a10b1 complex	simple:P08123	complex:a10b1 complex	COL1A2		TRUE	FALSE	FALSE	curated	TRUE	0.005	0.006	0.003	0.007	0.002	0.01	0.011	0.008	0.012	0.007	0	0	0	0	0	0.008	0.009	0.006	0.01	0.005	0.01	0.011	0.008	0.011	0.007
CPI-SC0FA79E269	COL4A2_a10b1 complex	simple:P08572	complex:a10b1 complex	COL4A2		TRUE	FALSE	FALSE	curated	TRUE	0.027	0.028	0.025	0.028	0.024	0.04	0.041	0.038	0.042	0.037	0.037	0.038	0.035	0.039	0.034	0.011	0.013	0.009	0.013	0.009	0.018	0.019	0.016	0.02	0.015
CPI-SC04936738A	COL11A1_a10b1 complex	simple:P12107	complex:a10b1 complex	COL11A1		TRUE	FALSE	FALSE	curated	TRUE	0	0	0	0	0	0.006	0.007	0.004	0.008	0.003	0.007	0.008	0.005	0.009	0.004	0.007	0.008	0.005	0.008	0.004	0.011	0.012	0.009	0.013	0.008
CPI-SC02B111AB0	COL6A1_a10b1 complex	simple:P12109	complex:a10b1 complex	COL6A1		TRUE	FALSE	FALSE	curated	TRUE	0.009	0.01	0.007	0.011	0.006	0.009	0.01	0.007	0.011	0.006	0	0	0	0	0	0.007	0.008	0.005	0.009	0.004	0.009	0.01	0.007	0.011	0.006
CPI-SC0CE851065	COL6A2_a10b1 complex	simple:P12110	complex:a10b1 complex	COL6A2		TRUE	FALSE	FALSE	curated	TRUE	0.007	0.008	0.005	0.008	0.004	0.007	0.008	0.004	0.008	0.004	0.007	0.008	0.005	0.009	0.004	0.007	0.008	0.005	0.009	0.004	0.006	0.008	0.004	0.008	0.003
CPI-SC0D6C777F2	COL11A2_a10b1 complex	simple:P13942	complex:a10b1 complex	COL11A2		TRUE	FALSE	FALSE	curated	TRUE	0.005	0.006	0.003	0.007	0.002	0.006	0.007	0.004	0.008	0.003	0	0	0	0	0	0.006	0.007	0.004	0.008	0.003	0	0	0	0	0
CPI-SC0F74C069F	COL9A1_a10b1 complex	simple:P20849	complex:a10b1 complex	COL9A1		TRUE	FALSE	FALSE	curated	TRUE	0	0	0	0	0	0.006	0.007	0.003	0.007	0.003	0	0	0	0	0	0.006	0.007	0.004	0.008	0.003	0	0	0	0	0
CPI-SC041DEF0FB	COL5A1_a10b1 complex	simple:P20908	complex:a10b1 complex	COL5A1		TRUE	FALSE	FALSE	curated	TRUE	0.007	0.008	0.004	0.008	0.004	0.011	0.013	0.009	0.013	0.008	0.021	0.022	0.018	0.022	0.018	0.017	0.019	0.015	0.019	0.015	0.01	0.011	0.008	0.012	0.007
CPI-SC0C907A888	COL8A2_a10b1 complex	simple:P25067	complex:a10b1 complex	COL8A2		TRUE	FALSE	FALSE	curated	TRUE	0.042	0.044	0.04	0.044	0.04	0.082	0.084	0.08	0.084	0.079	0.051	0.053	0.049	0.053	0.048	0.095	0.096	0.093	0.096	0.092	0.039	0.04	0.036	0.04	0.036
CPI-SC08B1D5269	COL5A3_a10b1 complex	simple:P25940	complex:a10b1 complex	COL5A3		TRUE	FALSE	FALSE	curated	TRUE	0	0	0	0	0	0.006	0.007	0.004	0.008	0.003	0.008	0.009	0.005	0.009	0.005	0.007	0.008	0.004	0.008	0.004	0.009	0.01	0.006	0.01	0.006
CPI-SC0F8101D41	COL8A1_a10b1 complex	simple:P27658	complex:a10b1 complex	COL8A1		TRUE	FALSE	FALSE	curated	TRUE	0	0	0	0	0	0.005	0.006	0.003	0.007	0.002	0	0	0	0	0	0.005	0.006	0.003	0.007	0.002	0.005	0.007	0.003	0.007	0.002
CPI-SC087556B01	COL4A5_a10b1 complex	simple:P29400	complex:a10b1 complex	COL4A5		TRUE	FALSE	FALSE	curated	TRUE	0.009	0.01	0.007	0.011	0.006	0.015	0.016	0.013	0.017	0.012	0.014	0.015	0.012	0.016	0.011	0.022	0.023	0.02	0.024	0.019	0.02	0.021	0.018	0.022	0.017
CPI-SC08E75294D	COL15A1_a10b1 complex	simple:P39059	complex:a10b1 complex	COL15A1		TRUE	FALSE	FALSE	curated	TRUE	0.018	0.02	0.016	0.02	0.015	0.052	0.053	0.05	0.054	0.049	0.05	0.052	0.048	0.052	0.047	0.035	0.036	0.033	0.037	0.032	0.02	0.021	0.017	0.021	0.017
CPI-SC0017F527E	COL18A1_a10b1 complex	simple:P39060	complex:a10b1 complex	COL18A1		TRUE	FALSE	FALSE	curated	TRUE	0.019	0.02	0.017	0.021	0.016	0.062	0.063	0.06	0.063	0.059	0.032	0.033	0.029	0.033	0.029	0.059	0.06	0.056	0.06	0.056	0.028	0.029	0.026	0.03	0.025
CPI-SC00C0800EB	COL4A4_a10b1 complex	simple:P53420	complex:a10b1 complex	COL4A4		TRUE	FALSE	FALSE	curated	TRUE	0.006	0.007	0.004	0.007	0.003	0.009	0.01	0.007	0.011	0.006	0.007	0.008	0.005	0.009	0.004	0.019	0.02	0.016	0.02	0.016	0.007	0.008	0.005	0.009	0.004
CPI-SC0A3F146C2	COL4A3_a10b1 complex	simple:Q01955	complex:a10b1 complex	COL4A3		TRUE	FALSE	FALSE	curated	TRUE	0.006	0.007	0.004	0.008	0.003	0.007	0.009	0.005	0.009	0.004	0.007	0.008	0.005	0.009	0.004	0.009	0.01	0.007	0.011	0.006	0.008	0.009	0.005	0.009	0.005
CPI-SC008F4294F	COL7A1_a10b1 complex	simple:Q02388	complex:a10b1 complex	COL7A1		TRUE	FALSE	FALSE	curated	TRUE	0.005	0.006	0.003	0.007	0.002	0	0	0	0	0	0	0	0	0	0	0.005	0.006	0.003	0.007	0.002	0	0	0	0	0
CPI-SC0A199B69E	COL10A1_a10b1 complex	simple:Q03692	complex:a10b1 complex	COL10A1		TRUE	FALSE	FALSE	curated	TRUE	0.009	0.011	0.007	0.011	0.006	0.013	0.014	0.01	0.014	0.01	0.026	0.027	0.024	0.028	0.023	0.019	0.021	0.017	0.021	0.016	0.008	0.009	0.005	0.009	0.005
CPI-SC015980AEB	COL14A1_a10b1 complex	simple:Q05707	complex:a10b1 complex	COL14A1		TRUE	FALSE	FALSE	curated	TRUE	0.017	0.018	0.014	0.018	0.014	0.042	0.043	0.039	0.043	0.039	0.017	0.018	0.015	0.019	0.014	0.041	0.042	0.039	0.042	0.038	0.018	0.019	0.015	0.019	0.015
CPI-SC0F94B2CF9	COL16A1_a10b1 complex	simple:Q07092	complex:a10b1 complex	COL16A1		TRUE	FALSE	FALSE	curated	TRUE	0.007	0.008	0.005	0.009	0.004	0.007	0.009	0.005	0.009	0.004	0.01	0.011	0.008	0.011	0.007	0.008	0.009	0.006	0.01	0.005	0.008	0.009	0.005	0.009	0.005
CPI-SC05565E8CE	COL4A6_a10b1 complex	simple:Q14031	complex:a10b1 complex	COL4A6		TRUE	FALSE	FALSE	curated	TRUE	0.005	0.006	0.003	0.007	0.002	0	0	0	0	0	0	0	0	0	0	0.005	0.006	0.003	0.007	0.002	0	0	0	0	0
CPI-SC0517A327B	COL9A3_a10b1 complex	simple:Q14050	complex:a10b1 complex	COL9A3		TRUE	FALSE	FALSE	curated	TRUE	0.009	0.01	0.006	0.01	0.006	0.008	0.01	0.006	0.01	0.005	0	0	0	0	0	0.008	0.009	0.006	0.01	0.005	0.009	0.01	0.007	0.011	0.006
CPI-SC067EE23E1	COL9A2_a10b1 complex	simple:Q14055	complex:a10b1 complex	COL9A2		TRUE	FALSE	FALSE	curated	TRUE	0.02	0.021	0.017	0.021	0.017	0.058	0.06	0.056	0.06	0.056	0.021	0.022	0.019	0.022	0.018	0.063	0.064	0.061	0.065	0.06	0.03	0.031	0.028	0.032	0.027
CPI-SC09DFB2ACA	COL19A1_a10b1 complex	simple:Q14993	complex:a10b1 complex	COL19A1		TRUE	FALSE	FALSE	curated	TRUE	0	0	0	0	0	0.006	0.007	0.004	0.008	0.003	0	0	0	0	0	0.006	0.007	0.004	0.007	0.003	0	0	0	0	0
CPI-SC090311934	COL24A1_a10b1 complex	simple:Q17RW2	complex:a10b1 complex	COL24A1		TRUE	FALSE	FALSE	curated	TRUE	0.017	0.019	0.015	0.019	0.014	0	0	0	0	0	0	0	0	0	0	0.005	0.007	0.003	0.007	0.002	0.007	0.008	0.005	0.008	0.004
CPI-SC05D8C0EF5	COL28A1_a10b1 complex	simple:Q2UY09	complex:a10b1 complex	COL28A1		TRUE	FALSE	FALSE	curated	TRUE	0.006	0.008	0.004	0.008	0.004	0.006	0.007	0.003	0.007	0.003	0	0	0	0	0	0.008	0.009	0.005	0.009	0.005	0.006	0.008	0.004	0.008	0.003
CPI-SC0725E3A76	COL13A1_a10b1 complex	simple:Q5TAT6	complex:a10b1 complex	COL13A1		FALSE	FALSE	FALSE	curated	TRUE	0.006	0.007	0.004	0.008	0.003	0	0	0	0	0	0	0	0	0	0	0	0	0	0	0	0	0	0	0	0
CPI-SC0C9CBDD21	COL27A1_a10b1 complex	simple:Q8IZC6	complex:a10b1 complex	COL27A1		TRUE	FALSE	FALSE	curated	TRUE	0.035	0.036	0.033	0.037	0.032	0.007	0.008	0.004	0.008	0.004	0.01	0.011	0.008	0.011	0.007	0.008	0.009	0.006	0.01	0.005	0.007	0.009	0.005	0.009	0.004
CPI-SC0BA1D5E00	COL22A1_a10b1 complex	simple:Q8NFW1	complex:a10b1 complex	COL22A1		TRUE	FALSE	FALSE	curated	TRUE	0.016	0.017	0.014	0.017	0.013	0	0	0	0	0	0.007	0.009	0.005	0.009	0.004	0	0	0	0	0	0	0	0	0	0
CPI-SC0147A8A42	COL26A1_a10b1 complex	simple:Q96A83	complex:a10b1 complex	COL26A1		TRUE	FALSE	FALSE	curated	TRUE	0	0	0	0	0	0	0	0	0	0	0.008	0.009	0.005	0.009	0.005	0.006	0.007	0.003	0.007	0.003	0	0	0	0	0
CPI-SC08938BB1C	COL21A1_a10b1 complex	simple:Q96P44	complex:a10b1 complex	COL21A1		TRUE	FALSE	FALSE	curated	TRUE	0.005	0.006	0.003	0.007	0.002	0.006	0.007	0.004	0.007	0.003	0.007	0.008	0.005	0.009	0.004	0.006	0.007	0.003	0.007	0.003	0.006	0.007	0.004	0.008	0.003
CPI-SC02131C05A	COL12A1_a10b1 complex	simple:Q99715	complex:a10b1 complex	COL12A1		TRUE	FALSE	FALSE	curated	TRUE	0.008	0.009	0.006	0.01	0.005	0.005	0.006	0.003	0.007	0.002	0	0	0	0	0	0.005	0.006	0.003	0.007	0.002	0.006	0.008	0.004	0.008	0.003
CPI-SC0BF16A11C	COL20A1_a10b1 complex	simple:Q9P218	complex:a10b1 complex	COL20A1		TRUE	FALSE	FALSE	curated	TRUE	0.005	0.006	0.003	0.007	0.002	0.006	0.007	0.003	0.007	0.003	0	0	0	0	0	0.005	0.007	0.003	0.007	0.002	0.006	0.007	0.004	0.008	0.003
CPI-SC06B4C6DD5	COL17A1_a10b1 complex	simple:Q9UMD9	complex:a10b1 complex	COL17A1		TRUE	FALSE	FALSE	curated	TRUE	0.005	0.006	0.003	0.007	0.002	0	0	0	0	0	0	0	0	0	0	0	0	0	0	0	0	0	0	0	0
CPI-SC07E0348EF	COL6A6_a11b1 complex	simple:A6NMZ7	complex:a11b1 complex	COL6A6		TRUE	FALSE	FALSE	curated	TRUE	0.002	0	0	0	0	0.005	0	0	0	0	0.005	0	0	0	0	0.006	0	0	0	0	0.003	0	0	0	0
CPI-SC0F7E26271	COL1A1_a11b1 complex	simple:P02452	complex:a11b1 complex	COL1A1		TRUE	FALSE	FALSE	curated	TRUE	0.004	0	0	0	0	0	0	0	0	0	0	0	0	0	0	0	0	0	0	0	0.003	0	0	0	0
CPI-SC0CF621D48	COL2A1_a11b1 complex	simple:P02458	complex:a11b1 complex	COL2A1		TRUE	FALSE	FALSE	curated	TRUE	0.002	0	0	0	0	0	0	0	0	0	0	0	0	0	0	0	0	0	0	0	0	0	0	0	0
CPI-SC0A8902C85	COL3A1_a11b1 complex	simple:P02461	complex:a11b1 complex	COL3A1		TRUE	FALSE	FALSE	curated	TRUE	0.009	0	0	0	0	0.003	0	0	0	0	0.007	0	0	0	0	0.003	0	0	0	0	0.003	0	0	0	0
CPI-SC0A0532ADC	COL4A1_a11b1 complex	simple:P02462	complex:a11b1 complex	COL4A1		TRUE	FALSE	FALSE	curated	TRUE	0.005	0	0	0	0	0.004	0	0	0	0	0.005	0	0	0	0	0.004	0	0	0	0	0.008	0	0	0	0
CPI-SC0CFF5E19D	FN1_a11b1 complex	simple:P02751	complex:a11b1 complex	FN1		TRUE	FALSE	FALSE	curated	TRUE	0.4	0	0	0	0	0.014	0	0	0	0	0.082	0	0	0	0	0.019	0	0	0	0	0.023	0	0	0	0
CPI-SC0DF641DAA	COL5A2_a11b1 complex	simple:P05997	complex:a11b1 complex	COL5A2		TRUE	FALSE	FALSE	curated	TRUE	0.007	0	0	0	0	0.009	0	0	0	0	0.01	0	0	0	0	0.011	0	0	0	0	0.011	0	0	0	0
CPI-SC0681D30FE	COL1A2_a11b1 complex	simple:P08123	complex:a11b1 complex	COL1A2		TRUE	FALSE	FALSE	curated	TRUE	0.002	0	0	0	0	0.007	0	0	0	0	0	0	0	0	0	0.005	0	0	0	0	0.007	0	0	0	0
CPI-SC02017BE74	COL4A2_a11b1 complex	simple:P08572	complex:a11b1 complex	COL4A2		TRUE	FALSE	FALSE	curated	TRUE	0.024	0	0	0	0	0.038	0	0	0	0	0.034	0	0	0	0	0.009	0	0	0	0	0.015	0	0	0	0
CPI-SC0861656EC	COL11A1_a11b1 complex	simple:P12107	complex:a11b1 complex	COL11A1		TRUE	FALSE	FALSE	curated	TRUE	0	0	0	0	0	0.003	0	0	0	0	0.004	0	0	0	0	0.004	0	0	0	0	0.008	0	0	0	0
CPI-SC04085F9F9	COL6A1_a11b1 complex	simple:P12109	complex:a11b1 complex	COL6A1		TRUE	FALSE	FALSE	curated	TRUE	0.006	0	0	0	0	0.006	0	0	0	0	0	0	0	0	0	0.005	0	0	0	0	0.006	0	0	0	0
CPI-SC0A54B5323	COL6A2_a11b1 complex	simple:P12110	complex:a11b1 complex	COL6A2		TRUE	FALSE	FALSE	curated	TRUE	0.004	0	0	0	0	0.004	0	0	0	0	0.005	0	0	0	0	0.004	0	0	0	0	0.004	0	0	0	0
CPI-SC0CA323AE3	COL11A2_a11b1 complex	simple:P13942	complex:a11b1 complex	COL11A2		TRUE	FALSE	FALSE	curated	TRUE	0.002	0	0	0	0	0.003	0	0	0	0	0	0	0	0	0	0.003	0	0	0	0	0	0	0	0	0
CPI-SC0CBC30AB7	COL9A1_a11b1 complex	simple:P20849	complex:a11b1 complex	COL9A1		TRUE	FALSE	FALSE	curated	TRUE	0	0	0	0	0	0.003	0	0	0	0	0	0	0	0	0	0.003	0	0	0	0	0	0	0	0	0
CPI-SC0092846B0	COL5A1_a11b1 complex	simple:P20908	complex:a11b1 complex	COL5A1		TRUE	FALSE	FALSE	curated	TRUE	0.004	0	0	0	0	0.009	0	0	0	0	0.018	0	0	0	0	0.015	0	0	0	0	0.007	0	0	0	0
CPI-SC08AF9CA91	COL8A2_a11b1 complex	simple:P25067	complex:a11b1 complex	COL8A2		TRUE	FALSE	FALSE	curated	TRUE	0.04	0	0	0	0	0.08	0	0	0	0	0.049	0	0	0	0	0.092	0	0	0	0	0.036	0	0	0	0
CPI-SC07E958BDE	COL5A3_a11b1 complex	simple:P25940	complex:a11b1 complex	COL5A3		TRUE	FALSE	FALSE	curated	TRUE	0	0	0	0	0	0.003	0	0	0	0	0.005	0	0	0	0	0.004	0	0	0	0	0.006	0	0	0	0
CPI-SC08CC68F11	COL8A1_a11b1 complex	simple:P27658	complex:a11b1 complex	COL8A1		TRUE	FALSE	FALSE	curated	TRUE	0	0	0	0	0	0.002	0	0	0	0	0	0	0	0	0	0.002	0	0	0	0	0.003	0	0	0	0
CPI-SC0CE433AB8	COL4A5_a11b1 complex	simple:P29400	complex:a11b1 complex	COL4A5		TRUE	FALSE	FALSE	curated	TRUE	0.007	0	0	0	0	0.012	0	0	0	0	0.011	0	0	0	0	0.019	0	0	0	0	0.017	0	0	0	0
CPI-SC03BFF1D95	COL15A1_a11b1 complex	simple:P39059	complex:a11b1 complex	COL15A1		TRUE	FALSE	FALSE	curated	TRUE	0.016	0	0	0	0	0.049	0	0	0	0	0.048	0	0	0	0	0.032	0	0	0	0	0.017	0	0	0	0
CPI-SC03ADD2063	COL18A1_a11b1 complex	simple:P39060	complex:a11b1 complex	COL18A1		TRUE	FALSE	FALSE	curated	TRUE	0.016	0	0	0	0	0.059	0	0	0	0	0.029	0	0	0	0	0.056	0	0	0	0	0.026	0	0	0	0
CPI-SC0082A7233	COL4A4_a11b1 complex	simple:P53420	complex:a11b1 complex	COL4A4		TRUE	FALSE	FALSE	curated	TRUE	0.003	0	0	0	0	0.006	0	0	0	0	0.005	0	0	0	0	0.016	0	0	0	0	0.004	0	0	0	0
CPI-SC0674C647E	COL4A3_a11b1 complex	simple:Q01955	complex:a11b1 complex	COL4A3		TRUE	FALSE	FALSE	curated	TRUE	0.003	0	0	0	0	0.005	0	0	0	0	0.005	0	0	0	0	0.006	0	0	0	0	0.005	0	0	0	0
CPI-SC03D71E025	COL7A1_a11b1 complex	simple:Q02388	complex:a11b1 complex	COL7A1		TRUE	FALSE	FALSE	curated	TRUE	0.002	0	0	0	0	0	0	0	0	0	0	0	0	0	0	0.002	0	0	0	0	0	0	0	0	0
CPI-SC0DF986F22	COL10A1_a11b1 complex	simple:Q03692	complex:a11b1 complex	COL10A1		TRUE	FALSE	FALSE	curated	TRUE	0.007	0	0	0	0	0.01	0	0	0	0	0.023	0	0	0	0	0.017	0	0	0	0	0.005	0	0	0	0
CPI-SC060984F83	COL14A1_a11b1 complex	simple:Q05707	complex:a11b1 complex	COL14A1		TRUE	FALSE	FALSE	curated	TRUE	0.014	0	0	0	0	0.039	0	0	0	0	0.014	0	0	0	0	0.038	0	0	0	0	0.015	0	0	0	0
CPI-SC0014D5A6E	COL16A1_a11b1 complex	simple:Q07092	complex:a11b1 complex	COL16A1		TRUE	FALSE	FALSE	curated	TRUE	0.004	0	0	0	0	0.005	0	0	0	0	0.007	0	0	0	0	0.006	0	0	0	0	0.005	0	0	0	0
CPI-SC0B066E03C	COL4A6_a11b1 complex	simple:Q14031	complex:a11b1 complex	COL4A6		TRUE	FALSE	FALSE	curated	TRUE	0.002	0	0	0	0	0	0	0	0	0	0	0	0	0	0	0.002	0	0	0	0	0	0	0	0	0
CPI-SC0B4BD965C	COL9A3_a11b1 complex	simple:Q14050	complex:a11b1 complex	COL9A3		TRUE	FALSE	FALSE	curated	TRUE	0.006	0	0	0	0	0.006	0	0	0	0	0	0	0	0	0	0.005	0	0	0	0	0.007	0	0	0	0
CPI-SC0247E9ADB	COL9A2_a11b1 complex	simple:Q14055	complex:a11b1 complex	COL9A2		TRUE	FALSE	FALSE	curated	TRUE	0.017	0	0	0	0	0.056	0	0	0	0	0.018	0	0	0	0	0.06	0	0	0	0	0.027	0	0	0	0
CPI-SC0035F0B0F	COL19A1_a11b1 complex	simple:Q14993	complex:a11b1 complex	COL19A1		TRUE	FALSE	FALSE	curated	TRUE	0	0	0	0	0	0.003	0	0	0	0	0	0	0	0	0	0.003	0	0	0	0	0	0	0	0	0
CPI-SC06ACCFA52	COL24A1_a11b1 complex	simple:Q17RW2	complex:a11b1 complex	COL24A1		TRUE	FALSE	FALSE	curated	TRUE	0.015	0	0	0	0	0	0	0	0	0	0	0	0	0	0	0.003	0	0	0	0	0.004	0	0	0	0
CPI-SC069F9E62C	COL28A1_a11b1 complex	simple:Q2UY09	complex:a11b1 complex	COL28A1		TRUE	FALSE	FALSE	curated	TRUE	0.004	0	0	0	0	0.003	0	0	0	0	0	0	0	0	0	0.005	0	0	0	0	0.004	0	0	0	0
CPI-SC0D2BDC009	COL13A1_a11b1 complex	simple:Q5TAT6	complex:a11b1 complex	COL13A1		FALSE	FALSE	FALSE	curated	TRUE	0.003	0	0	0	0	0	0	0	0	0	0	0	0	0	0	0	0	0	0	0	0	0	0	0	0
CPI-SC05F111D21	COL27A1_a11b1 complex	simple:Q8IZC6	complex:a11b1 complex	COL27A1		TRUE	FALSE	FALSE	curated	TRUE	0.032	0	0	0	0	0.004	0	0	0	0	0.007	0	0	0	0	0.005	0	0	0	0	0.005	0	0	0	0
CPI-SC0BCD683D4	COL22A1_a11b1 complex	simple:Q8NFW1	complex:a11b1 complex	COL22A1		TRUE	FALSE	FALSE	curated	TRUE	0.013	0	0	0	0	0	0	0	0	0	0.005	0	0	0	0	0	0	0	0	0	0	0	0	0	0
CPI-SC041215790	COL26A1_a11b1 complex	simple:Q96A83	complex:a11b1 complex	COL26A1		TRUE	FALSE	FALSE	curated	TRUE	0	0	0	0	0	0	0	0	0	0	0.005	0	0	0	0	0.003	0	0	0	0	0	0	0	0	0
CPI-SC037C3901A	COL21A1_a11b1 complex	simple:Q96P44	complex:a11b1 complex	COL21A1		TRUE	FALSE	FALSE	curated	TRUE	0.002	0	0	0	0	0.003	0	0	0	0	0.005	0	0	0	0	0.003	0	0	0	0	0.003	0	0	0	0
CPI-SC05B2AA866	COL12A1_a11b1 complex	simple:Q99715	complex:a11b1 complex	COL12A1		TRUE	FALSE	FALSE	curated	TRUE	0.005	0	0	0	0	0.002	0	0	0	0	0	0	0	0	0	0.002	0	0	0	0	0.004	0	0	0	0
CPI-SC051B1E9C4	COL20A1_a11b1 complex	simple:Q9P218	complex:a11b1 complex	COL20A1		TRUE	FALSE	FALSE	curated	TRUE	0.002	0	0	0	0	0.003	0	0	0	0	0	0	0	0	0	0.003	0	0	0	0	0.004	0	0	0	0
CPI-SC0247375A7	COL17A1_a11b1 complex	simple:Q9UMD9	complex:a11b1 complex	COL17A1		TRUE	FALSE	FALSE	curated	TRUE	0.002	0	0	0	0	0	0	0	0	0	0	0	0	0	0	0	0	0	0	0	0	0	0	0	0
CPI-SC0B808E56A	COL6A6_a1b1 complex	simple:A6NMZ7	complex:a1b1 complex	COL6A6		TRUE	FALSE	FALSE	curated	TRUE	0.003	0.006	0.003	0.004	0.001	0.006	0.008	0.005	0.007	0.004	0.006	0.008	0.005	0.006	0.003	0.007	0.009	0.007	0.008	0.005	0.004	0.007	0.004	0.005	0.002
CPI-SC0F73E9099	COL1A1_a1b1 complex	simple:P02452	complex:a1b1 complex	COL1A1		TRUE	FALSE	FALSE	curated	TRUE	0.005	0.007	0.004	0.005	0.002	0	0	0	0	0	0	0	0	0	0	0	0	0	0	0	0.004	0.006	0.003	0.005	0.002
CPI-SC016235D3A	COL2A1_a1b1 complex	simple:P02458	complex:a1b1 complex	COL2A1		TRUE	FALSE	FALSE	curated	TRUE	0.003	0.006	0.003	0.004	0.001	0	0	0	0	0	0	0	0	0	0	0	0	0	0	0	0	0	0	0	0
CPI-SC0BC63F8C0	COL3A1_a1b1 complex	simple:P02461	complex:a1b1 complex	COL3A1		TRUE	FALSE	FALSE	curated	TRUE	0.01	0.012	0.009	0.01	0.007	0.004	0.006	0.003	0.004	0.001	0.008	0.01	0.007	0.009	0.006	0.004	0.006	0.003	0.004	0.001	0.004	0.007	0.004	0.005	0.002
CPI-SC0672FBD31	COL4A1_a1b1 complex	simple:P02462	complex:a1b1 complex	COL4A1		TRUE	FALSE	FALSE	curated	TRUE	0.006	0.008	0.005	0.006	0.003	0.005	0.008	0.005	0.006	0.003	0.006	0.008	0.005	0.006	0.003	0.005	0.007	0.004	0.006	0.003	0.009	0.011	0.008	0.01	0.007
CPI-SC0545E2502	COL5A2_a1b1 complex	simple:P05997	complex:a1b1 complex	COL5A2		TRUE	FALSE	FALSE	curated	TRUE	0.008	0.01	0.008	0.009	0.006	0.01	0.012	0.009	0.01	0.007	0.011	0.013	0.01	0.012	0.009	0.012	0.014	0.011	0.013	0.01	0.012	0.014	0.011	0.012	0.009
CPI-SC006E22794	COL1A2_a1b1 complex	simple:P08123	complex:a1b1 complex	COL1A2		TRUE	FALSE	FALSE	curated	TRUE	0.003	0.006	0.003	0.004	0.001	0.009	0.011	0.008	0.009	0.006	0	0	0	0	0	0.006	0.008	0.005	0.007	0.004	0.008	0.01	0.007	0.009	0.006
CPI-SC0458F68A5	COL4A2_a1b1 complex	simple:P08572	complex:a1b1 complex	COL4A2		TRUE	FALSE	FALSE	curated	TRUE	0.025	0.027	0.024	0.026	0.023	0.039	0.041	0.038	0.039	0.036	0.035	0.037	0.034	0.036	0.033	0.01	0.012	0.009	0.011	0.008	0.016	0.019	0.016	0.017	0.014
CPI-SC06E5E0C83	COL11A1_a1b1 complex	simple:P12107	complex:a1b1 complex	COL11A1		TRUE	FALSE	FALSE	curated	TRUE	0	0	0	0	0	0.004	0.006	0.003	0.005	0.002	0.006	0.008	0.005	0.006	0.003	0.005	0.007	0.004	0.006	0.003	0.009	0.012	0.009	0.01	0.007
CPI-SC09FDA4F45	COL6A1_a1b1 complex	simple:P12109	complex:a1b1 complex	COL6A1		TRUE	FALSE	FALSE	curated	TRUE	0.007	0.009	0.006	0.008	0.005	0.007	0.01	0.007	0.008	0.005	0	0	0	0	0	0.006	0.008	0.005	0.006	0.003	0.007	0.009	0.007	0.008	0.005
CPI-SC0F4BC2909	COL6A2_a1b1 complex	simple:P12110	complex:a1b1 complex	COL6A2		TRUE	FALSE	FALSE	curated	TRUE	0.005	0.007	0.004	0.006	0.003	0.005	0.007	0.004	0.006	0.003	0.006	0.008	0.005	0.006	0.003	0.005	0.007	0.004	0.006	0.003	0.005	0.007	0.004	0.005	0.002
CPI-SC0A8E69BC5	COL11A2_a1b1 complex	simple:P13942	complex:a1b1 complex	COL11A2		TRUE	FALSE	FALSE	curated	TRUE	0.003	0.006	0.003	0.004	0.001	0.004	0.006	0.004	0.005	0.002	0	0	0	0	0	0.004	0.006	0.004	0.005	0.002	0	0	0	0	0
CPI-SC05B6D413B	COL9A1_a1b1 complex	simple:P20849	complex:a1b1 complex	COL9A1		TRUE	FALSE	FALSE	curated	TRUE	0	0	0	0	0	0.004	0.006	0.003	0.005	0.002	0	0	0	0	0	0.004	0.006	0.004	0.005	0.002	0	0	0	0	0
CPI-SC05992FDC8	COL5A1_a1b1 complex	simple:P20908	complex:a1b1 complex	COL5A1		TRUE	FALSE	FALSE	curated	TRUE	0.005	0.007	0.004	0.006	0.003	0.01	0.012	0.009	0.01	0.008	0.019	0.021	0.018	0.02	0.017	0.016	0.018	0.015	0.016	0.014	0.008	0.011	0.008	0.009	0.006
CPI-SC069F95780	COL8A2_a1b1 complex	simple:P25067	complex:a1b1 complex	COL8A2		TRUE	FALSE	FALSE	curated	TRUE	0.041	0.043	0.04	0.042	0.039	0.081	0.083	0.08	0.081	0.078	0.05	0.052	0.049	0.05	0.048	0.093	0.095	0.092	0.094	0.091	0.037	0.039	0.036	0.038	0.035
CPI-SC0DAD29856	COL5A3_a1b1 complex	simple:P25940	complex:a1b1 complex	COL5A3		TRUE	FALSE	FALSE	curated	TRUE	0	0	0	0	0	0.004	0.007	0.004	0.005	0.002	0.006	0.008	0.005	0.007	0.004	0.005	0.007	0.004	0.006	0.003	0.007	0.009	0.006	0.008	0.005
CPI-SC02F06FF62	COL8A1_a1b1 complex	simple:P27658	complex:a1b1 complex	COL8A1		TRUE	FALSE	FALSE	curated	TRUE	0	0	0	0	0	0.003	0.006	0.003	0.004	0.001	0	0	0	0	0	0.003	0.005	0.003	0.004	0.001	0.004	0.006	0.003	0.004	0.001
CPI-SC0EC572716	COL4A5_a1b1 complex	simple:P29400	complex:a1b1 complex	COL4A5		TRUE	FALSE	FALSE	curated	TRUE	0.008	0.01	0.007	0.008	0.005	0.013	0.016	0.013	0.014	0.011	0.013	0.015	0.012	0.013	0.01	0.02	0.022	0.019	0.021	0.018	0.019	0.021	0.018	0.019	0.016
CPI-SC0F8D27FBC	COL15A1_a1b1 complex	simple:P39059	complex:a1b1 complex	COL15A1		TRUE	FALSE	FALSE	curated	TRUE	0.017	0.019	0.016	0.017	0.014	0.05	0.053	0.05	0.051	0.048	0.049	0.051	0.048	0.049	0.046	0.033	0.036	0.033	0.034	0.031	0.018	0.02	0.017	0.019	0.016
CPI-SC0EA3FC100	COL18A1_a1b1 complex	simple:P39060	complex:a1b1 complex	COL18A1		TRUE	FALSE	FALSE	curated	TRUE	0.017	0.02	0.017	0.018	0.015	0.06	0.062	0.059	0.061	0.058	0.03	0.032	0.029	0.031	0.028	0.057	0.059	0.056	0.058	0.055	0.027	0.029	0.026	0.027	0.024
CPI-SC091173D82	COL4A4_a1b1 complex	simple:P53420	complex:a1b1 complex	COL4A4		TRUE	FALSE	FALSE	curated	TRUE	0.004	0.006	0.003	0.005	0.002	0.007	0.01	0.007	0.008	0.005	0.006	0.008	0.005	0.006	0.003	0.017	0.019	0.016	0.018	0.015	0.005	0.007	0.004	0.006	0.003
CPI-SC07FB88720	COL4A3_a1b1 complex	simple:Q01955	complex:a1b1 complex	COL4A3		TRUE	FALSE	FALSE	curated	TRUE	0.004	0.007	0.004	0.005	0.002	0.006	0.008	0.005	0.006	0.003	0.006	0.008	0.005	0.006	0.003	0.007	0.009	0.006	0.008	0.005	0.006	0.008	0.005	0.007	0.004
CPI-SC035953E6B	COL7A1_a1b1 complex	simple:Q02388	complex:a1b1 complex	COL7A1		TRUE	FALSE	FALSE	curated	TRUE	0.004	0.006	0.003	0.004	0.001	0	0	0	0	0	0	0	0	0	0	0.003	0.006	0.003	0.004	0.001	0	0	0	0	0
CPI-SC01115AAD1	COL10A1_a1b1 complex	simple:Q03692	complex:a1b1 complex	COL10A1		TRUE	FALSE	FALSE	curated	TRUE	0.008	0.01	0.007	0.008	0.006	0.011	0.013	0.01	0.012	0.009	0.024	0.026	0.024	0.025	0.022	0.018	0.02	0.017	0.018	0.016	0.006	0.008	0.005	0.007	0.004
CPI-SC0BD4C290F	COL14A1_a1b1 complex	simple:Q05707	complex:a1b1 complex	COL14A1		TRUE	FALSE	FALSE	curated	TRUE	0.015	0.017	0.014	0.016	0.013	0.04	0.042	0.039	0.041	0.038	0.015	0.018	0.015	0.016	0.013	0.039	0.041	0.038	0.04	0.037	0.016	0.018	0.015	0.017	0.014
CPI-SC053BBE2B1	COL16A1_a1b1 complex	simple:Q07092	complex:a1b1 complex	COL16A1		TRUE	FALSE	FALSE	curated	TRUE	0.005	0.007	0.004	0.006	0.003	0.006	0.008	0.005	0.006	0.003	0.008	0.01	0.007	0.009	0.006	0.007	0.009	0.006	0.007	0.004	0.006	0.008	0.005	0.007	0.004
CPI-SC0DA5EFA18	COL4A6_a1b1 complex	simple:Q14031	complex:a1b1 complex	COL4A6		TRUE	FALSE	FALSE	curated	TRUE	0.003	0.006	0.003	0.004	0.001	0	0	0	0	0	0	0	0	0	0	0.003	0.005	0.003	0.004	0.001	0	0	0	0	0
CPI-SC0F778DC8E	COL9A3_a1b1 complex	simple:Q14050	complex:a1b1 complex	COL9A3		TRUE	FALSE	FALSE	curated	TRUE	0.007	0.009	0.006	0.008	0.005	0.007	0.009	0.006	0.007	0.004	0	0	0	0	0	0.006	0.008	0.005	0.007	0.004	0.008	0.01	0.007	0.008	0.005
CPI-SC0F590482E	COL9A2_a1b1 complex	simple:Q14055	complex:a1b1 complex	COL9A2		TRUE	FALSE	FALSE	curated	TRUE	0.018	0.02	0.017	0.019	0.016	0.057	0.059	0.056	0.058	0.055	0.019	0.021	0.018	0.02	0.017	0.061	0.063	0.061	0.062	0.059	0.028	0.03	0.027	0.029	0.026
CPI-SC0BA41B0D3	COL19A1_a1b1 complex	simple:Q14993	complex:a1b1 complex	COL19A1		TRUE	FALSE	FALSE	curated	TRUE	0	0	0	0	0	0.004	0.007	0.004	0.005	0.002	0	0	0	0	0	0.004	0.006	0.003	0.005	0.002	0	0	0	0	0
CPI-SC090DB3159	COL24A1_a1b1 complex	simple:Q17RW2	complex:a1b1 complex	COL24A1		TRUE	FALSE	FALSE	curated	TRUE	0.016	0.018	0.015	0.016	0.013	0	0	0	0	0	0	0	0	0	0	0.004	0.006	0.003	0.004	0.002	0.005	0.007	0.004	0.006	0.003
CPI-SC0FF018913	COL28A1_a1b1 complex	simple:Q2UY09	complex:a1b1 complex	COL28A1		TRUE	FALSE	FALSE	curated	TRUE	0.005	0.007	0.004	0.006	0.003	0.004	0.006	0.003	0.005	0.002	0	0	0	0	0	0.006	0.008	0.005	0.007	0.004	0.005	0.007	0.004	0.005	0.003
CPI-SC08BF895FC	COL13A1_a1b1 complex	simple:Q5TAT6	complex:a1b1 complex	COL13A1		FALSE	FALSE	FALSE	curated	TRUE	0.004	0.007	0.004	0.005	0.002	0	0	0	0	0	0	0	0	0	0	0	0	0	0	0	0	0	0	0	0
CPI-SC0D7F33CFB	COL27A1_a1b1 complex	simple:Q8IZC6	complex:a1b1 complex	COL27A1		TRUE	FALSE	FALSE	curated	TRUE	0.033	0.035	0.032	0.034	0.031	0.005	0.007	0.004	0.006	0.003	0.008	0.01	0.007	0.009	0.006	0.006	0.009	0.006	0.007	0.004	0.006	0.008	0.005	0.006	0.003
CPI-SC040B3EFBC	COL22A1_a1b1 complex	simple:Q8NFW1	complex:a1b1 complex	COL22A1		TRUE	FALSE	FALSE	curated	TRUE	0.014	0.016	0.013	0.015	0.012	0	0	0	0	0	0.006	0.008	0.005	0.006	0.004	0	0	0	0	0	0	0	0	0	0
CPI-SC0EACF2D60	COL26A1_a1b1 complex	simple:Q96A83	complex:a1b1 complex	COL26A1		TRUE	FALSE	FALSE	curated	TRUE	0	0	0	0	0	0	0	0	0	0	0.006	0.008	0.005	0.007	0.004	0.004	0.006	0.003	0.005	0.002	0	0	0	0	0
CPI-SC09C06C70F	COL21A1_a1b1 complex	simple:Q96P44	complex:a1b1 complex	COL21A1		TRUE	FALSE	FALSE	curated	TRUE	0.003	0.006	0.003	0.004	0.001	0.004	0.006	0.003	0.005	0.002	0.006	0.008	0.005	0.006	0.003	0.004	0.006	0.003	0.005	0.002	0.004	0.006	0.003	0.005	0.002
CPI-SC004A436C5	COL12A1_a1b1 complex	simple:Q99715	complex:a1b1 complex	COL12A1		TRUE	FALSE	FALSE	curated	TRUE	0.007	0.009	0.006	0.007	0.004	0.003	0.006	0.003	0.004	0.001	0	0	0	0	0	0.004	0.006	0.003	0.004	0.001	0.005	0.007	0.004	0.005	0.002
CPI-SC00BE2EEE3	COL20A1_a1b1 complex	simple:Q9P218	complex:a1b1 complex	COL20A1		TRUE	FALSE	FALSE	curated	TRUE	0.004	0.006	0.003	0.004	0.001	0.004	0.006	0.003	0.005	0.002	0	0	0	0	0	0.004	0.006	0.003	0.004	0.001	0.005	0.007	0.004	0.005	0.002
CPI-SC08AA91C84	COL17A1_a1b1 complex	simple:Q9UMD9	complex:a1b1 complex	COL17A1		TRUE	FALSE	FALSE	curated	TRUE	0.003	0.006	0.003	0.004	0.001	0	0	0	0	0	0	0	0	0	0	0	0	0	0	0	0	0	0	0	0
CPI-SC0EAF80261	SEMA7A_a1b1 complex	simple:O75326	complex:a1b1 complex	SEMA7A		FALSE	FALSE	FALSE	curated	TRUE	0.011	0.013	0.01	0.011	0.009	0.055	0.057	0.054	0.055	0.052	0.025	0.027	0.024	0.025	0.022	0.043	0.045	0.042	0.044	0.041	0.018	0.02	0.017	0.019	0.016
CPI-SC05D87F723	COL6A6_a2b1 complex	simple:A6NMZ7	complex:a2b1 complex	COL6A6		TRUE	FALSE	FALSE	curated	TRUE	0.017	0.007	0.005	0.008	0.008	0.02	0.009	0.007	0.011	0.01	0.02	0.009	0.007	0.011	0.01	0.021	0.011	0.009	0.012	0.012	0.018	0.008	0.006	0.01	0.009
CPI-SC01EA4FF6B	COL1A1_a2b1 complex	simple:P02452	complex:a2b1 complex	COL1A1		TRUE	FALSE	FALSE	curated	TRUE	0.019	0.008	0.006	0.01	0.009	0	0	0	0	0	0	0	0	0	0	0	0	0	0	0	0.018	0.007	0.006	0.009	0.008
CPI-SC036D78A43	COL2A1_a2b1 complex	simple:P02458	complex:a2b1 complex	COL2A1		TRUE	FALSE	FALSE	curated	TRUE	0.017	0.007	0.005	0.008	0.008	0	0	0	0	0	0	0	0	0	0	0	0	0	0	0	0	0	0	0	0
CPI-SC054484F7B	COL3A1_a2b1 complex	simple:P02461	complex:a2b1 complex	COL3A1		TRUE	FALSE	FALSE	curated	TRUE	0.024	0.013	0.011	0.015	0.014	0.018	0.007	0.005	0.009	0.008	0.022	0.011	0.01	0.013	0.012	0.018	0.007	0.005	0.009	0.008	0.018	0.008	0.006	0.009	0.009
CPI-SC02392F4AF	COL4A1_a2b1 complex	simple:P02462	complex:a2b1 complex	COL4A1		TRUE	FALSE	FALSE	curated	TRUE	0.019	0.009	0.007	0.011	0.01	0.019	0.009	0.007	0.01	0.01	0.02	0.009	0.007	0.011	0.01	0.019	0.009	0.007	0.01	0.01	0.023	0.012	0.011	0.014	0.013
CPI-SC01FFC9392	FN1_a2b1 complex	simple:P02751	complex:a2b1 complex	FN1		TRUE	FALSE	FALSE	curated	TRUE	0.415	0.404	0.402	0.406	0.405	0.029	0.018	0.016	0.02	0.019	0.097	0.086	0.084	0.088	0.087	0.034	0.024	0.022	0.025	0.025	0.038	0.027	0.026	0.029	0.028
CPI-SC0CA7B34A5	COL5A2_a2b1 complex	simple:P05997	complex:a2b1 complex	COL5A2		TRUE	FALSE	FALSE	curated	TRUE	0.022	0.012	0.01	0.013	0.013	0.024	0.013	0.011	0.015	0.014	0.025	0.014	0.013	0.016	0.015	0.026	0.015	0.014	0.017	0.016	0.026	0.015	0.013	0.017	0.016
CPI-SC05CCF815E	COL1A2_a2b1 complex	simple:P08123	complex:a2b1 complex	COL1A2		TRUE	FALSE	FALSE	curated	TRUE	0.017	0.007	0.005	0.008	0.008	0.022	0.012	0.01	0.014	0.013	0	0	0	0	0	0.02	0.01	0.008	0.011	0.01	0.022	0.011	0.01	0.013	0.012
CPI-SC07222A428	COL4A2_a2b1 complex	simple:P08572	complex:a2b1 complex	COL4A2		TRUE	FALSE	FALSE	curated	TRUE	0.039	0.028	0.027	0.03	0.029	0.052	0.042	0.04	0.044	0.043	0.049	0.038	0.037	0.04	0.039	0.024	0.013	0.011	0.015	0.014	0.03	0.02	0.018	0.022	0.021
CPI-SC0FBFA176B	COL11A1_a2b1 complex	simple:P12107	complex:a2b1 complex	COL11A1		TRUE	FALSE	FALSE	curated	TRUE	0	0	0	0	0	0.018	0.008	0.006	0.009	0.009	0.019	0.009	0.007	0.011	0.01	0.019	0.008	0.007	0.01	0.009	0.023	0.013	0.011	0.014	0.014
CPI-SC08D8A859F	COL6A1_a2b1 complex	simple:P12109	complex:a2b1 complex	COL6A1		TRUE	FALSE	FALSE	curated	TRUE	0.021	0.011	0.009	0.012	0.011	0.021	0.011	0.009	0.012	0.012	0	0	0	0	0	0.019	0.009	0.007	0.011	0.01	0.021	0.011	0.009	0.012	0.012
CPI-SC0814068D9	COL6A2_a2b1 complex	simple:P12110	complex:a2b1 complex	COL6A2		TRUE	FALSE	FALSE	curated	TRUE	0.019	0.008	0.007	0.01	0.009	0.019	0.008	0.007	0.01	0.009	0.019	0.009	0.007	0.011	0.01	0.019	0.009	0.007	0.01	0.009	0.019	0.008	0.006	0.01	0.009
CPI-SC0E4E54E13	COL11A2_a2b1 complex	simple:P13942	complex:a2b1 complex	COL11A2		TRUE	FALSE	FALSE	curated	TRUE	0.017	0.007	0.005	0.008	0.008	0.018	0.008	0.006	0.009	0.009	0	0	0	0	0	0.018	0.008	0.006	0.009	0.009	0	0	0	0	0
CPI-SC08F797F90	COL9A1_a2b1 complex	simple:P20849	complex:a2b1 complex	COL9A1		TRUE	FALSE	FALSE	curated	TRUE	0	0	0	0	0	0.018	0.007	0.006	0.009	0.008	0	0	0	0	0	0.018	0.008	0.006	0.009	0.009	0	0	0	0	0
CPI-SC035134F18	COL5A1_a2b1 complex	simple:P20908	complex:a2b1 complex	COL5A1		TRUE	FALSE	FALSE	curated	TRUE	0.019	0.008	0.007	0.01	0.009	0.024	0.013	0.011	0.015	0.014	0.033	0.022	0.021	0.024	0.023	0.03	0.019	0.017	0.021	0.02	0.022	0.012	0.01	0.013	0.013
CPI-SC04B354AE3	COL8A2_a2b1 complex	simple:P25067	complex:a2b1 complex	COL8A2		TRUE	FALSE	FALSE	curated	TRUE	0.055	0.044	0.042	0.046	0.045	0.095	0.084	0.082	0.086	0.085	0.064	0.053	0.051	0.055	0.054	0.107	0.096	0.095	0.098	0.097	0.051	0.04	0.039	0.042	0.041
CPI-SC0FC645961	COL5A3_a2b1 complex	simple:P25940	complex:a2b1 complex	COL5A3		TRUE	FALSE	FALSE	curated	TRUE	0	0	0	0	0	0.018	0.008	0.006	0.01	0.009	0.02	0.009	0.008	0.011	0.01	0.019	0.008	0.007	0.01	0.009	0.021	0.01	0.008	0.012	0.011
CPI-SC058845C44	COL8A1_a2b1 complex	simple:P27658	complex:a2b1 complex	COL8A1		TRUE	FALSE	FALSE	curated	TRUE	0	0	0	0	0	0.017	0.007	0.005	0.008	0.008	0	0	0	0	0	0.017	0.007	0.005	0.008	0.008	0.018	0.007	0.005	0.009	0.008
CPI-SC09C0B5D08	COL4A5_a2b1 complex	simple:P29400	complex:a2b1 complex	COL4A5		TRUE	FALSE	FALSE	curated	TRUE	0.022	0.011	0.009	0.013	0.012	0.027	0.017	0.015	0.018	0.018	0.026	0.016	0.014	0.018	0.017	0.034	0.023	0.022	0.025	0.024	0.032	0.022	0.02	0.024	0.023
CPI-SC039D075C6	COL15A1_a2b1 complex	simple:P39059	complex:a2b1 complex	COL15A1		TRUE	FALSE	FALSE	curated	TRUE	0.031	0.02	0.018	0.022	0.021	0.064	0.054	0.052	0.055	0.055	0.063	0.052	0.05	0.054	0.053	0.047	0.037	0.035	0.038	0.038	0.032	0.021	0.019	0.023	0.022
CPI-SC04B0064C4	COL18A1_a2b1 complex	simple:P39060	complex:a2b1 complex	COL18A1		TRUE	FALSE	FALSE	curated	TRUE	0.031	0.021	0.019	0.023	0.022	0.074	0.063	0.062	0.065	0.064	0.044	0.033	0.032	0.035	0.034	0.071	0.06	0.059	0.062	0.061	0.04	0.03	0.028	0.032	0.031
CPI-SC03DD752AB	COL4A4_a2b1 complex	simple:P53420	complex:a2b1 complex	COL4A4		TRUE	FALSE	FALSE	curated	TRUE	0.018	0.007	0.006	0.009	0.008	0.021	0.011	0.009	0.012	0.012	0.02	0.009	0.007	0.011	0.01	0.031	0.02	0.018	0.022	0.021	0.019	0.009	0.007	0.01	0.009
CPI-SC052A417CB	COL4A3_a2b1 complex	simple:Q01955	complex:a2b1 complex	COL4A3		TRUE	FALSE	FALSE	curated	TRUE	0.018	0.008	0.006	0.009	0.009	0.02	0.009	0.007	0.011	0.01	0.019	0.009	0.007	0.011	0.01	0.021	0.01	0.009	0.012	0.011	0.02	0.009	0.008	0.011	0.01
CPI-SC08A98E7D4	COL7A1_a2b1 complex	simple:Q02388	complex:a2b1 complex	COL7A1		TRUE	FALSE	FALSE	curated	TRUE	0.017	0.007	0.005	0.009	0.008	0	0	0	0	0	0	0	0	0	0	0.017	0.007	0.005	0.008	0.008	0	0	0	0	0
CPI-SC03C093767	COL10A1_a2b1 complex	simple:Q03692	complex:a2b1 complex	COL10A1		TRUE	FALSE	FALSE	curated	TRUE	0.022	0.011	0.009	0.013	0.012	0.025	0.014	0.013	0.016	0.015	0.038	0.028	0.026	0.029	0.029	0.032	0.021	0.019	0.023	0.022	0.02	0.009	0.008	0.011	0.01
CPI-SC0E0C50FCA	COL14A1_a2b1 complex	simple:Q05707	complex:a2b1 complex	COL14A1		TRUE	FALSE	FALSE	curated	TRUE	0.029	0.018	0.017	0.02	0.019	0.054	0.043	0.041	0.045	0.044	0.029	0.019	0.017	0.02	0.02	0.053	0.042	0.041	0.044	0.043	0.03	0.019	0.018	0.021	0.02
CPI-SC01E9FAC20	COL16A1_a2b1 complex	simple:Q07092	complex:a2b1 complex	COL16A1		TRUE	FALSE	FALSE	curated	TRUE	0.019	0.009	0.007	0.01	0.01	0.02	0.009	0.007	0.011	0.01	0.022	0.011	0.01	0.013	0.012	0.02	0.01	0.008	0.012	0.011	0.02	0.009	0.008	0.011	0.01
CPI-SC061137A41	COL4A6_a2b1 complex	simple:Q14031	complex:a2b1 complex	COL4A6		TRUE	FALSE	FALSE	curated	TRUE	0.017	0.007	0.005	0.008	0.008	0	0	0	0	0	0	0	0	0	0	0.017	0.007	0.005	0.008	0.008	0	0	0	0	0
CPI-SC01F1F24AA	COL9A3_a2b1 complex	simple:Q14050	complex:a2b1 complex	COL9A3		TRUE	FALSE	FALSE	curated	TRUE	0.021	0.01	0.009	0.012	0.011	0.021	0.01	0.008	0.012	0.011	0	0	0	0	0	0.02	0.01	0.008	0.011	0.01	0.021	0.011	0.009	0.013	0.012
CPI-SC08226CD3B	COL9A2_a2b1 complex	simple:Q14055	complex:a2b1 complex	COL9A2		TRUE	FALSE	FALSE	curated	TRUE	0.032	0.021	0.02	0.023	0.022	0.071	0.06	0.058	0.062	0.061	0.033	0.022	0.021	0.024	0.023	0.075	0.065	0.063	0.066	0.066	0.042	0.032	0.03	0.033	0.032
CPI-SC0ADD7BEF0	COL19A1_a2b1 complex	simple:Q14993	complex:a2b1 complex	COL19A1		TRUE	FALSE	FALSE	curated	TRUE	0	0	0	0	0	0.018	0.008	0.006	0.009	0.009	0	0	0	0	0	0.018	0.007	0.006	0.009	0.008	0	0	0	0	0
CPI-SC0EB600CAC	COL24A1_a2b1 complex	simple:Q17RW2	complex:a2b1 complex	COL24A1		TRUE	FALSE	FALSE	curated	TRUE	0.03	0.019	0.017	0.021	0.02	0	0	0	0	0	0	0	0	0	0	0.018	0.007	0.005	0.009	0.008	0.019	0.008	0.007	0.01	0.009
CPI-SC083EDDA21	COL28A1_a2b1 complex	simple:Q2UY09	complex:a2b1 complex	COL28A1		TRUE	FALSE	FALSE	curated	TRUE	0.019	0.008	0.006	0.01	0.009	0.018	0.007	0.006	0.009	0.008	0	0	0	0	0	0.02	0.009	0.008	0.011	0.01	0.019	0.008	0.006	0.01	0.009
CPI-SC0CCF30377	COL13A1_a2b1 complex	simple:Q5TAT6	complex:a2b1 complex	COL13A1		FALSE	FALSE	FALSE	curated	TRUE	0.018	0.008	0.006	0.009	0.009	0	0	0	0	0	0	0	0	0	0	0	0	0	0	0	0	0	0	0	0
CPI-SC0CE6F5084	COL27A1_a2b1 complex	simple:Q8IZC6	complex:a2b1 complex	COL27A1		TRUE	FALSE	FALSE	curated	TRUE	0.047	0.037	0.035	0.038	0.038	0.019	0.008	0.007	0.01	0.009	0.022	0.011	0.01	0.013	0.012	0.02	0.01	0.008	0.011	0.011	0.02	0.009	0.007	0.011	0.01
CPI-SC09DE07794	COL22A1_a2b1 complex	simple:Q8NFW1	complex:a2b1 complex	COL22A1		TRUE	FALSE	FALSE	curated	TRUE	0.028	0.017	0.016	0.019	0.018	0	0	0	0	0	0.02	0.009	0.007	0.011	0.01	0	0	0	0	0	0	0	0	0	0
CPI-SC0AD6D8724	COL26A1_a2b1 complex	simple:Q96A83	complex:a2b1 complex	COL26A1		TRUE	FALSE	FALSE	curated	TRUE	0	0	0	0	0	0	0	0	0	0	0.02	0.009	0.008	0.011	0.01	0.018	0.007	0.006	0.009	0.008	0	0	0	0	0
CPI-SC040C26CBD	COL21A1_a2b1 complex	simple:Q96P44	complex:a2b1 complex	COL21A1		TRUE	FALSE	FALSE	curated	TRUE	0.017	0.007	0.005	0.008	0.008	0.018	0.007	0.006	0.009	0.008	0.019	0.009	0.007	0.011	0.01	0.018	0.007	0.006	0.009	0.008	0.018	0.008	0.006	0.009	0.008
CPI-SC0F300DE24	COL12A1_a2b1 complex	simple:Q99715	complex:a2b1 complex	COL12A1		TRUE	FALSE	FALSE	curated	TRUE	0.02	0.01	0.008	0.012	0.011	0.017	0.007	0.005	0.008	0.008	0	0	0	0	0	0.017	0.007	0.005	0.009	0.008	0.019	0.008	0.006	0.01	0.009
CPI-SC00064A9CE	COL20A1_a2b1 complex	simple:Q9P218	complex:a2b1 complex	COL20A1		TRUE	FALSE	FALSE	curated	TRUE	0.017	0.007	0.005	0.009	0.008	0.018	0.007	0.006	0.009	0.008	0	0	0	0	0	0.018	0.007	0.005	0.009	0.008	0.018	0.008	0.006	0.01	0.009
CPI-SC06873D10F	COL17A1_a2b1 complex	simple:Q9UMD9	complex:a2b1 complex	COL17A1		TRUE	FALSE	FALSE	curated	TRUE	0.017	0.007	0.005	0.008	0.008	0	0	0	0	0	0	0	0	0	0	0	0	0	0	0	0	0	0	0	0
CPI-SC0E3784FFB	LAMC1_a2b1 complex	simple:P11047	complex:a2b1 complex	LAMC1		TRUE	FALSE	FALSE	curated	TRUE	0.035	0.025	0.023	0.026	0.026	0.023	0.012	0.01	0.014	0.013	0.047	0.036	0.034	0.038	0.037	0.019	0.008	0.007	0.01	0.009	0.02	0.01	0.008	0.012	0.011
CPI-SC0D9B795CC	CDH1_a2b1 complex	simple:P12830	complex:a2b1 complex	CDH1		FALSE	FALSE	FALSE	curated	TRUE	0.037	0.027	0.025	0.028	0.028	0.019	0.008	0.007	0.01	0.009	0.03	0.02	0.018	0.021	0.021	0.023	0.012	0.01	0.014	0.013	0.04	0.03	0.028	0.031	0.031
CPI-SC08B6B74FB	FN1_a2Bb3 complex	simple:P02751	complex:a2Bb3 complex	FN1		TRUE	FALSE	FALSE	curated	TRUE	0.4	0.399	0.405	0.4	0	0.013	0.013	0.019	0.014	0	0.081	0.081	0.087	0.082	0	0.019	0.019	0.024	0.02	0	0.023	0.023	0.028	0.024	0
CPI-SC0200AC9E3	THBS1_a2Bb3 complex	simple:P07996	complex:a2Bb3 complex	THBS1		FALSE	FALSE	FALSE	curated	TRUE	0.044	0.043	0.049	0.044	0	0.005	0.005	0.011	0.006	0	0.005	0.005	0.01	0.005	0	0.004	0.004	0.01	0.005	0	0.003	0.003	0.008	0.004	0
CPI-SC0974B60B7	CD40LG_a2Bb3 complex	simple:P29965	complex:a2Bb3 complex	CD40LG		TRUE	FALSE	FALSE	curated	TRUE	0.002	0.002	0.008	0.003	0	0	0	0	0	0	0	0	0	0	0	0	0	0	0	0	0	0	0	0	0
CPI-SC090855C8E	FN1_aVb3 complex	simple:P02751	complex:aVb3 complex	FN1		TRUE	FALSE	FALSE	curated	TRUE	0.451	0.436	0.411	0.436	0.414	0.064	0.05	0.025	0.05	0.028	0.132	0.118	0.093	0.118	0.096	0.07	0.056	0.031	0.056	0.033	0.074	0.059	0.034	0.06	0.037
CPI-SC0B9199C7F	LAMC1_aVb3 complex	simple:P11047	complex:aVb3 complex	LAMC1		TRUE	FALSE	FALSE	curated	TRUE	0.071	0.057	0.032	0.057	0.034	0.058	0.044	0.019	0.044	0.022	0.083	0.068	0.043	0.068	0.046	0.055	0.04	0.015	0.04	0.018	0.056	0.042	0.017	0.042	0.02
CPI-SC0755598EE	THBS1_aVb3 complex	simple:P07996	complex:aVb3 complex	THBS1		FALSE	FALSE	FALSE	curated	TRUE	0.095	0.08	0.055	0.08	0.058	0.056	0.042	0.017	0.042	0.019	0.056	0.041	0.016	0.041	0.019	0.055	0.041	0.016	0.041	0.019	0.054	0.039	0.015	0.04	0.017
CPI-SC044E3F9B6	FGF2_aVb3 complex	simple:P09038	complex:aVb3 complex	FGF2		TRUE	FALSE	FALSE	curated	TRUE	0.054	0.039	0.014	0.04	0.017	0.08	0.065	0.04	0.065	0.043	0.058	0.043	0.018	0.043	0.021	0.107	0.092	0.067	0.093	0.07	0.064	0.05	0.025	0.05	0.027
CPI-SC0988E0218	SPP1_aVb3 complex	simple:P10451	complex:aVb3 complex	SPP1		TRUE	FALSE	FALSE	curated	TRUE	1.904	1.89	1.865	1.89	1.867	1.942	1.928	1.903	1.928	1.905	2.038	2.024	1.999	2.024	2.002	1.629	1.614	1.589	1.614	1.592	1.651	1.636	1.611	1.636	1.614
CPI-SC0E2D0DC4B	FGF1_aVb3 complex	simple:P05230	complex:aVb3 complex	FGF1		TRUE	FALSE	FALSE	curated	TRUE	0.057	0.042	0.017	0.042	0.02	0.063	0.049	0.024	0.049	0.027	0.063	0.048	0.023	0.048	0.026	0.063	0.048	0.023	0.048	0.026	0.064	0.049	0.024	0.049	0.027
CPI-SC00756BB93	THY1_aVb3 complex	simple:P04216	complex:aVb3 complex	THY1		FALSE	FALSE	FALSE	curated	TRUE	0.054	0.039	0.014	0.039	0.017	0.054	0.04	0.015	0.04	0.018	0.056	0.041	0.016	0.041	0.019	0.054	0.039	0.015	0.04	0.017	0.056	0.042	0.017	0.042	0.019
CPI-SC0E1037D03	VWF_aVb3 complex	simple:P04275	complex:aVb3 complex	VWF		TRUE	FALSE	FALSE	curated	TRUE	0.064	0.05	0.025	0.05	0.028	0.06	0.046	0.021	0.046	0.023	0.056	0.041	0.016	0.041	0.019	0.057	0.043	0.018	0.043	0.02	0.059	0.045	0.02	0.045	0.022
CPI-SC02E74AFA5	MMP2_aVb3 complex	simple:P08253	complex:aVb3 complex	MMP2		TRUE	FALSE	FALSE	curated	TRUE	0.302	0.287	0.262	0.287	0.265	0.192	0.177	0.152	0.177	0.155	0.168	0.153	0.128	0.153	0.131	0.141	0.127	0.102	0.127	0.104	0.11	0.096	0.071	0.096	0.073
CPI-SC0A58E6695	TNC_aVb3 complex	simple:P24821	complex:aVb3 complex	TNC		TRUE	FALSE	FALSE	curated	TRUE	0.056	0.041	0.016	0.041	0.019	0.058	0.043	0.018	0.043	0.021	0.06	0.046	0.021	0.046	0.023	0.062	0.048	0.023	0.048	0.025	0.057	0.042	0.017	0.042	0.02
CPI-SC06525B099	L1CAM_aVb3 complex	simple:P32004	complex:aVb3 complex	L1CAM		FALSE	FALSE	FALSE	curated	TRUE	0	0	0	0	0	0	0	0	0	0	0	0	0	0	0	0	0	0	0	0	0.054	0.04	0.015	0.04	0.017
CPI-SC095A2C115	PLAUR_aVb3 complex	simple:Q03405	complex:aVb3 complex	PLAUR		TRUE	TRUE	FALSE	curated	TRUE	0.856	0.841	0.816	0.841	0.819	0.367	0.353	0.328	0.353	0.331	0.542	0.528	0.503	0.528	0.506	0.157	0.142	0.117	0.142	0.12	0.202	0.188	0.163	0.188	0.166
CPI-SC0EFCE145F	OMD_aVb3 complex	simple:Q99983	complex:aVb3 complex	OMD		TRUE	FALSE	FALSE	curated	TRUE	0.067	0.052	0.027	0.052	0.03	0.072	0.058	0.033	0.058	0.035	0.078	0.064	0.039	0.064	0.041	0.074	0.06	0.035	0.06	0.038	0.064	0.049	0.024	0.049	0.027
CPI-SC04F2478E9	FN1_a3b1 complex	simple:P02751	complex:a3b1 complex	FN1		TRUE	FALSE	FALSE	curated	TRUE	0.406	0.398	0.41	0.399	0.401	0.02	0.012	0.024	0.013	0.015	0.088	0.08	0.092	0.081	0.083	0.025	0.018	0.03	0.019	0.021	0.029	0.022	0.034	0.022	0.024
CPI-SC02BFEEC8A	THBS1_a3b1 complex	simple:P07996	complex:a3b1 complex	THBS1		FALSE	FALSE	FALSE	curated	TRUE	0.05	0.042	0.054	0.043	0.045	0.011	0.004	0.016	0.005	0.007	0.011	0.004	0.016	0.004	0.006	0.01	0.003	0.015	0.004	0.006	0.009	0.002	0.014	0.003	0.005
CPI-SC0ED0520DD	LAMA3_a3b1 complex	simple:Q16787	complex:a3b1 complex	LAMA3		TRUE	FALSE	FALSE	curated	TRUE	0.011	0.004	0.016	0.004	0.006	0.009	0.002	0.014	0.003	0.005	0	0	0	0	0	0.009	0.001	0.014	0.002	0.004	0.011	0.003	0.015	0.004	0.006
CPI-SC09938698A	CSPG4_a3b1 complex	simple:Q6UVK1	complex:a3b1 complex	CSPG4		FALSE	FALSE	FALSE	curated	TRUE	0.011	0.004	0.016	0.005	0.007	0.01	0.003	0.015	0.003	0.005	0.01	0.003	0.015	0.004	0.006	0.009	0.001	0.014	0.002	0.004	0.01	0.003	0.015	0.004	0.006
CPI-SC06364D669	FN1_a4b1 complex	simple:P02751	complex:a4b1 complex	FN1		TRUE	FALSE	FALSE	curated	TRUE	0.804	0.4	0.523	0.407	0.414	0.418	0.014	0.137	0.021	0.028	0.486	0.082	0.205	0.089	0.096	0.424	0.019	0.142	0.026	0.033	0.427	0.023	0.146	0.03	0.037
CPI-SC07BE7830D	SPP1_a4b1 complex	simple:P10451	complex:a4b1 complex	SPP1		TRUE	FALSE	FALSE	curated	TRUE	2.257	1.853	1.976	1.86	1.867	2.296	1.891	2.014	1.898	1.905	2.392	1.987	2.111	1.994	2.001	1.982	1.578	1.701	1.585	1.592	2.004	1.6	1.723	1.607	1.614
CPI-SC0BC542ACC	TNC_a4b1 complex	simple:P24821	complex:a4b1 complex	TNC		TRUE	FALSE	FALSE	curated	TRUE	0.409	0.005	0.128	0.012	0.019	0.411	0.007	0.13	0.014	0.021	0.414	0.009	0.133	0.016	0.023	0.416	0.011	0.134	0.018	0.025	0.41	0.006	0.129	0.013	0.02
CPI-SC0E9C058EB	PLAUR_a4b1 complex	simple:Q03405	complex:a4b1 complex	PLAUR		TRUE	TRUE	FALSE	curated	TRUE	1.209	0.805	0.928	0.812	0.819	0.721	0.316	0.44	0.323	0.33	0.896	0.492	0.615	0.499	0.506	0.51	0.106	0.229	0.113	0.12	0.556	0.152	0.275	0.158	0.166
CPI-SC0A9EB628A	VCAM1_a4b1 complex	simple:P19320	complex:a4b1 complex	VCAM1		FALSE	FALSE	FALSE	curated	TRUE	0.435	0.03	0.154	0.037	0.044	0	0	0	0	0	0	0	0	0	0	0	0	0	0	0	0.407	0.003	0.126	0.01	0.017
CPI-SC070D5A96F	JAM2_a4b1 complex	simple:P57087	complex:a4b1 complex	JAM2		FALSE	FALSE	FALSE	curated	TRUE	0.42	0.016	0.139	0.023	0.03	0.526	0.122	0.245	0.129	0.136	0.483	0.078	0.201	0.085	0.092	0.594	0.19	0.313	0.197	0.204	0.458	0.054	0.177	0.061	0.068
CPI-SC0B4D7E0FF	FN1_a4b7 complex	simple:P02751	complex:a4b7 complex	FN1		TRUE	FALSE	FALSE	curated	TRUE	0.443	0.4	0.4	0.407	0.405	0.057	0.014	0.014	0.021	0.019	0.125	0.082	0.082	0.089	0.087	0.062	0.019	0.019	0.026	0.024	0.066	0.023	0.023	0.03	0.028
CPI-SC08E97F7CA	VCAM1_a4b7 complex	simple:P19320	complex:a4b7 complex	VCAM1		FALSE	FALSE	FALSE	curated	TRUE	0.074	0.03	0.031	0.037	0.036	0	0	0	0	0	0	0	0	0	0	0	0	0	0	0	0.046	0.003	0.003	0.01	0.008
CPI-SC098B43B5A	MADCAM1_a4b7 complex	simple:Q13477	complex:a4b7 complex	MADCAM1		FALSE	FALSE	FALSE	curated	TRUE	0.047	0.004	0.004	0.011	0.009	0.051	0.007	0.008	0.014	0.013	0.048	0.004	0.005	0.011	0.01	0.056	0.013	0.013	0.019	0.018	0.049	0.006	0.006	0.013	0.011
CPI-SC08B2AD7C6	FN1_a5b1 complex	simple:P02751	complex:a5b1 complex	FN1		TRUE	FALSE	FALSE	curated	TRUE	0.499	0.521	0.464	0.485	0.434	0.112	0.135	0.078	0.099	0.048	0.18	0.203	0.146	0.167	0.116	0.118	0.14	0.084	0.104	0.054	0.122	0.144	0.088	0.108	0.058
CPI-SC0C8B4C056	CD40LG_a5b1 complex	simple:P29965	complex:a5b1 complex	CD40LG		TRUE	FALSE	FALSE	curated	TRUE	0.101	0.124	0.067	0.088	0.037	0	0	0	0	0	0	0	0	0	0	0	0	0	0	0	0	0	0	0	0
CPI-SC0592EC3D0	L1CAM_a5b1 complex	simple:P32004	complex:a5b1 complex	L1CAM		FALSE	FALSE	FALSE	curated	TRUE	0	0	0	0	0	0	0	0	0	0	0	0	0	0	0	0	0	0	0	0	0.102	0.124	0.068	0.088	0.038
CPI-SC058F72F90	FBN1_a5b1 complex	simple:P35555	complex:a5b1 complex	FBN1		TRUE	FALSE	FALSE	curated	TRUE	0.106	0.128	0.072	0.093	0.042	0.107	0.13	0.073	0.094	0.043	0.103	0.126	0.069	0.09	0.039	0.113	0.136	0.079	0.1	0.049	0.109	0.132	0.075	0.096	0.045
CPI-SC092C3E4DF	FN1_a8b1 complex	simple:P02751	complex:a8b1 complex	FN1		TRUE	FALSE	FALSE	curated	TRUE	0	0.4	0.4	0.4	0.4	0	0.014	0.014	0.014	0.014	0	0.082	0.082	0.082	0.082	0	0.02	0.019	0.02	0.02	0	0.023	0.023	0.024	0.024
CPI-SC01195CB48	TNC_a8b1 complex	simple:P24821	complex:a8b1 complex	TNC		TRUE	FALSE	FALSE	curated	TRUE	0	0.005	0.005	0.006	0.006	0	0.007	0.007	0.008	0.008	0	0.01	0.01	0.01	0.01	0	0.012	0.011	0.012	0.012	0	0.006	0.006	0.006	0.006
CPI-SC096929DB0	FN1_aVb1 complex	simple:P02751	complex:aVb1 complex	FN1		TRUE	FALSE	FALSE	curated	TRUE	0.873	0.722	0.859	0.767	0.736	0.486	0.336	0.473	0.381	0.35	0.554	0.404	0.541	0.449	0.418	0.492	0.341	0.479	0.386	0.356	0.496	0.345	0.483	0.39	0.36
CPI-SC0847A64D2	FN1_aVb5 complex	simple:P02751	complex:aVb5 complex	FN1		TRUE	FALSE	FALSE	curated	TRUE	0.662	0.832	0.611	0.773	0.588	0.276	0.446	0.225	0.387	0.202	0.344	0.514	0.293	0.455	0.27	0.282	0.451	0.231	0.393	0.207	0.286	0.455	0.235	0.397	0.211
CPI-SC0EEF3A379	LAMC1_a6b1 complex	simple:P11047	complex:a6b1 complex	LAMC1		TRUE	FALSE	FALSE	curated	TRUE	0.178	0.064	0.135	0.088	0.056	0.165	0.051	0.122	0.075	0.043	0.19	0.075	0.146	0.1	0.067	0.162	0.047	0.118	0.072	0.039	0.163	0.049	0.12	0.073	0.041
CPI-SC0A2FE9693	LAMC1_a7b1 complex	simple:P11047	complex:a7b1 complex	LAMC1		TRUE	FALSE	FALSE	curated	TRUE	0.024	0.022	0	0.021	0.023	0.011	0.009	0	0.008	0.01	0.036	0.034	0	0.032	0.034	0.008	0.006	0	0.004	0.006	0.009	0.007	0	0.006	0.008
CPI-SS0CC5DCE80	CDH1_KLRG1	simple:P12830	simple:Q96E93	CDH1	KLRG1	FALSE	FALSE	TRUE	curated	FALSE	0.033	0.033	0.057	0.047	0.029	0.015	0.015	0.039	0.029	0.01	0.026	0.026	0.05	0.04	0.022	0.019	0.019	0.043	0.032	0.014	0.036	0.036	0.06	0.05	0.032
CPI-SC007890A1C	CDH1_aEb7 complex	simple:P12830	complex:aEb7 complex	CDH1		FALSE	FALSE	FALSE	curated	TRUE	0.053	0.032	0.022	0.034	0.027	0.035	0.014	0.004	0.016	0.009	0.046	0.025	0.015	0.027	0.02	0.039	0.018	0.008	0.02	0.013	0.056	0.035	0.025	0.037	0.03
CPI-SS03DA2A820	FGF2_CD44	simple:P09038	simple:P16070	FGF2	CD44	TRUE	FALSE	TRUE	I2D,InnateDB-All	FALSE	0.458	0.028	0.14	0.012	0.25	0.484	0.054	0.166	0.038	0.276	0.462	0.032	0.144	0.016	0.254	0.511	0.081	0.193	0.065	0.303	0.468	0.038	0.151	0.022	0.26
CPI-SS02AB0C3E0	SPP1_CD44	simple:P10451	simple:P16070	SPP1	CD44	TRUE	FALSE	TRUE	I2D,IMEx,InnateDB-All,IntAct	FALSE	2.308	1.878	1.991	1.862	2.1	2.346	1.916	2.029	1.901	2.138	2.442	2.012	2.125	1.997	2.234	2.033	1.603	1.715	1.587	1.825	2.054	1.624	1.737	1.609	1.847
CPI-SS0703338F5	LGALS9_CD44	simple:O00182	simple:P16070	LGALS9	CD44	TRUE	FALSE	TRUE	InnateDB	FALSE	0.949	0.519	0.631	0.503	0.741	0.796	0.367	0.479	0.351	0.589	0.891	0.462	0.574	0.446	0.684	0.781	0.351	0.464	0.335	0.573	0.627	0.197	0.31	0.182	0.419
CPI-SS03722104E	HGF_CD44	simple:P14210	simple:P16070	HGF	CD44	TRUE	FALSE	TRUE	IMEx,InnateDB-All,IntAct	FALSE	0.555	0.125	0.238	0.11	0.348	0.504	0.074	0.187	0.059	0.296	0.559	0.129	0.242	0.114	0.351	0.537	0.108	0.22	0.092	0.33	0.477	0.047	0.16	0.032	0.269
CPI-SS008FB916C	FGF2_FGFR4	simple:P09038	simple:P22455	FGF2	FGFR4	TRUE	FALSE	TRUE	curated	FALSE	0.002	0	0	0.001	0.002	0.028	0	0	0.027	0.028	0.006	0	0	0.005	0.006	0.055	0	0	0.054	0.055	0.012	0	0	0.011	0.012
CPI-SS0D9366D11	FGF1_FGFR4	simple:P05230	simple:P22455	FGF1	FGFR4	TRUE	FALSE	TRUE	I2D,IMEx,InnateDB-All,IntAct	FALSE	0.005	0	0	0.004	0.005	0.012	0	0	0.011	0.012	0.011	0	0	0.01	0.011	0.011	0	0	0.01	0.011	0.012	0	0	0.011	0.012
CPI-SS044CF7EAE	TNFRSF10A_FGFR4	simple:O00220	simple:P22455	TNFRSF10A	FGFR4	TRUE	TRUE	TRUE	InnateDB-All	FALSE	0.037	0	0	0.036	0.037	0.047	0	0	0.046	0.047	0.027	0	0	0.026	0.027	0.04	0	0	0.039	0.04	0.024	0	0	0.023	0.024
CPI-SS0AC594A8E	FGF17_FGFR4	simple:O60258	simple:P22455	FGF17	FGFR4	TRUE	FALSE	TRUE	I2D	FALSE	0	0	0	0	0	0	0	0	0	0	0	0	0	0	0	0.001	0	0	0	0.001	0	0	0	0	0
CPI-SS0D4CA5D92	FGF18_FGFR4	simple:O76093	simple:P22455	FGF18	FGFR4	TRUE	FALSE	TRUE	I2D	FALSE	0.002	0	0	0.001	0.002	0	0	0	0	0	0	0	0	0	0	0	0	0	0	0	0	0	0	0	0
CPI-SS05ECF1933	FGF3_FGFR4	simple:P11487	simple:P22455	FGF3	FGFR4	TRUE	FALSE	TRUE	I2D	FALSE	0.001	0	0	0	0.001	0	0	0	0	0	0	0	0	0	0	0	0	0	0	0	0	0	0	0	0
CPI-SS0D95D41D6	FGF7_FGFR4	simple:P21781	simple:P22455	FGF7	FGFR4	TRUE	FALSE	TRUE	I2D	FALSE	0	0	0	0	0	0.003	0	0	0.002	0.003	0	0	0	0	0	0.004	0	0	0.003	0.004	0.002	0	0	0.001	0.002
CPI-SS01F67987A	FGF2_FGFR1	simple:P09038	simple:P11362	FGF2	FGFR1	TRUE	FALSE	TRUE	curated	FALSE	0.048	0.043	0.055	0.014	0.011	0.074	0.069	0.081	0.04	0.037	0.052	0.047	0.059	0.018	0.015	0.101	0.096	0.108	0.067	0.064	0.058	0.053	0.065	0.024	0.021
CPI-SS0755A26DD	FGF1_FGFR1	simple:P05230	simple:P11362	FGF1	FGFR1	TRUE	FALSE	TRUE	curated	FALSE	0.05	0.045	0.058	0.016	0.014	0.057	0.052	0.065	0.023	0.021	0.056	0.052	0.064	0.022	0.02	0.056	0.051	0.064	0.022	0.02	0.057	0.052	0.065	0.023	0.021
CPI-SS0467AFD8A	FGF17_FGFR1	simple:O60258	simple:P11362	FGF17	FGFR1	TRUE	FALSE	TRUE	I2D,InnateDB-All	FALSE	0	0	0	0	0	0	0	0	0	0	0	0	0	0	0	0.047	0.042	0.054	0.013	0.01	0	0	0	0	0
CPI-SS0F2C6A4D4	FGF18_FGFR1	simple:O76093	simple:P11362	FGF18	FGFR1	TRUE	FALSE	TRUE	I2D	FALSE	0.047	0.042	0.055	0.013	0.01	0	0	0	0	0	0	0	0	0	0	0	0	0	0	0	0	0	0	0	0
CPI-SS03189F5F6	FGF10_FGFR1	simple:O15520	simple:P11362	FGF10	FGFR1	TRUE	FALSE	TRUE	InnateDB-All	FALSE	0.047	0.042	0.055	0.013	0.011	0	0	0	0	0	0.052	0.047	0.059	0.018	0.015	0.047	0.042	0.054	0.013	0.01	0	0	0	0	0
CPI-SS05A94DE17	FGF2_FGFR2	simple:P09038	simple:P21802	FGF2	FGFR2	TRUE	FALSE	TRUE	curated	FALSE	0.008	0.016	0.008	0.02	0.029	0.034	0.042	0.034	0.046	0.055	0.012	0.02	0.012	0.024	0.033	0.061	0.069	0.061	0.073	0.082	0.018	0.026	0.018	0.03	0.039
CPI-SS04A97448D	FGF1_FGFR2	simple:P05230	simple:P21802	FGF1	FGFR2	TRUE	FALSE	TRUE	I2D,IMEx,InnateDB-All,IntAct,MINT	FALSE	0.01	0.019	0.011	0.022	0.031	0.017	0.026	0.018	0.029	0.038	0.017	0.025	0.017	0.029	0.038	0.016	0.025	0.017	0.028	0.037	0.017	0.026	0.018	0.029	0.038
CPI-SS06B86672A	CD44_FGFR2	simple:P16070	simple:P21802	CD44	FGFR2	TRUE	TRUE	TRUE	InnateDB-All	FALSE	0.464	0.472	0.464	0.476	0.485	0.034	0.042	0.034	0.046	0.055	0.146	0.155	0.147	0.158	0.167	0.018	0.027	0.019	0.03	0.039	0.256	0.264	0.256	0.268	0.277
CPI-SS0330D939A	FGF17_FGFR2	simple:O60258	simple:P21802	FGF17	FGFR2	TRUE	FALSE	TRUE	I2D,InnateDB-All	FALSE	0	0	0	0	0	0	0	0	0	0	0	0	0	0	0	0.007	0.016	0.008	0.019	0.028	0	0	0	0	0
CPI-SS0F6A7A4DF	FGF18_FGFR2	simple:O76093	simple:P21802	FGF18	FGFR2	TRUE	FALSE	TRUE	I2D	FALSE	0.007	0.016	0.008	0.019	0.028	0	0	0	0	0	0	0	0	0	0	0	0	0	0	0	0	0	0	0	0
CPI-SS06D341996	FGF3_FGFR2	simple:P11487	simple:P21802	FGF3	FGFR2	TRUE	FALSE	TRUE	I2D,InnateDB-All	FALSE	0.007	0.015	0.008	0.019	0.028	0	0	0	0	0	0	0	0	0	0	0	0	0	0	0	0	0	0	0	0
CPI-SS0E928B8C8	FGF7_FGFR2	simple:P21781	simple:P21802	FGF7	FGFR2	TRUE	FALSE	TRUE	I2D,IMEx,InnateDB-All,IntAct	FALSE	0	0	0	0	0	0.008	0.017	0.009	0.02	0.029	0	0	0	0	0	0.009	0.018	0.01	0.021	0.03	0.008	0.016	0.008	0.02	0.029
CPI-SS0AECC113F	FGF10_FGFR2	simple:O15520	simple:P21802	FGF10	FGFR2	TRUE	FALSE	TRUE	I2D,IMEx,InnateDB-All,IntAct	FALSE	0.007	0.016	0.008	0.019	0.028	0	0	0	0	0	0.012	0.021	0.013	0.024	0.033	0.007	0.015	0.008	0.019	0.028	0	0	0	0	0
CPI-SS0735F5C3A	TIMP1_FGFR2	simple:P01033	simple:P21802	TIMP1	FGFR2	TRUE	FALSE	TRUE	InnateDB-All	FALSE	0.246	0.255	0.247	0.258	0.267	0.063	0.071	0.063	0.075	0.084	0.11	0.118	0.11	0.122	0.131	0.073	0.081	0.073	0.085	0.094	0.395	0.403	0.395	0.407	0.416
CPI-SS04640F9C3	TFF1_FGFR2	simple:P04155	simple:P21802	TFF1	FGFR2	TRUE	FALSE	TRUE	IMEx,InnateDB-All,MINT	FALSE	0.011	0.02	0.012	0.023	0.032	0	0	0	0	0	0	0	0	0	0	0.007	0.015	0.008	0.019	0.028	0	0	0	0	0
CPI-SS0348DB5E3	FGFR1_FGFR2	simple:P11362	simple:P21802	FGFR1	FGFR2	TRUE	TRUE	TRUE	InnateDB-All	FALSE	0.053	0.062	0.054	0.065	0.075	0.049	0.057	0.049	0.061	0.07	0.061	0.069	0.062	0.073	0.082	0.02	0.028	0.02	0.031	0.041	0.017	0.025	0.018	0.029	0.038
CPI-SS0D636A374	FGF2_FGFR3	simple:P09038	simple:P22607	FGF2	FGFR3	TRUE	FALSE	TRUE	curated	FALSE	0.001	0.002	0	0.002	0	0.027	0.028	0	0.027	0	0.005	0.006	0	0.005	0	0.054	0.055	0	0.055	0	0.012	0.013	0	0.012	0
CPI-SS015819E65	FGF1_FGFR3	simple:P05230	simple:P22607	FGF1	FGFR3	TRUE	FALSE	TRUE	I2D,IMEx,InnateDB-All,IntAct	FALSE	0.004	0.005	0	0.004	0	0.011	0.012	0	0.011	0	0.01	0.011	0	0.01	0	0.01	0.011	0	0.01	0	0.011	0.012	0	0.011	0
CPI-SS0BC9F7E9E	FGF17_FGFR3	simple:O60258	simple:P22607	FGF17	FGFR3	TRUE	FALSE	TRUE	I2D	FALSE	0	0	0	0	0	0	0	0	0	0	0	0	0	0	0	0.001	0.002	0	0.001	0	0	0	0	0	0
CPI-SS0E134097C	FGF18_FGFR3	simple:O76093	simple:P22607	FGF18	FGFR3	TRUE	FALSE	TRUE	I2D	FALSE	0.001	0.002	0	0.001	0	0	0	0	0	0	0	0	0	0	0	0	0	0	0	0	0	0	0	0	0
CPI-SS0C2A73A10	FGF3_FGFR3	simple:P11487	simple:P22607	FGF3	FGFR3	TRUE	FALSE	TRUE	I2D	FALSE	0.001	0.002	0	0.001	0	0	0	0	0	0	0	0	0	0	0	0	0	0	0	0	0	0	0	0	0
CPI-SS00E68BB92	FGF7_FGFR3	simple:P21781	simple:P22607	FGF7	FGFR3	TRUE	FALSE	TRUE	I2D	FALSE	0	0	0	0	0	0.002	0.003	0	0.002	0	0	0	0	0	0	0.003	0.004	0	0.003	0	0.002	0.003	0	0.002	0
CPI-SS0BF3ED143	FGFR2_FGFR3	simple:P21802	simple:P22607	FGFR2	FGFR3	TRUE	TRUE	TRUE	IMEx,InnateDB-All	FALSE	0.007	0.008	0	0.007	0	0.016	0.017	0	0.016	0	0.008	0.009	0	0.008	0	0.019	0.02	0	0.019	0	0.028	0.029	0	0.028	0
CPI-SS0CB6968B9	FGF2_FGFRL1	simple:P09038	simple:Q8N441	FGF2	FGFRL1	TRUE	FALSE	TRUE	I2D	FALSE	0.008	0.003	0.003	0.001	0.002	0.034	0.029	0.029	0.027	0.028	0.012	0.007	0.007	0.005	0.006	0.061	0.056	0.056	0.054	0.055	0.018	0.013	0.013	0.012	0.013
CPI-SS0C1BD22BC	SPP1_PTGER4	simple:P10451	simple:P35408	SPP1	PTGER4	TRUE	FALSE	TRUE	IMEx,MINT	FALSE	2.265	2.188	2.181	1.969	1.951	2.303	2.227	2.219	2.007	1.989	2.4	2.323	2.316	2.104	2.086	1.99	1.913	1.906	1.694	1.676	2.012	1.935	1.928	1.716	1.698
CPI-SC01AB9BED7	SPP1_a9b1 complex	simple:P10451	complex:a9b1 complex	SPP1		TRUE	FALSE	FALSE	curated	TRUE	2.002	1.976	1.968	2.082	1.917	2.041	2.014	2.006	2.12	1.955	2.137	2.11	2.102	2.216	2.052	1.727	1.701	1.693	1.807	1.642	1.749	1.722	1.714	1.829	1.664
CPI-SC056BF6CBB	TNC_a9b1 complex	simple:P24821	complex:a9b1 complex	TNC		TRUE	FALSE	FALSE	curated	TRUE	0.154	0.128	0.12	0.234	0.069	0.156	0.13	0.122	0.236	0.071	0.159	0.132	0.124	0.238	0.073	0.161	0.134	0.126	0.24	0.075	0.155	0.128	0.12	0.235	0.07
CPI-SC062D34C2A	VCAM1_a9b1 complex	simple:P19320	complex:a9b1 complex	VCAM1		FALSE	FALSE	FALSE	curated	TRUE	0.18	0.153	0.145	0.259	0.095	0	0	0	0	0	0	0	0	0	0	0	0	0	0	0	0.152	0.126	0.118	0.232	0.067
CPI-SS068C742A1	FGF1_TGFBR3	simple:P05230	simple:Q03167	FGF1	TGFBR3	TRUE	FALSE	TRUE	InnateDB-All	FALSE	0.012	0.006	0.017	0.008	0.011	0.019	0.013	0.024	0.015	0.018	0.018	0.012	0.023	0.014	0.017	0.018	0.012	0.023	0.014	0.017	0.019	0.013	0.024	0.015	0.018
CPI-SS085EE60B1	TGFB1_TGFBR3	simple:P01137	simple:Q03167	TGFB1	TGFBR3	TRUE	FALSE	TRUE	curated	FALSE	0.359	0.353	0.364	0.355	0.358	0.383	0.376	0.388	0.379	0.382	0.358	0.352	0.364	0.354	0.358	0.397	0.391	0.403	0.393	0.397	0.235	0.229	0.24	0.231	0.234
CPI-SS0FB37E079	INHA_TGFBR3	simple:P05111	simple:Q03167	INHA	TGFBR3	TRUE	FALSE	TRUE	I2D	FALSE	0.009	0.003	0.014	0.005	0.008	0	0	0	0	0	0	0	0	0	0	0	0	0	0	0	0	0	0	0	0
CPI-SS0D46E2B45	TGFB3_TGFBR3	simple:P10600	simple:Q03167	TGFB3	TGFBR3	TRUE	FALSE	TRUE	curated	FALSE	0.012	0.006	0.017	0.008	0.011	0.011	0.005	0.016	0.007	0.01	0.011	0.005	0.016	0.007	0.01	0.014	0.007	0.019	0.01	0.013	0.016	0.01	0.021	0.012	0.015
CPI-SS0178F5C45	TGFB2_TGFBR3	simple:P61812	simple:Q03167	TGFB2	TGFBR3	TRUE	FALSE	TRUE	curated	FALSE	0.157	0.151	0.162	0.153	0.156	0.012	0.006	0.017	0.008	0.011	0.067	0.061	0.072	0.063	0.066	0.013	0.007	0.018	0.009	0.012	0.01	0.004	0.016	0.006	0.01
CPI-SC0A05D3880	THY1_aMb2 complex	simple:P04216	complex:aMb2 complex	THY1		FALSE	FALSE	FALSE	curated	TRUE	0.247	0.241	0.202	0.316	0.134	0.248	0.242	0.203	0.317	0.135	0.249	0.243	0.204	0.318	0.136	0.248	0.241	0.202	0.316	0.134	0.25	0.243	0.204	0.318	0.136
CPI-SC0B6D68FD5	ICAM1_aMb2 complex	simple:P05362	complex:aMb2 complex	ICAM1		FALSE	TRUE	FALSE	curated	TRUE	0.647	0.64	0.601	0.715	0.533	0.452	0.446	0.406	0.52	0.338	0.522	0.515	0.476	0.59	0.408	0.312	0.306	0.267	0.381	0.198	0.309	0.302	0.263	0.377	0.195
CPI-SC0C3E2D267	F10_aMb2 complex	simple:P00742	complex:aMb2 complex	F10		TRUE	FALSE	FALSE	curated	TRUE	0.248	0.241	0.202	0.316	0.134	0.258	0.251	0.212	0.326	0.144	0	0	0	0	0	0.254	0.248	0.209	0.323	0.14	0.252	0.245	0.206	0.32	0.138
CPI-SC0527EEE7A	C3_aMb2 complex	simple:P01024	complex:aMb2 complex	C3		TRUE	FALSE	FALSE	curated	TRUE	1.012	1.006	0.967	1.081	0.899	1.319	1.312	1.273	1.387	1.205	1.14	1.134	1.095	1.209	1.027	1.501	1.494	1.455	1.569	1.387	1.043	1.036	0.997	1.111	0.929
CPI-SC0F9DD28F3	JAM3_aMb2 complex	simple:Q9BX67	complex:aMb2 complex	JAM3		TRUE	FALSE	FALSE	curated	TRUE	0.25	0.244	0.205	0.319	0.136	0.268	0.261	0.222	0.336	0.154	0.26	0.254	0.215	0.329	0.147	0.274	0.268	0.229	0.343	0.161	0.268	0.262	0.222	0.336	0.154
CPI-SC0C6B54D7A	THY1_aXb2 complex	simple:P04216	complex:aXb2 complex	THY1		FALSE	FALSE	FALSE	curated	TRUE	0.428	0.556	0.561	0.55	0.326	0.428	0.557	0.562	0.551	0.327	0.43	0.558	0.563	0.552	0.328	0.428	0.557	0.561	0.55	0.327	0.43	0.559	0.563	0.552	0.329
CPI-SC0A9458008	ICAM1_aXb2 complex	simple:P05362	complex:aXb2 complex	ICAM1		FALSE	TRUE	FALSE	curated	TRUE	0.827	0.956	0.96	0.949	0.726	0.632	0.761	0.765	0.754	0.531	0.702	0.831	0.835	0.824	0.601	0.492	0.621	0.625	0.614	0.391	0.489	0.618	0.622	0.611	0.388
CPI-SC04AED00CE	TNC_aVb6 complex	simple:P24821	complex:aVb6 complex	TNC		TRUE	FALSE	FALSE	curated	TRUE	0.015	0	0	0	0.008	0.017	0	0	0	0.01	0.019	0	0	0	0.013	0.021	0	0	0	0.015	0.015	0	0	0	0.009
CPI-SC0E60FEE99	TGFB1_aVb6 complex	simple:P01137	complex:aVb6 complex	TGFB1		TRUE	FALSE	FALSE	curated	TRUE	0.362	0	0	0	0.356	0.386	0	0	0	0.38	0.362	0	0	0	0.356	0.401	0	0	0	0.395	0.238	0	0	0	0.232
CPI-SS0ACD487F0	L1CAM_L1CAM	simple:P32004	simple:P32004	L1CAM	L1CAM	FALSE	FALSE	FALSE	curated	FALSE	0	0	0	0	0	0	0	0	0	0	0	0	0	0	0	0	0	0	0	0	0	0	0	0	0.002
CPI-SC019DBDA78	VCAM1_aDb2 complex	simple:P19320	complex:aDb2 complex	VCAM1		FALSE	FALSE	FALSE	curated	TRUE	0.056	0.041	0.06	0.033	0.035	0	0	0	0	0	0	0	0	0	0	0	0	0	0	0	0.028	0.014	0.033	0.005	0.007
CPI-SC0E8575642	ICAM3_aDb2 complex	simple:P32942	complex:aDb2 complex	ICAM3		FALSE	FALSE	FALSE	curated	TRUE	0.047	0.033	0.052	0.024	0.026	0.042	0.028	0.047	0.019	0.021	0.05	0.035	0.054	0.026	0.028	0.041	0.026	0.045	0.017	0.019	0.042	0.027	0.046	0.019	0.021
CPI-SS087B53ABF	JAM2_JAM3	simple:P57087	simple:Q9BX67	JAM2	JAM3	TRUE	FALSE	FALSE	curated	FALSE	0.017	0.035	0.027	0.041	0.035	0.123	0.141	0.133	0.147	0.141	0.08	0.097	0.09	0.104	0.097	0.191	0.209	0.201	0.216	0.209	0.055	0.072	0.065	0.079	0.073
CPI-SS0F9D53834	JAM3_JAM3	simple:Q9BX67	simple:Q9BX67	JAM3	JAM3	TRUE	FALSE	FALSE	curated	FALSE	0.007	0.024	0.017	0.031	0.025	0.024	0.042	0.034	0.048	0.042	0.017	0.034	0.027	0.041	0.035	0.031	0.048	0.041	0.055	0.049	0.025	0.042	0.035	0.049	0.043
CPI-SS01158CABF	FFAR2_FAM3C	simple:O15552	simple:Q92520	FFAR2	FAM3C	TRUE	TRUE	FALSE	IMEx,IntAct	FALSE	0.098	0.131	0.135	0.163	0.058	0.115	0.147	0.152	0.18	0.075	0.106	0.138	0.143	0.171	0.066	0.097	0.129	0.134	0.162	0.056	0.099	0.131	0.136	0.164	0.059
CPI-SS034D36D2F	HLA-C_FAM3C	simple:HLAC	simple:Q92520	HLA-C	FAM3C	TRUE	TRUE	FALSE	InnateDB-All	FALSE	1.409	1.441	1.446	1.474	1.368	1.01	1.042	1.047	1.075	0.969	1.198	1.23	1.235	1.263	1.157	0.924	0.956	0.961	0.989	0.884	1.21	1.243	1.247	1.275	1.17
CPI-SS055E061C9	LAMP1_FAM3C	simple:P11279	simple:Q92520	LAMP1	FAM3C	TRUE	TRUE	FALSE	InnateDB-All	FALSE	0.45	0.482	0.487	0.515	0.41	0.372	0.404	0.408	0.436	0.331	0.374	0.406	0.411	0.439	0.333	0.398	0.43	0.435	0.463	0.358	0.423	0.456	0.46	0.488	0.383
CPI-SS02904BE32	GLRA2_FAM3C	simple:P23416	simple:Q92520	GLRA2	FAM3C	TRUE	TRUE	FALSE	InnateDB-All	FALSE	0.092	0.125	0.129	0.157	0.052	0.092	0.124	0.129	0.157	0.051	0.094	0.126	0.131	0.159	0.053	0.092	0.125	0.129	0.157	0.052	0.092	0.124	0.129	0.157	0.052
CPI-SS033CB0BB2	CXADR_FAM3C	simple:P78310	simple:Q92520	CXADR	FAM3C	TRUE	TRUE	FALSE	IMEx,IntAct	FALSE	0.114	0.147	0.151	0.179	0.074	0.14	0.172	0.177	0.205	0.1	0.116	0.148	0.153	0.181	0.075	0.157	0.189	0.194	0.222	0.116	0.13	0.163	0.167	0.195	0.09
CPI-SS0E2431C09	PDCD1_FAM3C	simple:Q15116	simple:Q92520	PDCD1	FAM3C	TRUE	TRUE	FALSE	InnateDB-All	FALSE	0.099	0.131	0.136	0.164	0.059	0.101	0.133	0.138	0.166	0.061	0.109	0.141	0.145	0.173	0.068	0.092	0.125	0.129	0.157	0.052	0.094	0.127	0.131	0.159	0.054
CPI-SS0AFC7BACF	ADGRG5_FAM3C	simple:Q8IZF4	simple:Q92520	ADGRG5	FAM3C	TRUE	TRUE	FALSE	InnateDB-All	FALSE	0.093	0.126	0.13	0.158	0.053	0.098	0.13	0.135	0.163	0.058	0.093	0.126	0.13	0.158	0.053	0.104	0.137	0.141	0.169	0.064	0.094	0.127	0.131	0.159	0.054
CPI-SS00FB3CB09	FFAR2_CCL4L2	simple:O15552	simple:Q8NHW4	FFAR2	CCL4L2	TRUE	TRUE	FALSE	IMEx,IntAct	FALSE	1.033	1.934	1.6	0.689	1.007	1.05	1.951	1.617	0.705	1.023	1.041	1.942	1.608	0.697	1.014	1.032	1.933	1.599	0.687	1.005	1.034	1.935	1.601	0.689	1.007
CPI-SS0F3D40856	PGRMC2_CCL4L2	simple:O15173	simple:Q8NHW4	PGRMC2	CCL4L2	TRUE	TRUE	FALSE	IMEx,IntAct	FALSE	1.123	2.024	1.69	0.779	1.096	1.089	1.99	1.656	0.744	1.062	1.104	2.005	1.671	0.759	1.077	1.095	1.996	1.662	0.751	1.068	1.071	1.972	1.638	0.727	1.045
CPI-SS072E1E27A	FFAR2_TNF	simple:O15552	simple:P01375	FFAR2	TNF	TRUE	TRUE	FALSE	IMEx,IntAct	FALSE	0.227	0.465	0.445	0.251	0.162	0.244	0.481	0.462	0.267	0.179	0.235	0.472	0.453	0.258	0.17	0.226	0.463	0.444	0.249	0.161	0.228	0.465	0.446	0.251	0.163
CPI-SS064281234	LAMP1_VSTM1	simple:P11279	simple:Q6UX27	LAMP1	VSTM1	TRUE	TRUE	TRUE	IMEx,IntAct	FALSE	0.363	0	0	0	0	0.284	0	0	0	0	0.287	0	0	0	0	0.311	0	0	0	0	0.336	0	0	0	0
CPI-SS02246DA17	CXCR3_CXCL9	simple:P49682	simple:Q07325	CXCR3	CXCL9	TRUE	TRUE	FALSE	curated	FALSE	0.037	0.001	0.008	0	0	0	0	0	0	0	0	0	0	0	0	0	0	0	0	0	0	0	0	0	0
CPI-SS0F52745F3	DPP4_CXCL9	simple:P27487	simple:Q07325	DPP4	CXCL9	TRUE	TRUE	FALSE	curated	FALSE	0.049	0.013	0.02	0	0	0.043	0.007	0.014	0	0	0.043	0.007	0.014	0	0	0.047	0.011	0.018	0	0	0.04	0.003	0.011	0	0
CPI-SS0C17BB772	FCGR2A_CXCL9	simple:P12318	simple:Q07325	FCGR2A	CXCL9	TRUE	TRUE	FALSE	IMEx,IntAct	FALSE	0.821	0.785	0.792	0	0	0.651	0.615	0.622	0	0	0.7	0.664	0.671	0	0	0.408	0.372	0.379	0	0	0.34	0.303	0.311	0	0
CPI-SS016EE0084	PDCD1_CD274	simple:Q15116	simple:Q9NZQ7	PDCD1	CD274	FALSE	TRUE	TRUE	curated	FALSE	0.036	0.099	0.061	0.075	0.042	0.038	0.102	0.063	0.077	0.044	0.046	0.109	0.07	0.085	0.052	0.029	0.093	0.054	0.069	0.036	0.031	0.095	0.056	0.071	0.038
CPI-SS08F13AD5C	CD80_CD274	simple:P33681	simple:Q9NZQ7	CD80	CD274	FALSE	TRUE	TRUE	curated	FALSE	0.322	0.386	0.347	0.361	0.328	0.128	0.192	0.153	0.168	0.135	0.179	0.242	0.204	0.218	0.185	0.056	0.12	0.081	0.095	0.062	0.048	0.112	0.073	0.087	0.054
CPI-SS0F5B6B186	PDCD1_PDCD1LG2	simple:Q15116	simple:Q9BQ51	PDCD1	PDCD1LG2	TRUE	TRUE	TRUE	curated	FALSE	0.053	0.054	0.033	0.089	0.032	0.055	0.056	0.036	0.092	0.034	0.063	0.063	0.043	0.099	0.042	0.046	0.047	0.027	0.083	0.025	0.048	0.049	0.029	0.085	0.027
CPI-CS08CC8F9D3	ACVR1_BMPR2_BMP7	complex:ACVR1_BMPR2	simple:P18075		BMP7	TRUE	TRUE	FALSE	curated	FALSE	0.084	0.085	0.085	0.085	0	0.066	0.066	0.067	0.067	0	0.079	0.08	0.081	0.08	0	0.103	0.104	0.105	0.104	0	0.037	0.038	0.038	0.038	0
CPI-CS046B3C139	ACVR_1A2A receptor_BMP7	complex:ACVR_1A2A receptor	simple:P18075		BMP7	TRUE	TRUE	FALSE	curated	FALSE	0.074	0.075	0.075	0.075	0	0.066	0.066	0.067	0.067	0	0.079	0.08	0.081	0.08	0	0.095	0.096	0.097	0.096	0	0.034	0.034	0.035	0.035	0
CPI-CS0288D901D	ACVR_1A2B receptor_BMP7	complex:ACVR_1A2B receptor	simple:P18075		BMP7	TRUE	TRUE	FALSE	curated	FALSE	0.015	0.015	0.016	0.016	0	0.015	0.015	0.016	0.016	0	0.02	0.021	0.022	0.021	0	0.034	0.035	0.036	0.036	0	0.011	0.011	0.012	0.012	0
CPI-CS05EAF93CC	BMPR1A_BMPR2_BMP7	complex:BMPR1A_BMPR2	simple:P18075		BMP7	TRUE	TRUE	FALSE	curated	FALSE	0.125	0.126	0.127	0.126	0	0.178	0.179	0.179	0.179	0	0.172	0.173	0.173	0.173	0	0.247	0.247	0.248	0.248	0	0.096	0.097	0.097	0.097	0
CPI-CS08109C435	BMPR1B_BMPR2_BMP7	complex:BMPR1B_BMPR2	simple:P18075		BMP7	TRUE	TRUE	FALSE	curated	FALSE	0.002	0.003	0.004	0.004	0	0.003	0.003	0.004	0.004	0	0.011	0.012	0.012	0.012	0	0.003	0.003	0.004	0.004	0	0.01	0.011	0.012	0.011	0
CPI-CS0D35E69F6	BMR1A_ACR2A_BMP7	complex:BMR1A_ACR2A	simple:P18075		BMP7	TRUE	TRUE	FALSE	curated	FALSE	0.074	0.075	0.075	0.075	0	0.079	0.079	0.08	0.08	0	0.172	0.173	0.173	0.173	0	0.095	0.096	0.097	0.096	0	0.034	0.034	0.035	0.035	0
CPI-CS0C99F8D96	BMR1A_AVR2B_BMP7	complex:BMR1A_AVR2B	simple:P18075		BMP7	TRUE	TRUE	FALSE	curated	FALSE	0.015	0.015	0.016	0.016	0	0.015	0.015	0.016	0.016	0	0.02	0.021	0.022	0.021	0	0.034	0.035	0.036	0.036	0	0.011	0.011	0.012	0.012	0
CPI-CS0DF85303A	BMR1B_AVR2A_BMP7	complex:BMR1B_AVR2A	simple:P18075		BMP7	TRUE	TRUE	FALSE	curated	FALSE	0.002	0.003	0.004	0.004	0	0.003	0.003	0.004	0.004	0	0.011	0.012	0.012	0.012	0	0.003	0.003	0.004	0.004	0	0.01	0.011	0.012	0.011	0
CPI-CS08A853007	BMR1B_AVR2B_BMP7	complex:BMR1B_AVR2B	simple:P18075		BMP7	TRUE	TRUE	FALSE	curated	FALSE	0.002	0.003	0.004	0.004	0	0.003	0.003	0.004	0.004	0	0.011	0.012	0.012	0.012	0	0.003	0.003	0.004	0.004	0	0.01	0.011	0.012	0.011	0
CPI-CS0C16967C6	ACVR1_BMPR2_BMP6	complex:ACVR1_BMPR2	simple:P22004		BMP6	TRUE	TRUE	FALSE	curated	FALSE	0.095	0.127	0.1	0.085	0.095	0.077	0.109	0.082	0.066	0.077	0.091	0.123	0.095	0.08	0.09	0.115	0.147	0.119	0.104	0.114	0.048	0.08	0.053	0.038	0.048
CPI-CS0FFBA02F8	ACVR_1A2A receptor_BMP6	complex:ACVR_1A2A receptor	simple:P22004		BMP6	TRUE	TRUE	FALSE	curated	FALSE	0.085	0.117	0.09	0.075	0.085	0.077	0.109	0.082	0.066	0.077	0.091	0.123	0.095	0.08	0.09	0.107	0.139	0.111	0.096	0.106	0.045	0.077	0.05	0.034	0.045
CPI-CS02AEFFE28	ACVR_1A2B receptor_BMP6	complex:ACVR_1A2B receptor	simple:P22004		BMP6	TRUE	TRUE	FALSE	curated	FALSE	0.026	0.058	0.031	0.015	0.026	0.026	0.058	0.031	0.015	0.026	0.032	0.064	0.036	0.021	0.031	0.046	0.078	0.051	0.035	0.045	0.022	0.054	0.027	0.012	0.022
CPI-CS0F6CFB979	BMPR1A_BMPR2_BMP6	complex:BMPR1A_BMPR2	simple:P22004		BMP6	TRUE	TRUE	FALSE	curated	FALSE	0.137	0.169	0.141	0.126	0.136	0.189	0.221	0.194	0.179	0.189	0.183	0.215	0.188	0.173	0.183	0.258	0.29	0.263	0.247	0.258	0.107	0.139	0.112	0.097	0.107
CPI-CS0EF793D6A	BMPR1B_BMPR2_BMP6	complex:BMPR1B_BMPR2	simple:P22004		BMP6	TRUE	TRUE	FALSE	curated	FALSE	0.014	0.046	0.019	0.003	0.013	0.014	0.046	0.019	0.003	0.014	0.022	0.054	0.027	0.012	0.022	0.014	0.046	0.019	0.003	0.014	0.022	0.054	0.026	0.011	0.021
CPI-CS0247DA882	BMR1A_ACR2A_BMP6	complex:BMR1A_ACR2A	simple:P22004		BMP6	TRUE	TRUE	FALSE	curated	FALSE	0.085	0.117	0.09	0.075	0.085	0.09	0.122	0.095	0.079	0.09	0.183	0.215	0.188	0.173	0.183	0.107	0.139	0.111	0.096	0.106	0.045	0.077	0.05	0.034	0.045
CPI-CS076E1A639	BMR1A_AVR2B_BMP6	complex:BMR1A_AVR2B	simple:P22004		BMP6	TRUE	TRUE	FALSE	curated	FALSE	0.026	0.058	0.031	0.015	0.026	0.026	0.058	0.031	0.015	0.026	0.032	0.064	0.036	0.021	0.031	0.046	0.078	0.051	0.035	0.045	0.022	0.054	0.027	0.012	0.022
CPI-CS0921BB754	BMR1B_AVR2A_BMP6	complex:BMR1B_AVR2A	simple:P22004		BMP6	TRUE	TRUE	FALSE	curated	FALSE	0.014	0.046	0.019	0.003	0.013	0.014	0.046	0.019	0.003	0.014	0.022	0.054	0.027	0.012	0.022	0.014	0.046	0.019	0.003	0.014	0.022	0.054	0.026	0.011	0.021
CPI-CS0C0D60519	BMR1B_AVR2B_BMP6	complex:BMR1B_AVR2B	simple:P22004		BMP6	TRUE	TRUE	FALSE	curated	FALSE	0.014	0.046	0.019	0.003	0.013	0.014	0.046	0.019	0.003	0.014	0.022	0.054	0.027	0.012	0.022	0.014	0.046	0.019	0.003	0.014	0.022	0.054	0.026	0.011	0.021
CPI-CS0AEE2FB22	ACVR1_BMPR2_BMP8A	complex:ACVR1_BMPR2	simple:Q7Z5Y6		BMP8A	TRUE	TRUE	FALSE	curated	FALSE	0.088	0.085	0.085	0.086	0.085	0.07	0.067	0.067	0.068	0.067	0.084	0.081	0.081	0.082	0.081	0.108	0.105	0.105	0.106	0.105	0.041	0.039	0.038	0.039	0.038
CPI-CS0CE2A204A	ACVR_1A2A receptor_BMP8A	complex:ACVR_1A2A receptor	simple:Q7Z5Y6		BMP8A	TRUE	TRUE	FALSE	curated	FALSE	0.078	0.076	0.075	0.077	0.076	0.07	0.067	0.067	0.068	0.067	0.084	0.081	0.081	0.082	0.081	0.1	0.097	0.097	0.098	0.097	0.038	0.035	0.035	0.036	0.035
CPI-CS0860DA460	ACVR_1A2B receptor_BMP8A	complex:ACVR_1A2B receptor	simple:Q7Z5Y6		BMP8A	TRUE	TRUE	FALSE	curated	FALSE	0.019	0.016	0.016	0.017	0.016	0.019	0.016	0.016	0.017	0.016	0.025	0.022	0.022	0.023	0.022	0.039	0.036	0.036	0.037	0.036	0.015	0.012	0.012	0.013	0.012
CPI-CS090FFEDFE	BMPR1A_BMPR2_BMP8A	complex:BMPR1A_BMPR2	simple:Q7Z5Y6		BMP8A	TRUE	TRUE	FALSE	curated	FALSE	0.13	0.127	0.127	0.128	0.127	0.182	0.18	0.179	0.181	0.18	0.176	0.174	0.173	0.174	0.173	0.251	0.248	0.248	0.249	0.248	0.1	0.098	0.097	0.098	0.097
CPI-CS0484364A2	BMPR1B_BMPR2_BMP8A	complex:BMPR1B_BMPR2	simple:Q7Z5Y6		BMP8A	TRUE	TRUE	FALSE	curated	FALSE	0.007	0.004	0.004	0.005	0.004	0.007	0.004	0.004	0.005	0.004	0.015	0.012	0.012	0.013	0.012	0.007	0.004	0.004	0.005	0.004	0.015	0.012	0.012	0.013	0.012
CPI-CS0C091F24B	BMR1A_ACR2A_BMP8A	complex:BMR1A_ACR2A	simple:Q7Z5Y6		BMP8A	TRUE	TRUE	FALSE	curated	FALSE	0.078	0.076	0.075	0.077	0.076	0.083	0.08	0.08	0.081	0.08	0.176	0.174	0.173	0.174	0.173	0.1	0.097	0.097	0.098	0.097	0.038	0.035	0.035	0.036	0.035
CPI-CS017A50010	BMR1A_AVR2B_BMP8A	complex:BMR1A_AVR2B	simple:Q7Z5Y6		BMP8A	TRUE	TRUE	FALSE	curated	FALSE	0.019	0.016	0.016	0.017	0.016	0.019	0.016	0.016	0.017	0.016	0.025	0.022	0.022	0.023	0.022	0.039	0.036	0.036	0.037	0.036	0.015	0.012	0.012	0.013	0.012
CPI-CS01319F57A	BMR1B_AVR2A_BMP8A	complex:BMR1B_AVR2A	simple:Q7Z5Y6		BMP8A	TRUE	TRUE	FALSE	curated	FALSE	0.007	0.004	0.004	0.005	0.004	0.007	0.004	0.004	0.005	0.004	0.015	0.012	0.012	0.013	0.012	0.007	0.004	0.004	0.005	0.004	0.015	0.012	0.012	0.013	0.012
CPI-CS03DF8BD36	BMR1B_AVR2B_BMP8A	complex:BMR1B_AVR2B	simple:Q7Z5Y6		BMP8A	TRUE	TRUE	FALSE	curated	FALSE	0.007	0.004	0.004	0.005	0.004	0.007	0.004	0.004	0.005	0.004	0.015	0.012	0.012	0.013	0.012	0.007	0.004	0.004	0.005	0.004	0.015	0.012	0.012	0.013	0.012
CPI-CC045C36F28	ACVR_1A2A receptor_Activin ligand ab	complex:ACVR_1A2A receptor	complex:Activin ligand ab			TRUE	TRUE	FALSE	curated	FALSE	0.074	0	0	0	0.074	0.066	0	0	0	0.066	0.079	0	0	0	0.08	0.095	0	0	0	0.095	0.034	0	0	0	0.034
CPI-CC09863F59B	ACVR_1A2B receptor_Activin ligand ab	complex:ACVR_1A2B receptor	complex:Activin ligand ab			TRUE	TRUE	FALSE	curated	FALSE	0.015	0	0	0	0.015	0.015	0	0	0	0.015	0.02	0	0	0	0.021	0.035	0	0	0	0.035	0.011	0	0	0	0.011
CPI-CC0104F2A96	ACVR_1B2A receptor_Activin ligand ab	complex:ACVR_1B2A receptor	complex:Activin ligand ab			TRUE	TRUE	FALSE	curated	FALSE	0.058	0	0	0	0.058	0.046	0	0	0	0.046	0.045	0	0	0	0.046	0.051	0	0	0	0.051	0.026	0	0	0	0.026
CPI-CC072007F09	ACVR_1B2B receptor_Activin ligand ab	complex:ACVR_1B2B receptor	complex:Activin ligand ab			TRUE	TRUE	FALSE	curated	FALSE	0.015	0	0	0	0.015	0.015	0	0	0	0.015	0.02	0	0	0	0.021	0.035	0	0	0	0.035	0.011	0	0	0	0.011
CPI-CC0947744F4	ACVR_1C2A receptor_Activin ligand ab	complex:ACVR_1C2A receptor	complex:Activin ligand ab			TRUE	TRUE	FALSE	curated	FALSE	0.003	0	0	0	0.003	0.004	0	0	0	0.004	0	0	0	0	0	0.004	0	0	0	0.005	0.003	0	0	0	0.003
CPI-CC0B6E6E341	ACVR_1C2B receptor_Activin ligand ab	complex:ACVR_1C2B receptor	complex:Activin ligand ab			TRUE	TRUE	FALSE	curated	FALSE	0.003	0	0	0	0.003	0.004	0	0	0	0.004	0	0	0	0	0	0.004	0	0	0	0.005	0.003	0	0	0	0.003
CPI-CS091BF99D0	ACVR_1A2A receptor_INHBA	complex:ACVR_1A2A receptor	simple:P08476		INHBA	TRUE	TRUE	FALSE	curated	FALSE	0.099	0.549	0.26	0.128	0.165	0.091	0.541	0.252	0.12	0.157	0.105	0.555	0.266	0.133	0.17	0.121	0.571	0.282	0.149	0.186	0.059	0.509	0.22	0.088	0.125
CPI-CS04DD927C9	ACVR_1A2B receptor_INHBA	complex:ACVR_1A2B receptor	simple:P08476		INHBA	TRUE	TRUE	FALSE	curated	FALSE	0.04	0.49	0.201	0.069	0.106	0.04	0.49	0.201	0.069	0.106	0.046	0.496	0.207	0.074	0.111	0.06	0.51	0.221	0.089	0.126	0.036	0.486	0.197	0.065	0.102
CPI-CS0533A30DC	ACVR_1B2A receptor_INHBA	complex:ACVR_1B2A receptor	simple:P08476		INHBA	TRUE	TRUE	FALSE	curated	FALSE	0.083	0.533	0.244	0.112	0.149	0.071	0.521	0.232	0.1	0.137	0.071	0.521	0.232	0.099	0.136	0.076	0.526	0.237	0.105	0.142	0.051	0.501	0.212	0.08	0.117
CPI-CS0C159B54D	ACVR_1B2B receptor_INHBA	complex:ACVR_1B2B receptor	simple:P08476		INHBA	TRUE	TRUE	FALSE	curated	FALSE	0.04	0.49	0.201	0.069	0.106	0.04	0.49	0.201	0.069	0.106	0.046	0.496	0.207	0.074	0.111	0.06	0.51	0.221	0.089	0.126	0.036	0.486	0.197	0.065	0.102
CPI-CS0924060DB	ACVR_1C2A receptor_INHBA	complex:ACVR_1C2A receptor	simple:P08476		INHBA	TRUE	TRUE	FALSE	curated	FALSE	0.028	0.478	0.189	0.057	0.094	0.029	0.479	0.19	0.058	0.095	0	0	0	0	0	0.03	0.48	0.191	0.059	0.096	0.029	0.478	0.19	0.057	0.094
CPI-CS0B79F5D68	ACVR_1C2B receptor_INHBA	complex:ACVR_1C2B receptor	simple:P08476		INHBA	TRUE	TRUE	FALSE	curated	FALSE	0.028	0.478	0.189	0.057	0.094	0.029	0.479	0.19	0.058	0.095	0	0	0	0	0	0.03	0.48	0.191	0.059	0.096	0.029	0.478	0.19	0.057	0.094
CPI-CS073233FCC	ACVR_1A2A receptor_INHBB	complex:ACVR_1A2A receptor	simple:P09529		INHBB	TRUE	TRUE	FALSE	curated	FALSE	0.074	0	0	0	0.074	0.066	0	0	0	0.066	0.079	0	0	0	0.08	0.095	0	0	0	0.095	0.034	0	0	0	0.034
CPI-CS048465560	ACVR_1A2B receptor_INHBB	complex:ACVR_1A2B receptor	simple:P09529		INHBB	TRUE	TRUE	FALSE	curated	FALSE	0.015	0	0	0	0.015	0.015	0	0	0	0.015	0.02	0	0	0	0.021	0.035	0	0	0	0.035	0.011	0	0	0	0.011
CPI-CS02899BF8B	ACVR_1B2A receptor_INHBB	complex:ACVR_1B2A receptor	simple:P09529		INHBB	TRUE	TRUE	FALSE	curated	FALSE	0.058	0	0	0	0.058	0.046	0	0	0	0.046	0.045	0	0	0	0.046	0.051	0	0	0	0.051	0.026	0	0	0	0.026
CPI-CS085EF890A	ACVR_1B2B receptor_INHBB	complex:ACVR_1B2B receptor	simple:P09529		INHBB	TRUE	TRUE	FALSE	curated	FALSE	0.015	0	0	0	0.015	0.015	0	0	0	0.015	0.02	0	0	0	0.021	0.035	0	0	0	0.035	0.011	0	0	0	0.011
CPI-CS007ADC2D1	ACVR_1C2A receptor_INHBB	complex:ACVR_1C2A receptor	simple:P09529		INHBB	TRUE	TRUE	FALSE	curated	FALSE	0.003	0	0	0	0.003	0.004	0	0	0	0.004	0	0	0	0	0	0.004	0	0	0	0.005	0.003	0	0	0	0.003
CPI-CS0A5400A6A	ACVR_1C2B receptor_INHBB	complex:ACVR_1C2B receptor	simple:P09529		INHBB	TRUE	TRUE	FALSE	curated	FALSE	0.003	0	0	0	0.003	0.004	0	0	0	0.004	0	0	0	0	0	0.004	0	0	0	0.005	0.003	0	0	0	0.003
CPI-CS0E4E75E3B	BMPR1A_BMPR2_BMP2	complex:BMPR1A_BMPR2	simple:P12643		BMP2	TRUE	TRUE	FALSE	curated	FALSE	0	0.125	0	0.124	0	0	0.177	0	0.177	0	0	0.171	0	0.171	0	0	0.246	0	0.246	0	0	0.095	0	0.095	0
CPI-CS028ACED72	BMPR1B_BMPR2_BMP2	complex:BMPR1B_BMPR2	simple:P12643		BMP2	TRUE	TRUE	FALSE	curated	FALSE	0	0.002	0	0.002	0	0	0.002	0	0.002	0	0	0.01	0	0.01	0	0	0.002	0	0.002	0	0	0.01	0	0.01	0
CPI-CS075442484	BMR1A_ACR2A_BMP2	complex:BMR1A_ACR2A	simple:P12643		BMP2	TRUE	TRUE	FALSE	curated	FALSE	0	0.073	0	0.073	0	0	0.078	0	0.078	0	0	0.171	0	0.171	0	0	0.094	0	0.094	0	0	0.033	0	0.033	0
CPI-CS0BE59B43E	BMR1A_AVR2B_BMP2	complex:BMR1A_AVR2B	simple:P12643		BMP2	TRUE	TRUE	FALSE	curated	FALSE	0	0.014	0	0.014	0	0	0.014	0	0.014	0	0	0.02	0	0.019	0	0	0.034	0	0.034	0	0	0.01	0	0.01	0
CPI-CS08A043594	BMR1B_AVR2A_BMP2	complex:BMR1B_AVR2A	simple:P12643		BMP2	TRUE	TRUE	FALSE	curated	FALSE	0	0.002	0	0.002	0	0	0.002	0	0.002	0	0	0.01	0	0.01	0	0	0.002	0	0.002	0	0	0.01	0	0.01	0
CPI-CS058910188	BMR1B_AVR2B_BMP2	complex:BMR1B_AVR2B	simple:P12643		BMP2	TRUE	TRUE	FALSE	curated	FALSE	0	0.002	0	0.002	0	0	0.002	0	0.002	0	0	0.01	0	0.01	0	0	0.002	0	0.002	0	0	0.01	0	0.01	0
CPI-CS0E54FF657	BMPR1A_BMPR2_BMP4	complex:BMPR1A_BMPR2	simple:P12644		BMP4	TRUE	TRUE	FALSE	curated	FALSE	0.125	0	0	0	0.125	0.177	0	0	0	0.177	0.171	0	0	0	0.171	0.246	0	0	0	0.246	0.095	0	0	0	0.095
CPI-CS0107C51C6	BMPR1B_BMPR2_BMP4	complex:BMPR1B_BMPR2	simple:P12644		BMP4	TRUE	TRUE	FALSE	curated	FALSE	0.002	0	0	0	0.002	0.002	0	0	0	0.002	0.01	0	0	0	0.01	0.002	0	0	0	0.002	0.01	0	0	0	0.01
CPI-CS012D15A88	BMR1A_ACR2A_BMP4	complex:BMR1A_ACR2A	simple:P12644		BMP4	TRUE	TRUE	FALSE	curated	FALSE	0.073	0	0	0	0.073	0.078	0	0	0	0.078	0.171	0	0	0	0.171	0.095	0	0	0	0.095	0.033	0	0	0	0.033
CPI-CS0BCDC40FC	BMR1A_AVR2B_BMP4	complex:BMR1A_AVR2B	simple:P12644		BMP4	TRUE	TRUE	FALSE	curated	FALSE	0.014	0	0	0	0.014	0.014	0	0	0	0.014	0.02	0	0	0	0.02	0.034	0	0	0	0.034	0.01	0	0	0	0.01
CPI-CS02957B1BF	BMR1B_AVR2A_BMP4	complex:BMR1B_AVR2A	simple:P12644		BMP4	TRUE	TRUE	FALSE	curated	FALSE	0.002	0	0	0	0.002	0.002	0	0	0	0.002	0.01	0	0	0	0.01	0.002	0	0	0	0.002	0.01	0	0	0	0.01
CPI-CS0E997FABD	BMR1B_AVR2B_BMP4	complex:BMR1B_AVR2B	simple:P12644		BMP4	TRUE	TRUE	FALSE	curated	FALSE	0.002	0	0	0	0.002	0.002	0	0	0	0.002	0.01	0	0	0	0.01	0.002	0	0	0	0.002	0.01	0	0	0	0.01
CPI-CS0569B9B91	BMPR1B_BMPR2_BMPR1A	complex:BMPR1B_BMPR2	simple:P36894		BMPR1A	FALSE	TRUE	TRUE	curated	FALSE	0.126	0.178	0.172	0.247	0.096	0.126	0.178	0.172	0.247	0.096	0.134	0.187	0.181	0.255	0.105	0.126	0.179	0.172	0.247	0.096	0.134	0.186	0.18	0.255	0.104
CPI-CS04F78ACD6	ACVR_1B2A receptor_GDF11	complex:ACVR_1B2A receptor	simple:O95390		GDF11	TRUE	TRUE	FALSE	curated	FALSE	0.069	0.093	0.076	0.076	0.073	0.057	0.081	0.064	0.064	0.061	0.057	0.081	0.064	0.064	0.06	0.062	0.086	0.069	0.069	0.066	0.038	0.061	0.044	0.045	0.041
CPI-CS0384572FE	ACVR_1B2B receptor_GDF11	complex:ACVR_1B2B receptor	simple:O95390		GDF11	TRUE	TRUE	FALSE	curated	FALSE	0.026	0.05	0.033	0.033	0.03	0.026	0.05	0.033	0.033	0.03	0.032	0.056	0.039	0.039	0.035	0.046	0.07	0.053	0.053	0.05	0.022	0.046	0.029	0.029	0.026
CPI-CS0A66DB1CA	CD8 receptor_LCK	complex:CD8 receptor	simple:P06239		LCK	FALSE	TRUE	FALSE	curated	FALSE	0.005	0.002	0.004	0.004	0.006	0.004	0.001	0.003	0.003	0.005	0.008	0.006	0.007	0.007	0.01	0.005	0.003	0.004	0.005	0.007	0.005	0.002	0.004	0.004	0.006
CPI-CS0715DE78D	CD94:NKG2A_HLA-E	complex:CD94:NKG2A	simple:P13747		HLA-E	FALSE	TRUE	FALSE	curated	FALSE	0.973	0.994	0.96	0.916	0.92	0	0	0	0	0	0	0	0	0	0	0	0	0	0	0	0	0	0	0	0
CPI-CS05AB368CE	CD94:NKG2C_HLA-E	complex:CD94:NKG2C	simple:P13747		HLA-E	FALSE	TRUE	FALSE	curated	FALSE	0.972	0.992	0.959	0.914	0.919	0.972	0.992	0.959	0.914	0.919	0.976	0.996	0.963	0.918	0.923	0.972	0.993	0.959	0.915	0.919	0.975	0.995	0.961	0.917	0.921
CPI-CS0023FA839	CD94:NKG2E_HLA-E	complex:CD94:NKG2E	simple:P13747		HLA-E	FALSE	TRUE	FALSE	curated	FALSE	0.972	0.992	0.959	0.914	0.919	0.972	0.993	0.959	0.915	0.919	0.973	0.994	0.96	0.916	0.92	0.974	0.995	0.961	0.917	0.921	0.978	0.998	0.965	0.921	0.925
CPI-CS0EB5F7B6F	CNTF-1R_CLCF1	complex:CNTF-1R	simple:Q9UBD9		CLCF1	TRUE	TRUE	FALSE	curated	FALSE	0	0	0	0	0	0	0	0	0	0	0	0	0	0	0	0.003	0	0	0	0	0	0	0	0	0
CPI-SS0B02DE712	EGFR_NRG1	simple:P00533	simple:Q02297	EGFR	NRG1	TRUE	TRUE	TRUE	I2D,IMEx,InnateDB-All,IntAct	FALSE	0	0	0.013	0.009	0	0	0	0.011	0.007	0	0	0	0.008	0.004	0	0	0	0.008	0.005	0	0	0	0.013	0.009	0
CPI-SS076BC3BA6	HLA-DPB1_NRG1	simple:HLADPB1	simple:Q02297	HLA-DPB1	NRG1	TRUE	TRUE	TRUE	InnateDB-All	FALSE	0	0	0.989	0.985	0	0	0	0.873	0.869	0	0	0	1.072	1.068	0	0	0	0.787	0.783	0	0	0	0.806	0.802	0
CPI-SS09375CA29	ADGRL1_NRG1	simple:O94910	simple:Q02297	ADGRL1	NRG1	TRUE	TRUE	TRUE	InnateDB-All	FALSE	0	0	0.011	0.007	0	0	0	0.019	0.015	0	0	0	0.011	0.007	0	0	0	0.035	0.031	0	0	0	0.016	0.012	0
CPI-SS00A953C3A	EGF_NRG1	simple:P01133	simple:Q02297	EGF	NRG1	TRUE	FALSE	TRUE	I2D	FALSE	0	0	0.009	0.005	0	0	0	0	0	0	0	0	0	0	0	0	0	0	0	0	0	0	0.007	0.003	0
CPI-SS0BF9FA3F2	ERBB3_NRG1	simple:P21860	simple:Q02297	ERBB3	NRG1	TRUE	TRUE	TRUE	curated	FALSE	0	0	0.014	0.01	0	0	0	0.014	0.01	0	0	0	0.011	0.007	0	0	0	0.017	0.013	0	0	0	0.026	0.022	0
CPI-SS0F4D30D5A	EGFR_EGF	simple:P00533	simple:P01133	EGFR	EGF	TRUE	TRUE	FALSE	curated	FALSE	0.01	0	0	0	0.008	0.008	0	0	0	0.006	0.005	0	0	0	0.004	0.005	0	0	0	0.004	0.01	0	0	0	0.008
CPI-SS0E25CE362	EGFR_TGFA	simple:P00533	simple:P01135	EGFR	TGFA	TRUE	TRUE	FALSE	curated	FALSE	0.059	0.059	0.07	0.068	0.032	0.057	0.057	0.068	0.066	0.03	0.055	0.054	0.065	0.063	0.027	0.055	0.054	0.065	0.063	0.027	0.059	0.059	0.07	0.068	0.032
CPI-SS0055264F3	EGFR_TGFB1	simple:P00533	simple:P01137	EGFR	TGFB1	TRUE	TRUE	FALSE	IMEx,InnateDB-All,MINT	FALSE	0.357	0.381	0.357	0.396	0.234	0.355	0.379	0.355	0.394	0.231	0.353	0.376	0.352	0.391	0.229	0.353	0.376	0.352	0.391	0.229	0.357	0.381	0.357	0.396	0.233
CPI-SS00EDDD458	EGFR_MIF	simple:P00533	simple:P14174	EGFR	MIF	TRUE	TRUE	FALSE	IMEx,InnateDB-All	FALSE	0.625	0.265	0.369	0.31	0.863	0.623	0.263	0.367	0.307	0.86	0.621	0.26	0.364	0.305	0.858	0.621	0.26	0.364	0.305	0.858	0.625	0.265	0.369	0.31	0.863
CPI-SS0ABC5C1B8	CD74_MIF	simple:P04233	simple:P14174	CD74	MIF	TRUE	TRUE	FALSE	I2D,InnateDB-All	FALSE	2.122	1.762	1.866	1.806	2.359	2.235	1.874	1.978	1.919	2.472	2.224	1.863	1.967	1.908	2.461	2.181	1.82	1.924	1.865	2.418	2.002	1.642	1.746	1.686	2.239
CPI-SS0481D83A4	EGFR_AREG	simple:P00533	simple:P15514	EGFR	AREG	TRUE	TRUE	FALSE	curated	FALSE	0.18	0.012	0.045	0.009	0.017	0.178	0.009	0.043	0.007	0.015	0.175	0.007	0.04	0.005	0.013	0.175	0.007	0.041	0.005	0.013	0.18	0.012	0.045	0.009	0.017
CPI-SS0D4C221B8	ICAM1_AREG	simple:P05362	simple:P15514	ICAM1	AREG	TRUE	TRUE	FALSE	InnateDB-All	FALSE	0.573	0.405	0.438	0.402	0.41	0.378	0.21	0.243	0.207	0.216	0.448	0.28	0.313	0.277	0.285	0.238	0.07	0.103	0.067	0.076	0.235	0.066	0.1	0.064	0.072
CPI-SS08CA619FE	EGFR_GRN	simple:P00533	simple:P28799	EGFR	GRN	TRUE	TRUE	FALSE	InnateDB-All	FALSE	1.047	0.424	0.58	0.429	0.569	1.045	0.422	0.578	0.427	0.567	1.043	0.419	0.576	0.425	0.565	1.043	0.419	0.576	0.425	0.565	1.047	0.424	0.58	0.429	0.569
CPI-SS0DA033F03	TNFRSF1A_GRN	simple:P19438	simple:P28799	TNFRSF1A	GRN	TRUE	TRUE	FALSE	IMEx,InnateDB-All,MINT	FALSE	1.314	0.691	0.847	0.696	0.836	1.258	0.634	0.791	0.64	0.78	1.266	0.643	0.799	0.648	0.788	1.264	0.641	0.797	0.646	0.786	1.154	0.531	0.688	0.537	0.676
CPI-SS0C4E86714	TNFRSF1B_GRN	simple:P20333	simple:P28799	TNFRSF1B	GRN	TRUE	TRUE	FALSE	IMEx,InnateDB-All,MINT	FALSE	1.498	0.874	1.031	0.88	1.02	1.592	0.969	1.125	0.974	1.114	1.485	0.862	1.018	0.867	1.007	1.367	0.744	0.9	0.749	0.889	1.247	0.623	0.78	0.629	0.769
CPI-SS0A19E9C34	EGFR_BTC	simple:P00533	simple:P35070	EGFR	BTC	TRUE	TRUE	FALSE	curated	FALSE	0.008	0	0	0.007	0	0.006	0	0	0.005	0	0.003	0	0	0.003	0	0.003	0	0	0.003	0	0.008	0	0	0.007	0
CPI-SS06BC4D123	ERBB3_BTC	simple:P21860	simple:P35070	ERBB3	BTC	TRUE	TRUE	FALSE	curated	FALSE	0.008	0	0	0.008	0	0.009	0	0	0.008	0	0.006	0	0	0.005	0	0.012	0	0	0.011	0	0.02	0	0	0.02	0
CPI-SS088A0A760	EGFR_COPA	simple:P00533	simple:P53621	EGFR	COPA	TRUE	TRUE	FALSE	InnateDB-All	FALSE	0.391	0.45	0.383	0.346	0.334	0.389	0.448	0.381	0.344	0.331	0.386	0.446	0.379	0.342	0.329	0.386	0.446	0.379	0.342	0.329	0.391	0.45	0.383	0.346	0.334
CPI-SS0302E8E8F	CD74_COPA	simple:P04233	simple:P53621	CD74	COPA	TRUE	TRUE	FALSE	IMEx,IntAct	FALSE	1.888	1.947	1.88	1.843	1.83	2	2.06	1.993	1.956	1.943	1.989	2.049	1.982	1.945	1.932	1.946	2.006	1.939	1.902	1.889	1.768	1.827	1.76	1.723	1.71
CPI-SS07F042076	EGFR_EPGN	simple:P00533	simple:Q6UW88	EGFR	EPGN	TRUE	TRUE	FALSE	curated	FALSE	0.008	0	0	0	0.008	0.005	0	0	0	0.006	0.003	0	0	0	0.003	0.003	0	0	0	0.003	0.008	0	0	0	0.008
CPI-SS0C10824C7	EGFR_HBEGF	simple:P00533	simple:Q99075	EGFR	HBEGF	TRUE	TRUE	TRUE	curated	FALSE	0.345	0.109	0.28	0.02	0.032	0.343	0.106	0.278	0.018	0.03	0.341	0.104	0.276	0.016	0.027	0.341	0.104	0.276	0.016	0.027	0.345	0.108	0.28	0.02	0.032
CPI-SS0632A027A	CD44_HBEGF	simple:P16070	simple:Q99075	CD44	HBEGF	TRUE	TRUE	TRUE	I2D,InnateDB-All	FALSE	0.795	0.558	0.73	0.47	0.482	0.365	0.128	0.3	0.04	0.052	0.478	0.241	0.413	0.153	0.164	0.35	0.113	0.285	0.025	0.036	0.587	0.35	0.522	0.262	0.274
CPI-SS03098AC28	ERBB4_HBEGF	simple:Q15303	simple:Q99075	ERBB4	HBEGF	TRUE	TRUE	TRUE	curated	FALSE	0.363	0.127	0.298	0.038	0.05	0.355	0.118	0.289	0.029	0.041	0.366	0.129	0.301	0.041	0.052	0.372	0.136	0.307	0.047	0.059	0.4	0.163	0.335	0.074	0.086
CPI-SS05D23BCE8	HLA-DPB1_TNFSF13B	simple:HLADPB1	simple:Q9Y275	HLA-DPB1	TNFSF13B	TRUE	TRUE	FALSE	InnateDB-All	FALSE	1.656	1.162	1.43	1.177	1.118	1.539	1.045	1.314	1.06	1.001	1.739	1.245	1.513	1.26	1.201	1.454	0.96	1.228	0.975	0.916	1.472	0.978	1.247	0.993	0.934
CPI-SS03133B4F2	TFRC_TNFSF13B	simple:P02786	simple:Q9Y275	TFRC	TNFSF13B	TRUE	TRUE	FALSE	IMEx,IntAct	FALSE	1.305	0.811	1.08	0.826	0.767	0.85	0.357	0.625	0.371	0.312	1.118	0.625	0.893	0.64	0.581	0.755	0.261	0.529	0.276	0.217	0.765	0.271	0.539	0.286	0.227
CPI-SS0F00D756A	CD40_TNFSF13B	simple:P25942	simple:Q9Y275	CD40	TNFSF13B	TRUE	TRUE	FALSE	I2D,InnateDB	FALSE	0.805	0.312	0.58	0.326	0.267	0.778	0.284	0.552	0.299	0.24	0.757	0.263	0.531	0.278	0.219	0.758	0.264	0.532	0.279	0.22	0.737	0.243	0.511	0.258	0.199
CPI-SS09648FAA9	TNFRSF13C_TNFSF13B	simple:Q96RJ3	simple:Q9Y275	TNFRSF13C	TNFSF13B	TRUE	TRUE	FALSE	guidetopharmacology.org	FALSE	0.674	0.18	0.448	0.195	0.136	0.79	0.296	0.564	0.311	0.252	0.682	0.188	0.456	0.203	0.144	0.805	0.311	0.579	0.326	0.267	0.714	0.22	0.489	0.235	0.176
CPI-SS09808DEAE	CD74_APP	simple:P04233	simple:P05067	CD74	APP	FALSE	TRUE	FALSE	curated	FALSE	1.691	1.688	1.699	1.722	1.999	1.803	1.801	1.812	1.834	2.112	1.792	1.79	1.801	1.823	2.101	1.749	1.747	1.758	1.78	2.058	1.571	1.568	1.579	1.602	1.879
CPI-SS09C4FCB90	ICAM1_SPN	simple:P05362	simple:P16150	ICAM1	SPN	FALSE	TRUE	FALSE	curated	FALSE	0.48	0.491	0.458	0.493	0.445	0.285	0.297	0.263	0.298	0.251	0.355	0.366	0.333	0.368	0.32	0.145	0.157	0.123	0.159	0.111	0.142	0.153	0.12	0.155	0.107
CPI-SS0E9A581F8	ICAM1_ITGAL	simple:P05362	simple:P20701	ICAM1	ITGAL	FALSE	TRUE	TRUE	curated	FALSE	0.514	0.516	0.542	0.545	0.474	0.32	0.321	0.347	0.351	0.279	0.389	0.391	0.417	0.42	0.349	0.18	0.181	0.207	0.211	0.139	0.176	0.178	0.203	0.207	0.136
CPI-SC0F4AC5AA2	ICAM1_aLb2 complex	simple:P05362	complex:aLb2 complex	ICAM1		FALSE	TRUE	FALSE	curated	TRUE	0.514	0.516	0.542	0.545	0.474	0.32	0.321	0.347	0.351	0.279	0.389	0.391	0.417	0.42	0.349	0.18	0.181	0.207	0.211	0.139	0.176	0.178	0.203	0.207	0.136
CPI-SC063BC3DDE	ICAM2_aLb2 complex	simple:P13598	complex:aLb2 complex	ICAM2		FALSE	FALSE	FALSE	curated	TRUE	0.178	0.179	0.205	0.209	0.137	0.162	0.164	0.19	0.193	0.122	0.158	0.16	0.185	0.189	0.118	0.148	0.149	0.175	0.179	0.107	0.135	0.137	0.162	0.166	0.095
CPI-SC0329D5397	ICAM3_aLb2 complex	simple:P32942	complex:aLb2 complex	ICAM3		FALSE	FALSE	FALSE	curated	TRUE	0.134	0.136	0.162	0.165	0.094	0.129	0.131	0.157	0.16	0.089	0.136	0.138	0.164	0.167	0.096	0.127	0.129	0.155	0.158	0.087	0.129	0.13	0.156	0.16	0.088
CPI-SC092659F65	ICAM4_aLb2 complex	simple:Q14773	complex:aLb2 complex	ICAM4		TRUE	FALSE	FALSE	curated	TRUE	0.136	0.137	0.163	0.167	0.095	0.117	0.119	0.145	0.148	0.077	0.119	0.121	0.147	0.15	0.079	0.116	0.117	0.143	0.147	0.075	0.118	0.12	0.145	0.149	0.077
CPI-SC08923F7F7	F11R_aLb2 complex	simple:Q9Y624	complex:aLb2 complex	F11R		FALSE	TRUE	FALSE	curated	TRUE	0.25	0.252	0.278	0.281	0.21	0.177	0.179	0.204	0.208	0.136	0.233	0.235	0.26	0.264	0.192	0.166	0.168	0.194	0.197	0.126	0.137	0.139	0.165	0.168	0.097
CPI-SS0A4F27388	TNFRSF1A_FASLG	simple:P19438	simple:P48023	TNFRSF1A	FASLG	TRUE	TRUE	FALSE	I2D,InnateDB-All	FALSE	0.274	0	0	0	0	0.218	0	0	0	0	0.226	0	0	0	0	0.224	0	0	0	0	0.115	0	0	0	0
CPI-SS0049FD74F	TNFRSF10B_FASLG	simple:O14763	simple:P48023	TNFRSF10B	FASLG	TRUE	TRUE	FALSE	I2D,InnateDB-All	FALSE	0.373	0	0	0	0	0.328	0	0	0	0	0.337	0	0	0	0	0.241	0	0	0	0	0.126	0	0	0	0
CPI-SS00086659A	TNFRSF6B_FASLG	simple:O95407	simple:P48023	TNFRSF6B	FASLG	TRUE	FALSE	FALSE	curated	FALSE	0.002	0	0	0	0	0.003	0	0	0	0	0.003	0	0	0	0	0.002	0	0	0	0	0	0	0	0	0
CPI-SS03A0C857B	FAS_FASLG	simple:P25445	simple:P48023	FAS	FASLG	TRUE	TRUE	FALSE	curated	FALSE	0.048	0	0	0	0	0.06	0	0	0	0	0.069	0	0	0	0	0.065	0	0	0	0	0.039	0	0	0	0
CPI-SS0ADA587B4	NGFR_NTF3	simple:P08138	simple:P20783	NGFR	NTF3	TRUE	TRUE	FALSE	curated	FALSE	0	0.002	0	0	0	0	0.001	0	0	0	0	0	0	0	0	0	0	0	0	0	0	0	0	0	0
CPI-SS00A6D366F	ADORA2A_NAMPT	simple:P29274	simple:P43490	ADORA2A	NAMPT	TRUE	TRUE	FALSE	I2D,IMEx,InnateDB-All,MINT	FALSE	1.492	0.472	1.08	0.244	0.591	1.504	0.484	1.092	0.256	0.603	1.501	0.481	1.09	0.253	0.601	1.49	0.47	1.079	0.242	0.59	1.493	0.473	1.082	0.245	0.593
[truncated: 488 more rows]
