# Supplementary material for: Single-cell profiling reveals distinct populations of tumor-associated macrophages and metastatic tumor cells in breast cancer brain metastasis
Source: Cell Death Dis. 2026 Apr 25;17(1):553. doi: 10.1038/s41419-026-08807-w (PMC13247122; doi:10.1038/s41419-026-08807-w)
Supplement: Supplementary file 15 — Supplementary Table 12 [file 41419_2026_8807_MOESM15_ESM.csv]

sgRNA sequence
sgGABRB3-1	GTCGACCGTCTCCTTCACAA
sgGABRB3-2	ATGTTCATCCCCACGCAGAC
sgNRXN1-1	CGATGTAGAGCGTGGTGTTG
sgNRXN1-2	CGTCGTCGAAGTAGAGCACG
siRNA sequence
siNC	UUCUCCGAACGUGUCACGUTT	ACGUGACACGUUCGGAGAATT
si-GABRB3-1	GCUGUUACCGGAGUGGAAATT	UUUCCACUCCGGUAACAGCTT
si-GABRB3-2	CCUUCUGGAGUAUGCCUUUTT	AAAGGCAUACUCCAGAAGGTT
si-GABRB3-3	CCAGGAUCGUGUUUCCAUUTT	AAUGGAAACACGAUCCUGGTT
si-NRXN1-1	GGCGUCAGCUCACAAUCUUTT	AAGAUUGUGAGCUGACGCCTT
si-NRXN1-2	CCAGCGAUGAUGAGGACAUTT	AUGUCCUCAUCAUCGCUGGTT
si-NRXN1-3	GGAUGAAGGCUCAUACCAUTT	AUGGUAUGAGCCUUCAUCCTT
